# Supplementary material for: Comparative Genomic and Phylogenetic Analysis of Chloroplast Genomes of Hawthorn (Crataegus spp.) in Southwest China
Source: Front Genet. 2022 Jul 4;13:900357. doi: 10.3389/fgene.2022.900357 (PMC9289535; doi:10.3389/fgene.2022.900357)
Supplement: Supplementary file 1 [file Table2.xlsx]

## Sheet:  Crataegus scabrifoli
Table S2 (A) Using Crataegus chungtienesis as a reference, distribution analysis of SNPs and indels of Crataegus scabrifoli in a 150bp windows. Repeats ( SSRs and Oligonucleotide repeats) are from reference species.
Windows	Indels	SNPs	SSRs	Oligonucleotide repeats	Repeats
1	0	0	1	1	2
2	0	0	1	0	1
3	0	0	0	0	0
4	0	0	0	0	0
5	0	0	0	0	0
6	0	0	0	0	0
7	0	0	0	0	0
8	0	0	0	0	0
9	0	0	0	0	0
10	0	1	0	0	0
11	0	0	1	0	1
12	0	1	0	0	0
13	1	0	0	0	0
14	0	0	0	0	0
15	0	0	0	0	0
16	0	0	0	0	0
17	0	1	0	0	0
18	0	1	0	0	0
19	0	0	1	0	1
20	0	1	1	0	1
21	0	0	0	0	0
22	0	1	0	0	0
23	0	0	0	0	0
24	0	1	0	0	0
25	0	0	0	0	0
26	0	0	0	0	0
27	0	1	0	0	0
28	0	0	0	0	0
29	1	0	0	0	0
30	2	1	0	0	0
31	1	0	0	0	0
32	1	2	0	0	0
33	1	0	0	0	0
34	1	1	0	0	0
35	0	0	0	0	0
36	0	1	0	0	0
37	1	0	1	0	1
38	1	1	2	0	2
39	0	0	0	0	0
40	0	0	0	0	0
41	0	0	0	0	0
42	0	0	0	0	0
43	0	0	0	0	0
44	0	0	1	0	1
45	0	0	0	0	0
46	1	0	0	0	0
47	0	1	2	0	2
48	0	3	0	0	0
49	1	0	0	0	0
50	0	0	0	0	0
51	0	0	0	0	0
52	0	0	0	0	0
53	1	1	1	0	1
54	0	1	0	0	0
55	0	2	0	0	0
56	0	0	0	1	1
57	0	1	0	0	0
58	1	0	0	1	1
59	1	1	0	0	0
60	0	0	0	0	0
61	0	0	0	0	0
62	0	1	0	0	0
63	2	0	1	0	1
64	0	1	0	0	0
65	0	0	1	0	1
66	0	0	0	0	0
67	2	1	0	0	0
68	0	1	0	0	0
69	1	0	0	3	3
70	0	1	0	0	0
71	0	1	0	1	1
72	0	1	0	0	0
73	0	0	0	0	0
74	0	0	0	0	0
75	0	2	0	0	0
76	0	0	0	0	0
77	0	0	0	0	0
78	0	0	0	0	0
79	0	0	0	0	0
80	0	0	0	0	0
81	0	0	0	0	0
82	1	0	0	0	0
83	0	0	0	0	0
84	0	0	0	0	0
85	0	0	0	0	0
86	0	1	0	0	0
87	0	0	1	0	1
88	0	2	0	0	0
89	1	0	1	0	1
90	0	0	0	0	0
91	1	0	0	1	1
92	0	1	1	0	1
93	0	0	0	0	0
94	1	0	0	0	0
95	0	0	0	0	0
96	0	0	1	0	1
97	0	0	0	0	0
98	0	2	0	0	0
99	0	0	0	0	0
100	1	1	0	0	0
101	0	2	1	0	1
102	0	0	0	0	0
103	1	1	1	0	1
104	0	1	0	0	0
105	0	0	0	0	0
106	0	0	0	0	0
107	0	0	0	0	0
108	0	0	0	0	0
109	0	1	0	0	0
110	0	0	0	0	0
111	0	0	0	0	0
112	0	0	0	0	0
113	0	0	0	0	0
114	0	2	0	0	0
115	1	0	2	0	2
116	1	0	0	0	0
117	0	2	1	0	1
118	0	1	0	0	0
119	0	0	0	0	0
120	0	0	0	0	0
121	0	1	0	0	0
122	0	1	0	0	0
123	0	0	0	0	0
124	0	0	0	0	0
125	0	0	0	0	0
126	0	0	0	0	0
127	0	1	0	0	0
128	0	0	0	0	0
129	0	0	0	0	0
130	0	0	1	0	1
131	0	1	0	0	0
132	0	0	0	0	0
133	0	1	0	0	0
134	0	1	0	0	0
135	0	0	0	0	0
136	0	0	0	0	0
137	0	1	0	0	0
138	0	0	0	0	0
139	0	0	1	0	1
140	0	0	0	0	0
141	0	0	0	0	0
142	0	0	0	0	0
143	0	0	0	0	0
144	0	0	0	0	0
145	0	0	0	0	0
146	0	0	0	0	0
147	0	0	0	0	0
148	0	1	0	0	0
149	0	0	0	0	0
150	0	0	0	0	0
151	0	1	0	0	0
152	0	0	0	0	0
153	0	0	0	0	0
154	0	0	0	0	0
155	0	0	0	0	0
156	0	0	0	0	0
157	0	0	0	0	0
158	0	0	0	0	0
159	0	2	0	0	0
160	1	0	1	0	1
161	0	0	0	0	0
162	0	0	0	0	0
163	0	1	0	0	0
164	0	0	0	0	0
165	0	0	0	0	0
166	0	0	0	0	0
167	0	0	0	0	0
168	0	0	0	0	0
169	0	0	0	0	0
170	0	2	0	0	0
171	0	0	0	0	0
172	0	0	0	0	0
173	0	0	0	0	0
174	0	0	0	0	0
175	0	0	0	0	0
176	0	0	0	0	0
177	0	0	0	0	0
178	0	1	0	0	0
179	0	0	0	0	0
180	0	0	0	0	0
181	0	0	1	0	1
182	0	0	0	0	0
183	0	0	0	0	0
184	0	0	0	0	0
185	0	0	0	0	0
186	1	0	1	0	1
187	0	0	0	0	0
188	1	0	2	0	2
189	1	0	0	0	0
190	1	1	0	0	0
191	0	0	0	0	0
192	0	0	0	0	0
193	0	1	0	0	0
194	0	0	0	0	0
195	0	0	0	0	0
196	0	2	0	0	0
197	0	0	0	0	0
198	0	0	0	0	0
199	0	0	0	0	0
200	0	0	0	0	0
201	0	1	0	0	0
202	1	2	0	0	0
203	0	0	0	0	0
204	0	1	0	0	0
205	0	1	0	0	0
206	0	0	0	0	0
207	1	0	1	0	1
208	0	0	0	0	0
209	0	0	0	0	0
210	0	0	0	0	0
211	0	1	1	0	1
212	0	1	0	0	0
213	1	0	0	0	0
214	0	0	1	0	1
215	0	0	0	0	0
216	0	0	0	0	0
217	0	0	0	0	0
218	1	1	0	0	0
219	0	1	0	0	0
220	2	2	0	0	0
221	0	2	0	0	0
222	0	0	0	0	0
223	0	0	0	0	0
224	0	0	0	0	0
225	2	1	0	0	0
226	0	0	0	0	0
227	1	0	0	0	0
228	0	2	0	1	1
229	0	0	0	0	0
230	0	1	0	0	0
231	0	1	0	0	0
232	0	2	0	0	0
233	1	0	0	0	0
234	0	0	0	0	0
235	0	1	0	0	0
236	0	0	0	0	0
237	0	0	0	0	0
238	0	1	0	0	0
239	0	0	0	0	0
240	0	0	0	0	0
241	0	0	0	0	0
242	0	1	0	0	0
243	0	0	0	0	0
244	0	0	0	0	0
245	0	1	0	0	0
246	0	0	0	0	0
247	0	0	0	0	0
248	0	0	0	0	0
249	0	2	0	0	0
250	0	0	0	0	0
251	0	0	0	0	0
252	0	0	0	0	0
253	0	0	0	0	0
254	0	2	0	0	0
255	0	0	0	0	0
256	1	0	3	0	3
257	0	0	0	0	0
258	0	1	0	0	0
259	1	2	0	0	0
260	0	0	2	2	4
261	1	1	0	1	1
262	0	0	0	0	0
263	0	1	0	0	0
264	0	0	0	0	0
265	0	0	0	0	0
266	0	0	0	0	0
267	0	0	0	0	0
268	0	0	0	0	0
269	0	0	0	0	0
270	0	0	0	0	0
271	0	0	0	0	0
272	0	0	0	0	0
273	0	0	0	0	0
274	0	1	0	0	0
275	0	0	0	0	0
276	0	0	0	0	0
277	0	0	0	0	0
278	0	1	0	0	0
279	0	0	0	0	0
280	0	0	0	0	0
281	0	0	0	0	0
282	0	0	0	0	0
283	0	0	0	0	0
284	0	0	0	0	0
285	0	0	0	0	0
286	0	0	0	0	0
287	0	0	0	0	0
288	0	0	0	0	0
289	0	0	0	0	0
290	0	0	0	0	0
291	0	0	0	0	0
292	0	1	0	0	0
293	0	0	0	0	0
294	0	0	0	0	0
295	0	1	0	0	0
296	0	0	0	0	0
297	0	0	0	0	0
298	0	1	0	0	0
299	0	0	0	0	0
300	1	0	1	0	1
301	0	1	0	0	0
302	0	1	0	0	0
303	0	0	0	0	0
304	1	0	0	0	0
305	0	0	0	0	0
306	0	0	0	0	0
307	0	1	0	0	0
308	0	0	0	0	0
309	0	0	0	0	0
310	0	1	0	0	0
311	0	0	0	0	0
312	0	0	0	0	0
313	0	2	0	0	0
314	0	0	0	0	0
315	0	0	0	0	0
316	1	2	1	0	1
317	0	0	0	0	0
318	0	0	0	0	0
319	0	0	0	0	0
320	1	0	0	0	0
321	0	1	0	0	0
322	0	0	0	0	0
323	0	0	0	0	0
324	0	0	0	0	0
325	0	0	0	0	0
326	1	0	0	0	0
327	1	4	0	0	0
328	0	0	0	0	0
329	0	0	0	1	1
330	0	0	0	0	0
331	1	1	1	0	1
332	0	0	0	1	1
333	0	0	0	2	2
334	0	2	0	0	0
335	2	3	1	0	1
336	1	0	0	0	0
337	1	0	0	0	0
338	0	0	0	0	0
339	1	0	0	0	0
340	0	0	0	0	0
341	0	0	0	0	0
342	0	2	0	0	0
343	0	0	0	0	0
344	0	0	0	0	0
345	0	2	0	0	0
346	2	0	0	0	0
347	0	1	0	0	0
348	0	0	2	0	2
349	0	0	0	0	0
350	0	0	0	0	0
351	0	0	0	0	0
352	0	0	0	0	0
353	0	1	0	0	0
354	0	0	0	0	0
355	0	0	0	0	0
356	0	0	0	0	0
357	0	0	0	0	0
358	0	0	1	0	1
359	0	0	0	0	0
360	0	1	0	0	0
361	0	1	0	0	0
362	1	0	0	0	0
363	0	0	3	1	4
364	0	0	4	3	7
365	0	1	0	0	0
366	0	1	0	0	0
367	0	1	0	0	0
368	0	1	0	0	0
369	0	0	0	0	0
370	0	0	0	0	0
371	0	1	0	0	0
372	0	0	0	1	1
373	0	0	0	0	0
374	0	0	0	0	0
375	0	1	0	0	0
376	0	0	0	0	0
377	0	0	0	0	0
378	0	0	0	0	0
379	0	1	0	0	0
380	0	0	0	0	0
381	0	0	0	0	0
382	0	0	0	0	0
383	0	0	0	0	0
384	0	0	0	0	0
385	0	0	1	0	1
386	1	1	0	0	0
387	0	0	0	1	1
388	0	0	0	0	0
389	0	0	0	0	0
390	0	0	0	0	0
391	0	1	0	0	0
392	0	0	0	0	0
393	0	0	0	0	0
394	0	0	0	0	0
395	0	0	0	0	0
396	0	0	0	0	0
397	0	1	0	0	0
398	0	0	0	0	0
399	0	0	0	0	0
400	1	0	0	0	0
401	1	0	1	0	1
402	0	0	0	0	0
403	1	0	1	0	1
404	0	0	0	0	0
405	0	2	0	0	0
406	0	0	0	0	0
407	0	0	0	0	0
408	0	0	0	0	0
409	0	0	0	0	0
410	0	0	0	0	0
411	0	0	0	0	0
412	0	0	0	0	0
413	0	0	0	0	0
414	1	4	0	1	1
415	0	1	0	0	0
416	0	1	0	0	0
417	0	0	1	1	2
418	0	0	1	0	1
419	1	2	0	0	0
420	1	0	2	0	2
421	0	2	0	0	0
422	0	0	0	0	0
423	0	1	0	0	0
424	0	0	0	0	0
425	0	1	0	0	0
426	0	0	0	0	0
427	0	0	0	0	0
428	1	1	0	0	0
429	0	0	0	0	0
430	1	0	1	0	1
431	0	0	0	0	0
432	0	0	0	0	0
433	0	0	0	0	0
434	0	0	0	0	0
435	0	1	0	0	0
436	0	0	0	0	0
437	0	1	0	0	0
438	0	0	0	0	0
439	0	0	0	0	0
440	0	0	0	0	0
441	0	0	0	0	0
442	0	0	0	0	0
443	0	0	0	0	0
444	1	0	0	0	0
445	0	1	1	0	1
446	0	1	0	0	0
447	1	0	0	0	0
448	0	0	1	0	1
449	0	0	0	0	0
450	0	0	0	0	0
451	0	0	0	0	0
452	0	0	0	0	0
453	0	0	0	0	0
454	1	0	0	0	0
455	0	0	0	0	0
456	0	0	0	0	0
457	1	0	1	0	1
458	0	2	0	0	0
459	1	0	2	0	2
460	1	2	0	0	0
461	0	2	0	0	0
462	0	0	0	0	0
463	0	0	0	0	0
464	0	0	0	0	0
465	1	0	0	0	0
466	0	1	1	0	1
467	0	0	0	0	0
468	0	1	0	0	0
469	0	2	0	0	0
470	0	0	0	0	0
471	0	0	0	0	0
472	0	0	1	0	1
473	0	4	0	0	0
474	0	0	0	0	0
475	0	0	0	0	0
476	0	5	1	0	1
477	0	0	0	0	0
478	0	0	0	0	0
479	1	1	0	0	0
480	0	2	0	0	0
481	0	1	0	0	0
482	0	0	0	0	0
483	0	0	0	0	0
484	1	0	1	0	1
485	0	0	0	0	0
486	0	2	0	0	0
487	0	0	0	0	0
488	0	0	0	0	0
489	0	0	0	0	0
490	1	0	0	0	0
491	0	0	0	0	0
492	1	1	0	0	0
493	1	1	0	0	0
494	1	0	1	0	1
495	0	0	0	0	0
496	0	0	0	0	0
497	0	0	0	0	0
498	1	0	1	0	1
499	0	3	1	0	1
500	0	0	0	0	0
501	0	0	0	0	0
502	0	2	0	0	0
503	0	0	0	0	0
504	0	0	0	0	0
505	0	1	1	0	1
506	0	0	0	0	0
507	0	0	0	0	0
508	0	1	0	0	0
509	0	0	0	0	0
510	0	0	0	0	0
511	0	0	0	0	0
512	0	1	0	0	0
513	0	0	0	0	0
514	0	0	0	0	0
515	0	0	0	0	0
516	0	0	0	0	0
517	0	0	0	0	0
518	0	0	0	0	0
519	0	0	0	1	1
520	0	0	0	0	0
521	0	0	0	0	0
522	0	0	0	0	0
523	1	0	0	0	0
524	0	1	0	0	0
525	0	0	0	0	0
526	0	0	0	0	0
527	0	2	0	0	0
528	0	0	0	0	0
529	0	0	0	0	0
530	0	1	0	0	0
531	0	0	0	0	0
532	0	0	0	0	0
533	0	0	0	0	0
534	0	1	0	0	0
535	0	0	0	0	0
536	0	0	0	0	0
537	0	1	0	0	0
538	0	0	0	0	0
539	0	0	0	0	0
540	0	0	0	0	0
541	0	0	0	0	0
542	0	0	0	0	0
543	0	1	0	0	0
544	0	1	1	0	1
545	0	0	0	0	0
546	0	1	0	0	0
547	0	0	0	0	0
548	0	0	0	0	0
549	0	0	0	0	0
550	0	0	0	0	0
551	0	0	0	0	0
552	0	2	0	0	0
553	0	0	0	0	0
554	1	1	2	0	2
555	0	0	0	0	0
556	0	2	0	0	0
557	0	0	0	0	0
558	0	1	0	0	0
559	0	1	0	0	0
560	0	0	0	0	0
561	0	0	0	0	0
562	1	0	0	0	0
563	0	0	0	0	0
564	0	0	0	0	0
565	1	0	1	0	1
566	0	1	0	0	0
567	0	0	0	0	0
568	0	0	0	0	0
569	0	1	0	0	0
570	0	1	0	0	0
571	0	1	0	0	0
572	0	1	0	0	0
573	0	0	0	0	0
574	1	2	1	2	3
575	0	0	0	0	0
576	1	1	1	0	1
577	0	1	0	0	0
578	0	0	0	0	0
579	0	0	0	0	0
580	0	0	0	0	0
581	1	0	1	0	1
582	0	1	0	0	0
583	0	1	0	0	0
584	0	0	0	0	0
585	0	1	0	0	0
586	0	1	0	0	0
587	0	0	0	0	0
588	0	0	0	0	0
589	0	0	0	0	0
590	0	0	0	0	0
591	0	0	0	0	0
592	0	0	0	0	0
593	0	0	0	0	0
594	0	0	0	0	0
595	0	0	0	0	0
596	0	0	0	0	0
597	0	0	0	0	0
598	0	0	0	0	0
599	0	0	0	0	0
600	0	0	0	0	0
601	0	0	0	0	0
602	0	0	0	0	0
603	0	0	0	0	0
604	0	0	0	0	0
605	0	0	0	0	0
606	0	0	0	0	0
607	0	0	0	0	0
608	0	0	0	0	0
609	0	0	0	0	0
610	0	0	0	0	0
611	0	0	0	0	0
612	0	0	0	0	0
613	0	0	0	0	0
614	0	0	0	0	0
615	0	0	0	0	0
616	0	0	0	0	0
617	0	0	0	0	0
618	0	0	0	0	0
619	0	0	0	0	0
620	0	0	0	0	0
621	0	0	0	0	0
622	0	0	0	0	0
623	0	0	0	0	0
624	0	0	0	0	0
625	0	0	0	0	0
626	0	0	0	0	0
627	0	0	0	0	0
628	0	0	0	0	0
629	0	0	0	0	0
630	0	0	0	0	0
631	0	0	0	0	0
632	0	0	0	0	0
633	0	0	0	0	0
634	0	0	0	0	0
635	0	0	0	0	0
636	0	0	0	0	0
637	0	0	0	0	0
638	0	0	0	0	0
639	0	0	0	0	0
640	0	0	0	0	0
641	0	0	0	0	0
642	0	0	0	0	0
643	0	0	0	0	0
644	0	0	0	0	0
645	0	0	0	0	0
646	0	0	0	0	0
647	0	0	0	0	0
648	0	0	0	0	0
649	0	0	0	0	0
650	0	0	0	0	0
651	0	0	0	0	0
652	0	0	0	0	0
653	0	0	0	0	0
654	0	0	0	0	0
655	0	0	0	3	3
656	0	0	0	0	0
657	0	0	0	0	0
658	0	0	0	0	0
659	0	0	0	0	0
660	0	0	0	0	0
661	0	0	0	0	0
662	0	0	0	0	0
663	0	0	0	0	0
664	0	0	0	0	0
665	0	0	0	0	0
666	0	0	0	0	0
667	0	0	0	0	0
668	0	0	0	0	0
669	0	0	0	0	0
670	0	0	0	0	0
671	0	0	0	0	0
672	0	0	0	0	0
673	0	0	0	0	0
674	0	0	0	0	0
675	0	0	0	0	0
676	0	0	0	0	0
677	0	0	0	0	0
678	0	0	0	0	0
679	0	0	0	0	0
680	0	0	0	0	0
681	0	0	0	0	0
682	0	0	0	0	0
683	0	0	0	0	0
684	0	0	0	1	1
685	0	0	0	0	0
686	0	0	0	0	0
687	0	0	0	0	0
688	0	0	0	0	0
689	0	0	0	0	0
690	0	0	0	0	0
691	0	0	0	0	0
692	0	0	0	0	0
693	0	0	1	0	1
694	0	0	0	0	0
695	0	0	0	0	0
696	0	0	0	0	0
697	0	0	0	0	0
698	0	0	0	0	0
699	0	0	0	0	0
700	0	0	0	0	0
701	0	0	0	0	0
702	0	0	0	0	0
703	0	0	0	0	0
704	0	0	0	0	0
705	0	0	0	0	0
706	0	0	0	0	0
707	0	0	0	0	0
708	0	0	0	0	0
709	0	0	0	0	0
710	0	0	0	0	0
711	0	0	0	0	0
712	0	0	0	0	0
713	0	0	0	0	0
714	0	0	0	0	0
715	0	0	0	0	0
716	0	0	0	0	0
717	0	0	0	0	0
718	0	0	0	0	0
719	0	0	0	0	0
720	0	0	0	0	0
721	0	0	0	0	0
722	0	0	0	0	0
723	0	0	0	0	0
724	0	0	0	0	0
725	0	0	0	0	0
726	0	0	0	0	0
727	0	0	0	0	0
728	0	0	0	0	0
729	0	0	0	0	0
730	0	0	0	0	0
731	0	0	0	0	0
732	0	0	0	0	0
733	0	0	0	0	0
734	0	0	0	0	0
735	0	0	0	0	0
736	0	0	0	0	0
737	0	0	0	0	0
738	0	0	0	0	0
739	0	0	0	0	0
740	0	0	0	0	0
741	0	0	0	0	0
742	0	0	0	0	0
743	0	0	0	0	0
744	0	0	0	3	3
745	0	0	0	0	0
746	0	0	1	0	1
747	0	0	0	0	0
748	0	0	0	0	0
749	0	0	1	0	1
750	0	0	0	0	0
751	0	0	0	0	0
752	0	0	0	0	0
753	0	0	0	0	0
754	0	0	1	0	1
755	0	0	0	0	0
756	0	0	0	0	0
757	0	0	0	0	0
758	0	0	0	0	0
759	0	0	0	2	2
760	0	0	0	0	0
761	0	0	0	0	0
762	0	0	0	0	0
763	0	0	0	0	0
764	1	2	0	0	0
765	0	0	0	0	0
766	1	0	0	0	0
767	0	2	0	0	0
768	0	1	0	0	0
769	0	1	0	0	0
770	0	0	0	0	0
771	0	0	0	0	0
772	0	4	0	0	0
773	0	0	0	0	0
774	0	0	0	0	0
775	0	1	0	0	0
776	0	1	0	0	0
777	0	0	1	7	8
778	1	0	1	0	1
779	0	0	0	0	0
780	0	1	0	0	0
781	1	1	0	0	0
782	1	1	0	0	0
783	1	3	0	0	0
784	0	0	0	0	0
785	0	0	0	0	0
786	3	1	0	1	1
787	1	0	1	0	1
788	1	0	1	0	1
789	0	1	0	0	0
790	2	0	1	0	1
791	1	1	0	0	0
792	0	1	0	0	0
793	1	2	0	0	0
794	0	2	0	0	0
795	0	0	0	0	0
796	0	1	0	0	0
797	0	0	0	0	0
798	0	1	0	0	0
799	0	0	0	0	0
800	0	0	0	0	0
801	0	1	0	0	0
802	0	0	0	0	0
803	1	2	1	0	1
804	0	0	0	0	0
805	0	0	0	0	0
806	0	0	0	0	0
807	0	0	0	0	0
808	0	1	0	0	0
809	0	0	0	0	0
810	0	1	0	0	0
811	0	0	0	0	0
812	0	0	0	0	0
813	0	1	0	0	0
814	0	0	0	0	0
815	0	1	0	0	0
816	0	0	0	0	0
817	0	1	0	0	0
818	0	1	0	0	0
819	0	1	0	0	0
820	0	0	0	0	0
821	0	2	0	0	0
822	0	0	0	0	0
823	0	0	0	0	0
824	0	0	0	0	0
825	0	0	0	0	0
826	2	0	0	0	0
827	0	0	0	0	0
828	0	1	0	0	0
829	0	0	0	0	0
830	0	1	0	0	0
831	0	1	1	0	1
832	0	0	0	0	0
833	0	0	0	0	0
834	0	0	0	0	0
835	0	0	0	0	0
836	0	1	0	1	1
837	0	1	0	0	0
838	1	1	0	0	0
839	2	0	1	0	1
840	1	0	0	0	0
841	0	1	0	0	0
842	1	0	0	1	1
843	0	0	0	0	0
844	0	1	0	0	0
845	0	0	0	0	0
846	0	1	0	0	0
847	0	0	0	0	0
848	0	0	0	0	0
849	0	0	0	0	0
850	0	0	0	0	0
851	0	0	0	0	0
852	0	0	0	0	0
853	0	0	0	0	0
854	0	0	0	0	0
855	1	1	0	0	0
856	0	1	0	0	0
857	0	1	0	0	0
858	0	1	0	0	0
859	1	1	0	0	0
860	0	1	0	0	0
861	0	1	0	0	0
862	0	0	0	0	0
863	0	0	0	0	0
864	0	0	0	0	0
865	0	1	0	0	0
866	0	1	0	0	0
867	0	0	0	0	0
868	1	1	0	0	0
869	0	1	0	0	0
870	0	1	0	0	0
871	0	0	0	0	0
872	0	0	0	0	0
873	0	1	0	0	0
874	0	1	0	0	0
875	0	1	0	0	0
876	0	1	0	0	0
877	0	0	0	0	0
878	0	4	1	0	1
879	0	1	0	0	0
880	0	0	0	0	0
881	0	1	0	0	0
882	0	2	1	0	1
883	0	1	0	0	0
884	0	1	0	0	0
885	0	1	0	0	0
886	0	1	0	0	0
887	0	2	0	0	0
888	0	1	0	0	0
889	0	0	0	0	0
890	0	0	0	0	0
891	0	0	0	0	0
892	0	0	0	0	0
893	0	0	0	1	1
894	0	0	0	0	0
895	0	0	0	0	0
896	0	0	0	0	0
897	0	0	0	0	0
898	0	0	1	0	1
899	0	0	0	0	0
900	0	0	0	0	0
901	0	0	0	0	0
902	0	0	0	0	0
903	0	0	1	0	1
904	0	0	0	0	0
905	0	0	0	0	0
906	0	0	1	0	1
907	0	0	0	0	0
908	0	0	0	1	1
909	0	0	0	0	0
910	0	0	0	0	0
911	0	0	0	0	0
912	0	0	0	0	0
913	0	0	0	0	0
914	0	0	0	0	0
915	0	0	0	0	0
916	0	0	0	0	0
917	0	0	0	0	0
918	0	0	0	0	0
919	0	0	0	0	0
920	0	0	0	0	0
921	0	0	0	0	0
922	0	0	0	0	0
923	0	0	0	0	0
924	0	0	0	0	0
925	0	0	0	0	0
926	0	0	0	0	0
927	0	0	0	0	0
928	0	0	0	0	0
929	0	0	0	0	0
930	0	0	0	0	0
931	0	0	0	0	0
932	0	0	0	0	0
933	0	0	0	0	0
934	0	0	0	0	0
935	0	0	0	0	0
936	0	0	0	0	0
937	0	0	0	0	0
938	0	0	0	0	0
939	0	0	0	0	0
940	0	0	0	0	0
941	0	0	0	0	0
942	0	0	0	0	0
943	0	0	0	0	0
944	0	0	0	0	0
945	0	0	0	0	0
946	0	0	0	0	0
947	0	0	0	0	0
948	0	0	0	0	0
949	0	0	0	0	0
950	0	0	0	0	0
951	0	0	0	0	0
952	0	0	0	0	0
953	0	0	0	0	0
954	0	0	0	0	0
955	0	0	0	0	0
956	0	0	0	0	0
957	0	0	0	0	0
958	0	0	0	0	0
959	0	0	1	0	1
960	0	0	0	0	0
961	0	0	0	0	0
962	0	0	0	0	0
963	0	0	0	0	0
964	0	0	0	0	0
965	0	0	0	0	0
966	0	0	0	0	0
967	0	0	0	0	0
968	0	0	0	0	0
969	0	0	0	0	0
970	0	0	0	0	0
971	0	0	0	0	0
972	0	0	0	0	0
973	0	0	0	0	0
974	0	0	0	0	0
975	0	0	0	0	0
976	0	0	0	0	0
977	0	0	0	0	0
978	0	0	0	0	0
979	0	0	0	0	0
980	0	0	0	0	0
981	0	0	0	0	0
982	0	0	0	0	0
983	0	0	0	0	0
984	0	0	0	0	0
985	0	0	0	0	0
986	0	0	0	0	0
987	0	0	0	0	0
988	0	0	0	0	0
989	0	0	0	0	0
990	0	0	0	0	0
991	0	0	0	0	0
992	0	0	0	0	0
993	0	0	0	0	0
994	0	0	0	0	0
995	0	0	0	0	0
996	0	0	0	0	0
997	0	0	0	1	1
998	0	0	0	0	0
999	0	0	0	0	0
1000	0	0	0	0	0
1001	0	0	0	0	0
1002	0	0	0	0	0
1003	0	0	0	0	0
1004	0	0	0	0	0
1005	0	0	0	0	0
1006	0	0	0	0	0
1007	0	0	0	0	0
1008	0	0	0	0	0
1009	0	0	0	0	0
1010	0	0	0	0	0
1011	0	0	0	0	0
1012	0	0	0	0	0
1013	0	0	0	0	0
1014	0	0	0	0	0
1015	0	0	0	0	0
1016	0	0	0	0	0
1017	0	0	0	0	0
1018	0	0	0	0	0
1019	0	0	0	0	0
1020	0	0	0	0	0
1021	0	0	0	0	0
1022	0	0	0	0	0
1023	0	0	0	0	0
1024	0	0	0	0	0
1025	0	0	0	0	0
1026	0	0	0	0	0
1027	0	0	0	0	0
1028	0	0	0	0	0
1029	0	0	0	0	0
1030	0	0	0	0	0
1031	0	0	0	0	0
1032	0	0	0	0	0
1033	0	0	0	0	0
1034	0	0	0	0	0
1035	0	0	0	0	0
1036	0	0	0	0	0
1037	0	0	0	0	0
1038	0	0	0	0	0
1039	0	0	0	0	0
1040	0	0	0	0	0
1041	0	0	0	0	0
1042	0	0	0	0	0
1043	0	0	0	0	0
1044	0	0	0	0	0
1045	0	0	0	0	0
1046	0	0	0	0	0
1047	0	0	0	0	0
1048	0	0	0	0	0
1049	0	0	0	0	0
1050	0	0	0	0	0
1051	0	0	0	0	0
1052	0	0	0	0	0
1053	0	0	0	0	0
1054	0	0	0	0	0
1055	0	0	0	0	0
1056	0	0	0	0	0
1057	0	0	0	0	0
1058	0	0	0	0	0
1059	0	0	0	0	0
1060	0	0	0	0	0
1061	0	0	0	0	0
1062	0	0	0	0	0
1063	0	0	0	0	0
1064	0	0	0	0	0
1065	0	0	0	0	0
1066	0	0	0	0	0

## Sheet: Eriobotrya salwinensis
Table S2 (B) Using Crataegus chungtienesis as a reference, distribution analysis of SNPs and indels of Eriobotrya salwinensis in a 150bp windows. Repeats ( SSRs and Oligonucleotide repeats) are from reference species.
Windows	Indels	SNPs	SSRs	Oligonucleotide repeats	Repeats
1	0	0	1	1	2
2	0	1	1	0	1
3	0	2	0	0	0
4	0	0	0	0	0
5	0	2	0	0	0
6	0	0	0	0	0
7	0	0	0	0	0
8	0	0	0	0	0
9	0	0	0	0	0
10	0	1	0	0	0
11	1	0	1	0	1
12	1	1	0	0	0
13	1	1	0	0	0
14	0	1	0	0	0
15	0	0	0	0	0
16	0	2	0	0	0
17	0	1	0	0	0
18	0	1	0	0	0
19	0	1	1	0	1
20	0	0	1	0	1
21	0	2	0	0	0
22	0	1	0	0	0
23	0	1	0	0	0
24	0	0	0	0	0
25	0	0	0	0	0
26	0	0	0	0	0
27	0	1	0	0	0
28	1	0	0	0	0
29	1	0	0	0	0
30	1	2	0	0	0
31	0	1	0	0	0
32	1	3	0	0	0
33	2	0	0	0	0
34	1	0	0	0	0
35	0	1	0	0	0
36	0	1	0	0	0
37	0	1	1	0	1
38	0	1	2	0	2
39	0	1	0	0	0
40	0	1	0	0	0
41	0	3	0	0	0
42	1	2	0	0	0
43	0	1	0	0	0
44	2	1	1	0	1
45	0	2	0	0	0
46	1	0	0	0	0
47	3	0	2	0	2
48	2	2	0	0	0
49	0	1	0	0	0
50	0	0	0	0	0
51	1	0	0	0	0
52	0	1	0	0	0
53	1	0	1	0	1
54	1	1	0	0	0
55	0	2	0	0	0
56	0	0	0	1	1
57	1	0	0	0	0
58	1	1	0	1	1
59	2	3	0	0	0
60	2	0	0	0	0
61	0	1	0	0	0
62	0	1	0	0	0
63	0	2	1	0	1
64	0	0	0	0	0
65	1	1	1	0	1
66	0	0	0	0	0
67	1	4	0	0	0
68	0	0	0	0	0
69	0	0	0	3	3
70	0	0	0	0	0
71	0	0	0	1	1
72	0	1	0	0	0
73	0	1	0	0	0
74	0	0	0	0	0
75	0	1	0	0	0
76	0	0	0	0	0
77	0	0	0	0	0
78	0	0	0	0	0
79	0	0	0	0	0
80	0	1	0	0	0
81	0	1	0	0	0
82	1	1	0	0	0
83	0	0	0	0	0
84	0	1	0	0	0
85	0	0	0	0	0
86	0	2	0	0	0
87	1	1	1	0	1
88	0	0	0	0	0
89	0	0	1	0	1
90	0	0	0	0	0
91	1	1	0	1	1
92	2	1	1	0	1
93	1	1	0	0	0
94	0	1	0	0	0
95	0	1	0	0	0
96	1	1	1	0	1
97	0	0	0	0	0
98	0	2	0	0	0
99	0	0	0	0	0
100	2	2	0	0	0
101	0	1	1	0	1
102	0	0	0	0	0
103	1	3	1	0	1
104	0	0	0	0	0
105	0	1	0	0	0
106	0	0	0	0	0
107	0	0	0	0	0
108	0	0	0	0	0
109	0	2	0	0	0
110	0	0	0	0	0
111	0	0	0	0	0
112	0	1	0	0	0
113	0	0	0	0	0
114	0	2	0	0	0
115	1	1	2	0	2
116	1	2	0	0	0
117	0	3	1	0	1
118	0	1	0	0	0
119	0	0	0	0	0
120	0	1	0	0	0
121	0	1	0	0	0
122	0	1	0	0	0
123	0	1	0	0	0
124	0	0	0	0	0
125	0	3	0	0	0
126	0	1	0	0	0
127	0	0	0	0	0
128	0	1	0	0	0
129	0	2	0	0	0
130	0	0	1	0	1
131	0	1	0	0	0
132	0	0	0	0	0
133	0	1	0	0	0
134	0	0	0	0	0
135	0	1	0	0	0
136	0	1	0	0	0
137	0	1	0	0	0
138	0	1	0	0	0
139	0	0	1	0	1
140	0	0	0	0	0
141	0	1	0	0	0
142	0	1	0	0	0
143	0	0	0	0	0
144	1	0	0	0	0
145	0	1	0	0	0
146	0	0	0	0	0
147	0	2	0	0	0
148	0	1	0	0	0
149	0	0	0	0	0
150	0	0	0	0	0
151	0	1	0	0	0
152	0	0	0	0	0
153	0	1	0	0	0
154	0	0	0	0	0
155	0	0	0	0	0
156	0	0	0	0	0
157	0	1	0	0	0
158	0	0	0	0	0
159	0	2	0	0	0
160	1	0	1	0	1
161	0	0	0	0	0
162	0	0	0	0	0
163	0	1	0	0	0
164	0	0	0	0	0
165	0	0	0	0	0
166	0	0	0	0	0
167	0	0	0	0	0
168	0	0	0	0	0
169	0	1	0	0	0
170	0	2	0	0	0
171	0	1	0	0	0
172	0	1	0	0	0
173	0	1	0	0	0
174	0	0	0	0	0
175	0	0	0	0	0
176	0	1	0	0	0
177	0	0	0	0	0
178	0	1	0	0	0
179	0	0	0	0	0
180	0	0	0	0	0
181	0	0	1	0	1
182	0	1	0	0	0
183	0	0	0	0	0
184	0	1	0	0	0
185	0	0	0	0	0
186	2	0	1	0	1
187	0	1	0	0	0
188	1	0	2	0	2
189	1	1	0	0	0
190	0	2	0	0	0
191	0	1	0	0	0
192	0	0	0	0	0
193	0	1	0	0	0
194	0	1	0	0	0
195	0	0	0	0	0
196	0	2	0	0	0
197	2	0	0	0	0
198	0	2	0	0	0
199	3	1	0	0	0
200	0	0	0	0	0
201	0	2	0	0	0
202	2	3	0	0	0
203	0	0	0	0	0
204	1	1	0	0	0
205	0	3	0	0	0
206	0	0	0	0	0
207	0	1	1	0	1
208	0	2	0	0	0
209	0	0	0	0	0
210	0	1	0	0	0
211	0	3	1	0	1
212	0	0	0	0	0
213	0	0	0	0	0
214	0	2	1	0	1
215	0	1	0	0	0
216	0	1	0	0	0
217	0	1	0	0	0
218	0	1	0	0	0
219	0	3	0	0	0
220	1	0	0	0	0
221	1	1	0	0	0
222	0	0	0	0	0
223	0	0	0	0	0
224	0	0	0	0	0
225	0	2	0	0	0
226	1	1	0	0	0
227	0	1	0	0	0
228	0	3	0	1	1
229	0	0	0	0	0
230	1	2	0	0	0
231	0	0	0	0	0
232	0	2	0	0	0
233	1	0	0	0	0
234	0	2	0	0	0
235	0	1	0	0	0
236	0	0	0	0	0
237	0	0	0	0	0
238	0	1	0	0	0
239	0	1	0	0	0
240	0	0	0	0	0
241	0	0	0	0	0
242	0	0	0	0	0
243	0	0	0	0	0
244	0	0	0	0	0
245	0	1	0	0	0
246	0	0	0	0	0
247	0	0	0	0	0
248	0	0	0	0	0
249	0	3	0	0	0
250	0	0	0	0	0
251	0	0	0	0	0
252	0	1	0	0	0
253	1	0	0	0	0
254	0	1	0	0	0
255	0	1	0	0	0
256	1	1	3	0	3
257	0	1	0	0	0
258	1	0	0	0	0
259	1	0	0	0	0
260	0	0	2	2	4
261	0	0	0	1	1
262	1	2	0	0	0
263	0	1	0	0	0
264	0	2	0	0	0
265	0	0	0	0	0
266	0	0	0	0	0
267	0	1	0	0	0
268	0	1	0	0	0
269	0	0	0	0	0
270	0	0	0	0	0
271	0	0	0	0	0
272	0	0	0	0	0
273	0	0	0	0	0
274	0	1	0	0	0
275	0	1	0	0	0
276	0	0	0	0	0
277	0	1	0	0	0
278	0	1	0	0	0
279	0	0	0	0	0
280	0	1	0	0	0
281	0	0	0	0	0
282	0	0	0	0	0
283	0	0	0	0	0
284	0	0	0	0	0
285	0	0	0	0	0
286	0	0	0	0	0
287	0	0	0	0	0
288	0	0	0	0	0
289	0	0	0	0	0
290	0	3	0	0	0
291	0	0	0	0	0
292	0	1	0	0	0
293	0	0	0	0	0
294	0	2	0	0	0
295	0	1	0	0	0
296	0	0	0	0	0
297	0	0	0	0	0
298	0	0	0	0	0
299	0	0	0	0	0
300	1	1	1	0	1
301	0	3	0	0	0
302	0	2	0	0	0
303	0	0	0	0	0
304	1	0	0	0	0
305	0	1	0	0	0
306	0	1	0	0	0
307	0	0	0	0	0
308	0	0	0	0	0
309	0	0	0	0	0
310	0	1	0	0	0
311	0	0	0	0	0
312	0	0	0	0	0
313	0	1	0	0	0
314	0	0	0	0	0
315	0	1	0	0	0
316	1	0	1	0	1
317	0	1	0	0	0
318	0	0	0	0	0
319	0	0	0	0	0
320	2	0	0	0	0
321	1	2	0	0	0
322	0	2	0	0	0
323	0	0	0	0	0
324	0	0	0	0	0
325	0	0	0	0	0
326	0	0	0	0	0
327	1	0	0	0	0
328	0	2	0	0	0
329	0	1	0	1	1
330	0	1	0	0	0
331	0	0	1	0	1
332	0	0	0	1	1
333	0	0	0	2	2
334	1	1	0	0	0
335	2	2	1	0	1
336	2	0	0	0	0
337	0	2	0	0	0
338	1	1	0	0	0
339	0	0	0	0	0
340	0	1	0	0	0
341	0	2	0	0	0
342	1	1	0	0	0
343	0	0	0	0	0
344	0	0	0	0	0
345	0	5	0	0	0
346	2	1	0	0	0
347	0	2	0	0	0
348	1	1	2	0	2
349	0	2	0	0	0
350	0	0	0	0	0
351	0	1	0	0	0
352	0	0	0	0	0
353	0	2	0	0	0
354	0	1	0	0	0
355	0	1	0	0	0
356	0	0	0	0	0
357	0	1	0	0	0
358	1	0	1	0	1
359	0	1	0	0	0
360	0	0	0	0	0
361	0	1	0	0	0
362	0	0	0	0	0
363	0	0	3	1	4
364	0	0	4	3	7
365	0	2	0	0	0
366	0	0	0	0	0
367	0	2	0	0	0
368	0	0	0	0	0
369	1	0	0	0	0
370	0	1	0	0	0
371	1	1	0	0	0
372	1	1	0	1	1
373	0	0	0	0	0
374	0	0	0	0	0
375	0	0	0	0	0
376	0	0	0	0	0
377	0	0	0	0	0
378	0	0	0	0	0
379	0	0	0	0	0
380	0	1	0	0	0
381	0	1	0	0	0
382	0	0	0	0	0
383	0	1	0	0	0
384	0	0	0	0	0
385	0	0	1	0	1
386	1	1	0	0	0
387	0	0	0	1	1
388	1	1	0	0	0
389	0	1	0	0	0
390	0	0	0	0	0
391	0	0	0	0	0
392	0	0	0	0	0
393	0	1	0	0	0
394	0	0	0	0	0
395	0	2	0	0	0
396	0	1	0	0	0
397	0	0	0	0	0
398	0	0	0	0	0
399	0	1	0	0	0
400	0	1	0	0	0
401	1	0	1	0	1
402	1	0	0	0	0
403	1	1	1	0	1
404	0	1	0	0	0
405	0	0	0	0	0
406	0	0	0	0	0
407	0	2	0	0	0
408	0	0	0	0	0
409	0	0	0	0	0
410	0	0	0	0	0
411	0	1	0	0	0
412	0	0	0	0	0
413	0	1	0	0	0
414	1	2	0	1	1
415	1	1	0	0	0
416	0	1	0	0	0
417	0	2	1	1	2
418	0	0	1	0	1
419	1	2	0	0	0
420	0	0	2	0	2
421	1	1	0	0	0
422	0	0	0	0	0
423	0	1	0	0	0
424	0	1	0	0	0
425	0	0	0	0	0
426	0	1	0	0	0
427	0	0	0	0	0
428	1	1	0	0	0
429	0	0	0	0	0
430	1	0	1	0	1
431	0	0	0	0	0
432	0	0	0	0	0
433	0	0	0	0	0
434	0	0	0	0	0
435	0	1	0	0	0
436	0	1	0	0	0
437	0	0	0	0	0
438	0	0	0	0	0
439	0	1	0	0	0
440	0	0	0	0	0
441	0	0	0	0	0
442	0	0	0	0	0
443	1	0	0	0	0
444	0	0	0	0	0
445	1	2	1	0	1
446	0	0	0	0	0
447	1	4	0	0	0
448	1	2	1	0	1
449	0	0	0	0	0
450	1	0	0	0	0
451	0	0	0	0	0
452	0	1	0	0	0
453	0	0	0	0	0
454	1	0	0	0	0
455	0	0	0	0	0
456	0	0	0	0	0
457	3	0	1	0	1
458	0	0	0	0	0
459	1	0	2	0	2
460	2	1	0	0	0
461	1	0	0	0	0
462	0	0	0	0	0
463	0	0	0	0	0
464	0	0	0	0	0
465	0	0	0	0	0
466	0	1	1	0	1
467	0	0	0	0	0
468	0	2	0	0	0
469	0	1	0	0	0
470	0	1	0	0	0
471	0	0	0	0	0
472	1	0	1	0	1
473	0	1	0	0	0
474	0	1	0	0	0
475	0	0	0	0	0
476	1	4	1	0	1
477	0	0	0	0	0
478	0	0	0	0	0
479	2	0	0	0	0
480	1	2	0	0	0
481	0	1	0	0	0
482	0	2	0	0	0
483	0	1	0	0	0
484	3	0	1	0	1
485	0	0	0	0	0
486	0	2	0	0	0
487	0	0	0	0	0
488	0	0	0	0	0
489	0	0	0	0	0
490	1	1	0	0	0
491	0	2	0	0	0
492	0	1	0	0	0
493	1	1	0	0	0
494	1	0	1	0	1
495	0	1	0	0	0
496	0	1	0	0	0
497	0	0	0	0	0
498	1	0	1	0	1
499	2	2	1	0	1
500	0	0	0	0	0
501	0	0	0	0	0
502	0	3	0	0	0
503	0	0	0	0	0
504	0	0	0	0	0
505	2	1	1	0	1
506	0	0	0	0	0
507	0	0	0	0	0
508	0	0	0	0	0
509	0	0	0	0	0
510	0	0	0	0	0
511	0	0	0	0	0
512	0	0	0	0	0
513	0	0	0	0	0
514	0	0	0	0	0
515	0	0	0	0	0
516	0	0	0	0	0
517	0	2	0	0	0
518	0	0	0	0	0
519	0	2	0	1	1
520	0	0	0	0	0
521	0	1	0	0	0
522	0	0	0	0	0
523	1	0	0	0	0
524	0	1	0	0	0
525	0	2	0	0	0
526	0	0	0	0	0
527	0	3	0	0	0
528	0	0	0	0	0
529	0	0	0	0	0
530	0	1	0	0	0
531	0	0	0	0	0
532	0	0	0	0	0
533	0	0	0	0	0
534	1	0	0	0	0
535	0	1	0	0	0
536	0	2	0	0	0
537	0	1	0	0	0
538	0	0	0	0	0
539	0	0	0	0	0
540	0	1	0	0	0
541	0	0	0	0	0
542	0	1	0	0	0
543	0	2	0	0	0
544	1	0	1	0	1
545	0	1	0	0	0
546	0	1	0	0	0
547	0	1	0	0	0
548	0	1	0	0	0
549	0	0	0	0	0
550	0	0	0	0	0
551	0	0	0	0	0
552	0	1	0	0	0
553	0	0	0	0	0
554	0	2	2	0	2
555	0	1	0	0	0
556	0	2	0	0	0
557	1	2	0	0	0
558	1	1	0	0	0
559	0	1	0	0	0
560	0	0	0	0	0
561	0	0	0	0	0
562	1	1	0	0	0
563	0	0	0	0	0
564	0	1	0	0	0
565	3	0	1	0	1
566	1	3	0	0	0
567	0	1	0	0	0
568	0	0	0	0	0
569	1	2	0	0	0
570	0	1	0	0	0
571	1	4	0	0	0
572	0	1	0	0	0
573	0	1	0	0	0
574	2	0	1	2	3
575	0	1	0	0	0
576	1	3	1	0	1
577	0	1	0	0	0
578	0	1	0	0	0
579	0	0	0	0	0
580	0	0	0	0	0
581	0	1	1	0	1
582	0	1	0	0	0
583	0	1	0	0	0
584	0	0	0	0	0
585	0	1	0	0	0
586	0	1	0	0	0
587	0	0	0	0	0
588	0	0	0	0	0
589	0	0	0	0	0
590	0	0	0	0	0
591	0	0	0	0	0
592	0	0	0	0	0
593	0	0	0	0	0
594	0	0	0	0	0
595	0	0	0	0	0
596	0	0	0	0	0
597	0	0	0	0	0
598	0	0	0	0	0
599	0	0	0	0	0
600	0	0	0	0	0
601	0	0	0	0	0
602	0	0	0	0	0
603	0	0	0	0	0
604	0	0	0	0	0
605	0	0	0	0	0
606	0	0	0	0	0
607	0	0	0	0	0
608	0	0	0	0	0
609	0	0	0	0	0
610	0	0	0	0	0
611	0	0	0	0	0
612	0	0	0	0	0
613	0	0	0	0	0
614	0	0	0	0	0
615	0	0	0	0	0
616	0	0	0	0	0
617	0	0	0	0	0
618	0	0	0	0	0
619	0	0	0	0	0
620	0	0	0	0	0
621	0	0	0	0	0
622	0	0	0	0	0
623	0	0	0	0	0
624	0	0	0	0	0
625	0	0	0	0	0
626	0	0	0	0	0
627	0	0	0	0	0
628	0	0	0	0	0
629	0	0	0	0	0
630	0	0	0	0	0
631	0	0	0	0	0
632	0	0	0	0	0
633	0	0	0	0	0
634	0	0	0	0	0
635	0	0	0	0	0
636	0	0	0	0	0
637	0	0	0	0	0
638	0	0	0	0	0
639	0	0	0	0	0
640	0	0	0	0	0
641	0	0	0	0	0
642	0	0	0	0	0
643	0	0	0	0	0
644	0	0	0	0	0
645	0	0	0	0	0
646	0	0	0	0	0
647	0	0	0	0	0
648	0	0	0	0	0
649	0	0	0	0	0
650	0	0	0	0	0
651	0	0	0	0	0
652	0	0	0	0	0
653	0	0	0	0	0
654	0	0	0	0	0
655	0	0	0	3	3
656	0	0	0	0	0
657	0	0	0	0	0
658	0	0	0	0	0
659	0	0	0	0	0
660	0	0	0	0	0
661	0	0	0	0	0
662	0	0	0	0	0
663	0	0	0	0	0
664	0	0	0	0	0
665	0	0	0	0	0
666	0	0	0	0	0
667	0	0	0	0	0
668	0	0	0	0	0
669	0	0	0	0	0
670	0	0	0	0	0
671	0	0	0	0	0
672	0	0	0	0	0
673	0	0	0	0	0
674	0	0	0	0	0
675	0	0	0	0	0
676	0	0	0	0	0
677	0	0	0	0	0
678	0	0	0	0	0
679	0	0	0	0	0
680	0	0	0	0	0
681	0	0	0	0	0
682	0	0	0	0	0
683	0	0	0	0	0
684	0	0	0	1	1
685	0	0	0	0	0
686	0	0	0	0	0
687	0	0	0	0	0
688	0	0	0	0	0
689	0	0	0	0	0
690	0	0	0	0	0
691	0	0	0	0	0
692	0	0	0	0	0
693	0	0	1	0	1
694	0	0	0	0	0
695	0	0	0	0	0
696	0	0	0	0	0
697	0	0	0	0	0
698	0	0	0	0	0
699	0	0	0	0	0
700	0	0	0	0	0
701	0	0	0	0	0
702	0	0	0	0	0
703	0	0	0	0	0
704	0	0	0	0	0
705	0	0	0	0	0
706	0	0	0	0	0
707	0	0	0	0	0
708	0	0	0	0	0
709	0	0	0	0	0
710	0	0	0	0	0
711	0	0	0	0	0
712	0	0	0	0	0
713	0	0	0	0	0
714	0	0	0	0	0
715	0	0	0	0	0
716	0	0	0	0	0
717	0	0	0	0	0
718	0	0	0	0	0
719	0	0	0	0	0
720	0	0	0	0	0
721	0	0	0	0	0
722	0	0	0	0	0
723	0	0	0	0	0
724	0	0	0	0	0
725	0	0	0	0	0
726	0	0	0	0	0
727	0	0	0	0	0
728	0	0	0	0	0
729	0	0	0	0	0
730	0	0	0	0	0
731	0	0	0	0	0
732	0	0	0	0	0
733	0	0	0	0	0
734	0	0	0	0	0
735	0	0	0	0	0
736	0	0	0	0	0
737	0	0	0	0	0
738	0	0	0	0	0
739	0	0	0	0	0
740	0	0	0	0	0
741	0	0	0	0	0
742	0	0	0	0	0
743	0	0	0	0	0
744	0	0	0	3	3
745	0	0	0	0	0
746	0	0	1	0	1
747	0	0	0	0	0
748	0	0	0	0	0
749	0	0	1	0	1
750	0	0	0	0	0
751	0	0	0	0	0
752	0	0	0	0	0
753	0	0	0	0	0
754	0	0	1	0	1
755	0	0	0	0	0
756	0	0	0	0	0
757	0	0	0	0	0
758	0	0	0	0	0
759	0	0	0	2	2
760	0	0	0	0	0
761	0	0	0	0	0
762	0	0	0	0	0
763	0	1	0	0	0
764	0	1	0	0	0
765	0	0	0	0	0
766	1	1	0	0	0
767	0	1	0	0	0
768	0	2	0	0	0
769	0	1	0	0	0
770	0	0	0	0	0
771	0	2	0	0	0
772	0	3	0	0	0
773	0	0	0	0	0
774	0	1	0	0	0
775	0	0	0	0	0
776	0	0	0	0	0
777	0	1	1	7	8
778	1	0	1	0	1
779	1	1	0	0	0
780	0	2	0	0	0
781	0	1	0	0	0
782	3	2	0	0	0
783	0	1	0	0	0
784	0	1	0	0	0
785	2	1	0	0	0
786	3	0	0	1	1
787	1	0	1	0	1
788	1	1	1	0	1
789	0	1	0	0	0
790	1	1	1	0	1
791	0	3	0	0	0
792	1	3	0	0	0
793	0	2	0	0	0
794	1	1	0	0	0
795	1	0	0	0	0
796	0	0	0	0	0
797	0	5	0	0	0
798	0	1	0	0	0
799	0	1	0	0	0
800	0	0	0	0	0
801	0	2	0	0	0
802	0	2	0	0	0
803	0	2	1	0	1
804	0	0	0	0	0
805	0	0	0	0	0
806	0	0	0	0	0
807	0	0	0	0	0
808	0	0	0	0	0
809	0	0	0	0	0
810	0	2	0	0	0
811	0	1	0	0	0
812	0	0	0	0	0
813	0	1	0	0	0
814	0	1	0	0	0
815	0	1	0	0	0
816	0	0	0	0	0
817	0	0	0	0	0
818	0	0	0	0	0
819	0	1	0	0	0
820	0	0	0	0	0
821	0	2	0	0	0
822	0	1	0	0	0
823	0	0	0	0	0
824	0	1	0	0	0
825	0	0	0	0	0
826	1	1	0	0	0
827	0	1	0	0	0
828	1	1	0	0	0
829	0	0	0	0	0
830	0	1	0	0	0
831	0	1	1	0	1
832	0	0	0	0	0
833	0	0	0	0	0
834	0	0	0	0	0
835	0	0	0	0	0
836	0	0	0	1	1
837	1	0	0	0	0
838	2	1	0	0	0
839	2	0	1	0	1
840	0	0	0	0	0
841	0	2	0	0	0
842	2	0	0	1	1
843	0	1	0	0	0
844	0	0	0	0	0
845	0	0	0	0	0
846	0	1	0	0	0
847	0	0	0	0	0
848	0	1	0	0	0
849	0	0	0	0	0
850	0	0	0	0	0
851	0	1	0	0	0
852	0	0	0	0	0
853	0	0	0	0	0
854	0	0	0	0	0
855	1	0	0	0	0
856	0	1	0	0	0
857	1	2	0	0	0
858	0	3	0	0	0
859	0	1	0	0	0
860	1	1	0	0	0
861	0	1	0	0	0
862	0	1	0	0	0
863	0	0	0	0	0
864	0	1	0	0	0
865	0	0	0	0	0
866	0	2	0	0	0
867	0	0	0	0	0
868	1	1	0	0	0
869	0	3	0	0	0
870	1	2	0	0	0
871	0	0	0	0	0
872	0	2	0	0	0
873	0	0	0	0	0
874	0	1	0	0	0
875	1	2	0	0	0
876	0	1	0	0	0
877	0	2	0	0	0
878	0	3	1	0	1
879	0	1	0	0	0
880	0	0	0	0	0
881	0	1	0	0	0
882	0	5	1	0	1
883	0	1	0	0	0
884	0	1	0	0	0
885	0	2	0	0	0
886	0	2	0	0	0
887	0	5	0	0	0
888	0	0	0	0	0
889	0	1	0	0	0
890	0	2	0	0	0
891	0	0	0	0	0
892	0	0	0	0	0
893	0	0	0	1	1
894	0	0	0	0	0
895	0	0	0	0	0
896	0	0	0	0	0
897	0	0	0	0	0
898	0	0	1	0	1
899	0	0	0	0	0
900	0	0	0	0	0
901	0	0	0	0	0
902	0	0	0	0	0
903	0	0	1	0	1
904	0	0	0	0	0
905	0	0	0	0	0
906	0	0	1	0	1
907	0	0	0	0	0
908	0	0	0	1	1
909	0	0	0	0	0
910	0	0	0	0	0
911	0	0	0	0	0
912	0	0	0	0	0
913	0	0	0	0	0
914	0	0	0	0	0
915	0	0	0	0	0
916	0	0	0	0	0
917	0	0	0	0	0
918	0	0	0	0	0
919	0	0	0	0	0
920	0	0	0	0	0
921	0	0	0	0	0
922	0	0	0	0	0
923	0	0	0	0	0
924	0	0	0	0	0
925	0	0	0	0	0
926	0	0	0	0	0
927	0	0	0	0	0
928	0	0	0	0	0
929	0	0	0	0	0
930	0	0	0	0	0
931	0	0	0	0	0
932	0	0	0	0	0
933	0	0	0	0	0
934	0	0	0	0	0
935	0	0	0	0	0
936	0	0	0	0	0
937	0	0	0	0	0
938	0	0	0	0	0
939	0	0	0	0	0
940	0	0	0	0	0
941	0	0	0	0	0
942	0	0	0	0	0
943	0	0	0	0	0
944	0	0	0	0	0
945	0	0	0	0	0
946	0	0	0	0	0
947	0	0	0	0	0
948	0	0	0	0	0
949	0	0	0	0	0
950	0	0	0	0	0
951	0	0	0	0	0
952	0	0	0	0	0
953	0	0	0	0	0
954	0	0	0	0	0
955	0	0	0	0	0
956	0	0	0	0	0
957	0	0	0	0	0
958	0	0	0	0	0
959	0	0	1	0	1
960	0	0	0	0	0
961	0	0	0	0	0
962	0	0	0	0	0
963	0	0	0	0	0
964	0	0	0	0	0
965	0	0	0	0	0
966	0	0	0	0	0
967	0	0	0	0	0
968	0	0	0	0	0
969	0	0	0	0	0
970	0	0	0	0	0
971	0	0	0	0	0
972	0	0	0	0	0
973	0	0	0	0	0
974	0	0	0	0	0
975	0	0	0	0	0
976	0	0	0	0	0
977	0	0	0	0	0
978	0	0	0	0	0
979	0	0	0	0	0
980	0	0	0	0	0
981	0	0	0	0	0
982	0	0	0	0	0
983	0	0	0	0	0
984	0	0	0	0	0
985	0	0	0	0	0
986	0	0	0	0	0
987	0	0	0	0	0
988	0	0	0	0	0
989	0	0	0	0	0
990	0	0	0	0	0
991	0	0	0	0	0
992	0	0	0	0	0
993	0	0	0	0	0
994	0	0	0	0	0
995	0	0	0	0	0
996	0	0	0	0	0
997	0	0	0	1	1
998	0	0	0	0	0
999	0	0	0	0	0
1000	0	0	0	0	0
1001	0	0	0	0	0
1002	0	0	0	0	0
1003	0	0	0	0	0
1004	0	0	0	0	0
1005	0	0	0	0	0
1006	0	0	0	0	0
1007	0	0	0	0	0
1008	0	0	0	0	0
1009	0	0	0	0	0
1010	0	0	0	0	0
1011	0	0	0	0	0
1012	0	0	0	0	0
1013	0	0	0	0	0
1014	0	0	0	0	0
1015	0	0	0	0	0
1016	0	0	0	0	0
1017	0	0	0	0	0
1018	0	0	0	0	0
1019	0	0	0	0	0
1020	0	0	0	0	0
1021	0	0	0	0	0
1022	0	0	0	0	0
1023	0	0	0	0	0
1024	0	0	0	0	0
1025	0	0	0	0	0
1026	0	0	0	0	0
1027	0	0	0	0	0
1028	0	0	0	0	0
1029	0	0	0	0	0
1030	0	0	0	0	0
1031	0	0	0	0	0
1032	0	0	0	0	0
1033	0	0	0	0	0
1034	0	0	0	0	0
1035	0	0	0	0	0
1036	0	0	0	0	0
1037	0	0	0	0	0
1038	0	0	0	0	0
1039	0	0	0	0	0
1040	0	0	0	0	0
1041	0	0	0	0	0
1042	0	0	0	0	0
1043	0	0	0	0	0
1044	0	0	0	0	0
1045	0	0	0	0	0
1046	0	0	0	0	0
1047	0	0	0	0	0
1048	0	0	0	0	0
1049	0	0	0	0	0
1050	0	0	0	0	0
1051	0	0	0	0	0
1052	0	0	0	0	0
1053	0	0	0	0	0
1054	0	0	0	0	0
1055	0	0	0	0	0
1056	0	0	0	0	0
1057	0	0	0	0	0
1058	0	0	0	0	0
1059	0	0	0	0	0
1060	0	0	0	0	0
1061	0	0	0	0	0
1062	0	0	0	0	0
1063	0	0	0	0	0
1064	0	0	0	0	0
1065	0	0	0	0	0
1066	0	0	0	0	0

## Sheet: Malus micromalus
Table S2 (C) Using Crataegus chungtienesis as a reference, distribution analysis of SNPs and indels of Malus micromalus in a 150bp windows. Repeats ( SSRs and Oligonucleotide repeats) are from reference species.
Windows	Indels	SNPs	SSRs	Oligonucleotide repeats	Repeats
1	0	0	1	1	2
2	0	0	1	0	1
3	0	2	0	0	0
4	0	0	0	0	0
5	0	1	0	0	0
6	0	0	0	0	0
7	0	0	0	0	0
8	0	0	0	0	0
9	0	0	0	0	0
10	0	1	0	0	0
11	3	1	1	0	1
12	0	1	0	0	0
13	1	1	0	0	0
14	1	1	0	0	0
15	0	0	0	0	0
16	0	1	0	0	0
17	0	1	0	0	0
18	0	1	0	0	0
19	0	2	1	0	1
20	0	1	1	0	1
21	0	1	0	0	0
22	0	1	0	0	0
23	0	0	0	0	0
24	0	0	0	0	0
25	0	0	0	0	0
26	0	0	0	0	0
27	0	1	0	0	0
28	0	0	0	0	0
29	1	0	0	0	0
30	1	0	0	0	0
31	1	0	0	0	0
32	1	3	0	0	0
33	3	1	0	0	0
34	2	0	0	0	0
35	1	1	0	0	0
36	0	4	0	0	0
37	1	0	1	0	1
38	0	1	2	0	2
39	0	1	0	0	0
40	0	0	0	0	0
41	0	3	0	0	0
42	0	1	0	0	0
43	0	1	0	0	0
44	1	2	1	0	1
45	0	2	0	0	0
46	1	0	0	0	0
47	0	4	2	0	2
48	2	3	0	0	0
49	0	0	0	0	0
50	0	1	0	0	0
51	0	0	0	0	0
52	0	0	0	0	0
53	1	0	1	0	1
54	0	1	0	0	0
55	1	1	0	0	0
56	0	0	0	1	1
57	1	0	0	0	0
58	1	0	0	1	1
59	1	1	0	0	0
60	1	0	0	0	0
61	0	2	0	0	0
62	0	2	0	0	0
63	1	1	1	0	1
64	0	0	0	0	0
65	1	0	1	0	1
66	1	0	0	0	0
67	0	1	0	0	0
68	1	2	0	0	0
69	0	0	0	3	3
70	0	0	0	0	0
71	0	2	0	1	1
72	0	1	0	0	0
73	0	1	0	0	0
74	0	0	0	0	0
75	0	1	0	0	0
76	0	1	0	0	0
77	0	0	0	0	0
78	0	1	0	0	0
79	0	0	0	0	0
80	0	1	0	0	0
81	0	1	0	0	0
82	1	2	0	0	0
83	0	0	0	0	0
84	0	0	0	0	0
85	0	0	0	0	0
86	1	3	0	0	0
87	1	0	1	0	1
88	0	0	0	0	0
89	0	0	1	0	1
90	1	1	0	0	0
91	1	0	0	1	1
92	1	1	1	0	1
93	0	0	0	0	0
94	0	1	0	0	0
95	0	0	0	0	0
96	2	1	1	0	1
97	0	1	0	0	0
98	0	0	0	0	0
99	0	0	0	0	0
100	2	0	0	0	0
101	1	1	1	0	1
102	0	0	0	0	0
103	1	3	1	0	1
104	0	0	0	0	0
105	0	1	0	0	0
106	0	0	0	0	0
107	0	0	0	0	0
108	0	0	0	0	0
109	0	1	0	0	0
110	0	1	0	0	0
111	0	0	0	0	0
112	0	0	0	0	0
113	0	0	0	0	0
114	0	1	0	0	0
115	1	0	2	0	2
116	1	0	0	0	0
117	0	4	1	0	1
118	0	1	0	0	0
119	0	1	0	0	0
120	0	0	0	0	0
121	0	1	0	0	0
122	0	0	0	0	0
123	0	2	0	0	0
124	0	0	0	0	0
125	0	1	0	0	0
126	0	2	0	0	0
127	0	0	0	0	0
128	0	0	0	0	0
129	0	2	0	0	0
130	0	0	1	0	1
131	0	1	0	0	0
132	0	0	0	0	0
133	0	1	0	0	0
134	0	0	0	0	0
135	0	1	0	0	0
136	0	0	0	0	0
137	0	1	0	0	0
138	0	0	0	0	0
139	0	2	1	0	1
140	0	0	0	0	0
141	0	0	0	0	0
142	0	1	0	0	0
143	0	0	0	0	0
144	0	0	0	0	0
145	0	0	0	0	0
146	0	0	0	0	0
147	0	0	0	0	0
148	0	1	0	0	0
149	0	2	0	0	0
150	0	0	0	0	0
151	0	1	0	0	0
152	0	1	0	0	0
153	0	1	0	0	0
154	0	0	0	0	0
155	0	0	0	0	0
156	0	1	0	0	0
157	0	0	0	0	0
158	0	0	0	0	0
159	0	2	0	0	0
160	1	1	1	0	1
161	0	1	0	0	0
162	0	0	0	0	0
163	0	2	0	0	0
164	0	0	0	0	0
165	0	0	0	0	0
166	0	1	0	0	0
167	0	0	0	0	0
168	0	0	0	0	0
169	0	0	0	0	0
170	0	1	0	0	0
171	0	1	0	0	0
172	0	1	0	0	0
173	0	0	0	0	0
174	0	0	0	0	0
175	0	1	0	0	0
176	0	0	0	0	0
177	0	0	0	0	0
178	0	1	0	0	0
179	0	0	0	0	0
180	0	1	0	0	0
181	0	0	1	0	1
182	0	0	0	0	0
183	0	0	0	0	0
184	0	3	0	0	0
185	0	0	0	0	0
186	2	0	1	0	1
187	0	1	0	0	0
188	1	0	2	0	2
189	0	1	0	0	0
190	0	1	0	0	0
191	0	0	0	0	0
192	1	2	0	0	0
193	0	2	0	0	0
194	0	2	0	0	0
195	0	0	0	0	0
196	0	2	0	0	0
197	1	0	0	0	0
198	0	2	0	0	0
199	1	2	0	0	0
200	0	1	0	0	0
201	1	2	0	0	0
202	2	3	0	0	0
203	0	0	0	0	0
204	0	2	0	0	0
205	0	2	0	0	0
206	0	0	0	0	0
207	1	2	1	0	1
208	0	2	0	0	0
209	0	0	0	0	0
210	0	0	0	0	0
211	0	2	1	0	1
212	0	2	0	0	0
213	0	0	0	0	0
214	0	1	1	0	1
215	0	2	0	0	0
216	0	1	0	0	0
217	1	2	0	0	0
218	0	1	0	0	0
219	0	0	0	0	0
220	0	0	0	0	0
221	0	1	0	0	0
222	0	1	0	0	0
223	0	0	0	0	0
224	1	0	0	0	0
225	1	1	0	0	0
226	1	1	0	0	0
227	0	1	0	0	0
228	0	1	0	1	1
229	0	0	0	0	0
230	1	1	0	0	0
231	0	2	0	0	0
232	1	2	0	0	0
233	0	1	0	0	0
234	0	1	0	0	0
235	1	1	0	0	0
236	0	0	0	0	0
237	0	0	0	0	0
238	0	1	0	0	0
239	0	1	0	0	0
240	0	0	0	0	0
241	0	0	0	0	0
242	0	0	0	0	0
243	0	0	0	0	0
244	0	0	0	0	0
245	0	1	0	0	0
246	0	0	0	0	0
247	0	0	0	0	0
248	0	0	0	0	0
249	0	2	0	0	0
250	0	0	0	0	0
251	0	0	0	0	0
252	0	0	0	0	0
253	2	0	0	0	0
254	0	1	0	0	0
255	1	1	0	0	0
256	2	0	3	0	3
257	0	0	0	0	0
258	1	0	0	0	0
259	1	0	0	0	0
260	0	0	2	2	4
261	0	0	0	1	1
262	0	3	0	0	0
263	0	0	0	0	0
264	0	1	0	0	0
265	0	0	0	0	0
266	0	0	0	0	0
267	0	2	0	0	0
268	0	1	0	0	0
269	0	0	0	0	0
270	0	0	0	0	0
271	0	0	0	0	0
272	0	0	0	0	0
273	0	0	0	0	0
274	0	1	0	0	0
275	0	1	0	0	0
276	0	0	0	0	0
277	0	2	0	0	0
278	0	1	0	0	0
279	0	0	0	0	0
280	0	1	0	0	0
281	0	0	0	0	0
282	0	0	0	0	0
283	0	0	0	0	0
284	0	1	0	0	0
285	0	0	0	0	0
286	0	1	0	0	0
287	0	0	0	0	0
288	0	0	0	0	0
289	0	0	0	0	0
290	0	2	0	0	0
291	0	0	0	0	0
292	0	1	0	0	0
293	0	0	0	0	0
294	0	2	0	0	0
295	0	1	0	0	0
296	0	1	0	0	0
297	0	0	0	0	0
298	1	0	0	0	0
299	0	0	0	0	0
300	2	0	1	0	1
301	0	3	0	0	0
302	0	1	0	0	0
303	0	0	0	0	0
304	1	0	0	0	0
305	0	1	0	0	0
306	0	1	0	0	0
307	0	0	0	0	0
308	0	0	0	0	0
309	0	0	0	0	0
310	0	1	0	0	0
311	0	0	0	0	0
312	0	0	0	0	0
313	0	0	0	0	0
314	0	0	0	0	0
315	0	0	0	0	0
316	1	0	1	0	1
317	0	1	0	0	0
318	0	0	0	0	0
319	0	0	0	0	0
320	2	2	0	0	0
321	0	1	0	0	0
322	0	1	0	0	0
323	0	0	0	0	0
324	0	0	0	0	0
325	0	0	0	0	0
326	0	0	0	0	0
327	1	1	0	0	0
328	0	2	0	0	0
329	1	0	0	1	1
330	0	0	0	0	0
331	0	2	1	0	1
332	0	0	0	1	1
333	0	0	0	2	2
334	0	0	0	0	0
335	1	0	1	0	1
336	1	1	0	0	0
337	1	3	0	0	0
338	0	0	0	0	0
339	0	0	0	0	0
340	0	1	0	0	0
341	0	1	0	0	0
342	1	2	0	0	0
343	1	0	0	0	0
344	0	1	0	0	0
345	1	2	0	0	0
346	0	2	0	0	0
347	0	1	0	0	0
348	0	0	2	0	2
349	0	3	0	0	0
350	0	0	0	0	0
351	0	2	0	0	0
352	0	0	0	0	0
353	0	0	0	0	0
354	0	0	0	0	0
355	0	0	0	0	0
356	0	0	0	0	0
357	0	1	0	0	0
358	1	0	1	0	1
359	0	0	0	0	0
360	0	0	0	0	0
361	0	1	0	0	0
362	0	0	0	0	0
363	0	0	3	1	4
364	1	0	4	3	7
365	0	0	0	0	0
366	0	0	0	0	0
367	0	1	0	0	0
368	0	1	0	0	0
369	0	0	0	0	0
370	0	0	0	0	0
371	0	0	0	0	0
372	0	0	0	1	1
373	0	0	0	0	0
374	0	1	0	0	0
375	0	0	0	0	0
376	0	1	0	0	0
377	0	0	0	0	0
378	0	0	0	0	0
379	0	0	0	0	0
380	0	0	0	0	0
381	0	0	0	0	0
382	0	0	0	0	0
383	0	0	0	0	0
384	0	0	0	0	0
385	0	0	1	0	1
386	1	1	0	0	0
387	1	1	0	1	1
388	0	0	0	0	0
389	0	0	0	0	0
390	0	0	0	0	0
391	0	0	0	0	0
392	0	0	0	0	0
393	0	0	0	0	0
394	0	0	0	0	0
395	0	1	0	0	0
396	0	0	0	0	0
397	0	0	0	0	0
398	0	0	0	0	0
399	0	2	0	0	0
400	0	0	0	0	0
401	1	0	1	0	1
402	0	2	0	0	0
403	1	2	1	0	1
404	0	0	0	0	0
405	0	1	0	0	0
406	0	1	0	0	0
407	0	1	0	0	0
408	0	1	0	0	0
409	0	0	0	0	0
410	0	0	0	0	0
411	0	0	0	0	0
412	0	0	0	0	0
413	0	1	0	0	0
414	0	2	0	1	1
415	1	1	0	0	0
416	0	1	0	0	0
417	0	3	1	1	2
418	1	0	1	0	1
419	1	2	0	0	0
420	1	0	2	0	2
421	0	2	0	0	0
422	0	0	0	0	0
423	0	1	0	0	0
424	0	1	0	0	0
425	0	0	0	0	0
426	0	1	0	0	0
427	0	2	0	0	0
428	1	1	0	0	0
429	0	0	0	0	0
430	1	0	1	0	1
431	0	0	0	0	0
432	0	0	0	0	0
433	0	0	0	0	0
434	0	0	0	0	0
435	0	1	0	0	0
436	0	1	0	0	0
437	0	0	0	0	0
438	0	0	0	0	0
439	0	0	0	0	0
440	0	0	0	0	0
441	0	0	0	0	0
442	0	0	0	0	0
443	1	0	0	0	0
444	0	1	0	0	0
445	0	2	1	0	1
446	2	1	0	0	0
447	0	5	0	0	0
448	1	1	1	0	1
449	0	1	0	0	0
450	0	0	0	0	0
451	0	0	0	0	0
452	0	1	0	0	0
453	0	0	0	0	0
454	1	0	0	0	0
455	0	1	0	0	0
456	0	0	0	0	0
457	1	0	1	0	1
458	0	0	0	0	0
459	1	0	2	0	2
460	1	1	0	0	0
461	1	1	0	0	0
462	0	0	0	0	0
463	1	0	0	0	0
464	0	1	0	0	0
465	0	0	0	0	0
466	0	0	1	0	1
467	0	0	0	0	0
468	0	0	0	0	0
469	0	2	0	0	0
470	0	0	0	0	0
471	0	1	0	0	0
472	1	0	1	0	1
473	1	1	0	0	0
474	1	1	0	0	0
475	0	0	0	0	0
476	1	2	1	0	1
477	0	0	0	0	0
478	0	0	0	0	0
479	2	1	0	0	0
480	1	1	0	0	0
481	0	0	0	0	0
482	0	1	0	0	0
483	0	0	0	0	0
484	1	0	1	0	1
485	0	1	0	0	0
486	0	2	0	0	0
487	0	1	0	0	0
488	0	0	0	0	0
489	0	0	0	0	0
490	1	0	0	0	0
491	0	0	0	0	0
492	0	2	0	0	0
493	1	1	0	0	0
494	1	0	1	0	1
495	0	0	0	0	0
496	0	1	0	0	0
497	0	0	0	0	0
498	1	0	1	0	1
499	2	1	1	0	1
500	0	0	0	0	0
501	0	2	0	0	0
502	0	2	0	0	0
503	0	1	0	0	0
504	0	0	0	0	0
505	1	1	1	0	1
506	0	1	0	0	0
507	0	0	0	0	0
508	0	0	0	0	0
509	0	0	0	0	0
510	0	0	0	0	0
511	0	0	0	0	0
512	0	0	0	0	0
513	0	0	0	0	0
514	0	0	0	0	0
515	0	1	0	0	0
516	0	0	0	0	0
517	0	2	0	0	0
518	0	1	0	0	0
519	0	1	0	1	1
520	0	0	0	0	0
521	0	0	0	0	0
522	0	0	0	0	0
523	1	0	0	0	0
524	0	2	0	0	0
525	0	1	0	0	0
526	0	0	0	0	0
527	0	3	0	0	0
528	0	0	0	0	0
529	0	0	0	0	0
530	0	1	0	0	0
531	0	1	0	0	0
532	0	0	0	0	0
533	0	0	0	0	0
534	0	0	0	0	0
535	0	1	0	0	0
536	0	1	0	0	0
537	0	0	0	0	0
538	0	0	0	0	0
539	0	0	0	0	0
540	0	0	0	0	0
541	0	1	0	0	0
542	0	0	0	0	0
543	0	3	0	0	0
544	1	0	1	0	1
545	0	2	0	0	0
546	0	1	0	0	0
547	0	0	0	0	0
548	0	0	0	0	0
549	0	0	0	0	0
550	0	0	0	0	0
551	0	0	0	0	0
552	0	1	0	0	0
553	0	0	0	0	0
554	0	2	2	0	2
555	0	2	0	0	0
556	1	3	0	0	0
557	0	2	0	0	0
558	0	1	0	0	0
559	0	1	0	0	0
560	0	2	0	0	0
561	0	0	0	0	0
562	1	2	0	0	0
563	0	0	0	0	0
564	0	1	0	0	0
565	3	0	1	0	1
566	1	2	0	0	0
567	0	0	0	0	0
568	0	0	0	0	0
569	1	2	0	0	0
570	0	2	0	0	0
571	1	2	0	0	0
572	0	1	0	0	0
573	0	1	0	0	0
574	2	0	1	2	3
575	0	0	0	0	0
576	0	2	1	0	1
577	0	0	0	0	0
578	0	1	0	0	0
579	0	0	0	0	0
580	0	0	0	0	0
581	0	0	1	0	1
582	0	0	0	0	0
583	0	1	0	0	0
584	0	0	0	0	0
585	0	1	0	0	0
586	0	1	0	0	0
587	0	0	0	0	0
588	0	0	0	0	0
589	0	0	0	0	0
590	0	0	0	0	0
591	0	0	0	0	0
592	0	0	0	0	0
593	0	0	0	0	0
594	0	0	0	0	0
595	0	0	0	0	0
596	0	0	0	0	0
597	0	0	0	0	0
598	0	0	0	0	0
599	0	0	0	0	0
600	0	0	0	0	0
601	0	0	0	0	0
602	0	0	0	0	0
603	0	0	0	0	0
604	0	0	0	0	0
605	0	0	0	0	0
606	0	0	0	0	0
607	0	0	0	0	0
608	0	0	0	0	0
609	0	0	0	0	0
610	0	0	0	0	0
611	0	0	0	0	0
612	0	0	0	0	0
613	0	0	0	0	0
614	0	0	0	0	0
615	0	0	0	0	0
616	0	0	0	0	0
617	0	0	0	0	0
618	0	0	0	0	0
619	0	0	0	0	0
620	0	0	0	0	0
621	0	0	0	0	0
622	0	0	0	0	0
623	0	0	0	0	0
624	0	0	0	0	0
625	0	0	0	0	0
626	0	0	0	0	0
627	0	0	0	0	0
628	0	0	0	0	0
629	0	0	0	0	0
630	0	0	0	0	0
631	0	0	0	0	0
632	0	0	0	0	0
633	0	0	0	0	0
634	0	0	0	0	0
635	0	0	0	0	0
636	0	0	0	0	0
637	0	0	0	0	0
638	0	0	0	0	0
639	0	0	0	0	0
640	0	0	0	0	0
641	0	0	0	0	0
642	0	0	0	0	0
643	0	0	0	0	0
644	0	0	0	0	0
645	0	0	0	0	0
646	0	0	0	0	0
647	0	0	0	0	0
648	0	0	0	0	0
649	0	0	0	0	0
650	0	0	0	0	0
651	0	0	0	0	0
652	0	0	0	0	0
653	0	0	0	0	0
654	0	0	0	0	0
655	0	0	0	3	3
656	0	0	0	0	0
657	0	0	0	0	0
658	0	0	0	0	0
659	0	0	0	0	0
660	0	0	0	0	0
661	0	0	0	0	0
662	0	0	0	0	0
663	0	0	0	0	0
664	0	0	0	0	0
665	0	0	0	0	0
666	0	0	0	0	0
667	0	0	0	0	0
668	0	0	0	0	0
669	0	0	0	0	0
670	0	0	0	0	0
671	0	0	0	0	0
672	0	0	0	0	0
673	0	0	0	0	0
674	0	0	0	0	0
675	0	0	0	0	0
676	0	0	0	0	0
677	0	0	0	0	0
678	0	0	0	0	0
679	0	0	0	0	0
680	0	0	0	0	0
681	0	0	0	0	0
682	0	0	0	0	0
683	0	0	0	0	0
684	0	0	0	1	1
685	0	0	0	0	0
686	0	0	0	0	0
687	0	0	0	0	0
688	0	0	0	0	0
689	0	0	0	0	0
690	0	0	0	0	0
691	0	0	0	0	0
692	0	0	0	0	0
693	0	0	1	0	1
694	0	0	0	0	0
695	0	0	0	0	0
696	0	0	0	0	0
697	0	0	0	0	0
698	0	0	0	0	0
699	0	0	0	0	0
700	0	0	0	0	0
701	0	0	0	0	0
702	0	0	0	0	0
703	0	0	0	0	0
704	0	0	0	0	0
705	0	0	0	0	0
706	0	0	0	0	0
707	0	0	0	0	0
708	0	0	0	0	0
709	0	0	0	0	0
710	0	0	0	0	0
711	0	0	0	0	0
712	0	0	0	0	0
713	0	0	0	0	0
714	0	0	0	0	0
715	0	0	0	0	0
716	0	0	0	0	0
717	0	0	0	0	0
718	0	0	0	0	0
719	0	0	0	0	0
720	0	0	0	0	0
721	0	0	0	0	0
722	0	0	0	0	0
723	0	0	0	0	0
724	0	0	0	0	0
725	0	0	0	0	0
726	0	0	0	0	0
727	0	0	0	0	0
728	0	0	0	0	0
729	0	0	0	0	0
730	0	0	0	0	0
731	0	0	0	0	0
732	0	0	0	0	0
733	0	0	0	0	0
734	0	0	0	0	0
735	0	0	0	0	0
736	0	0	0	0	0
737	0	0	0	0	0
738	0	0	0	0	0
739	0	0	0	0	0
740	0	0	0	0	0
741	0	0	0	0	0
742	0	0	0	0	0
743	0	0	0	0	0
744	0	0	0	3	3
745	0	0	0	0	0
746	0	0	1	0	1
747	0	0	0	0	0
748	0	0	0	0	0
749	0	0	1	0	1
750	0	0	0	0	0
751	0	0	0	0	0
752	0	0	0	0	0
753	0	0	0	0	0
754	0	0	1	0	1
755	0	0	0	0	0
756	0	0	0	0	0
757	0	0	0	0	0
758	0	0	0	0	0
759	0	0	0	2	2
760	0	0	0	0	0
761	0	0	0	0	0
762	0	2	0	0	0
763	0	1	0	0	0
764	0	1	0	0	0
765	0	1	0	0	0
766	1	1	0	0	0
767	0	1	0	0	0
768	0	1	0	0	0
769	0	0	0	0	0
770	0	0	0	0	0
771	0	1	0	0	0
772	0	3	0	0	0
773	0	1	0	0	0
774	0	1	0	0	0
775	0	0	0	0	0
776	0	1	0	0	0
777	0	1	1	7	8
778	2	0	1	0	1
779	0	1	0	0	0
780	0	1	0	0	0
781	0	2	0	0	0
782	1	6	0	0	0
783	1	3	0	0	0
784	0	0	0	0	0
785	2	0	0	0	0
786	2	1	0	1	1
787	2	2	1	0	1
788	0	0	1	0	1
789	1	1	0	0	0
790	1	0	1	0	1
791	0	2	0	0	0
792	1	3	0	0	0
793	1	3	0	0	0
794	1	0	0	0	0
795	0	0	0	0	0
796	0	1	0	0	0
797	0	3	0	0	0
798	0	0	0	0	0
799	0	2	0	0	0
800	0	0	0	0	0
801	0	2	0	0	0
802	0	2	0	0	0
803	0	0	1	0	1
804	0	0	0	0	0
805	0	0	0	0	0
806	0	2	0	0	0
807	0	0	0	0	0
808	0	0	0	0	0
809	0	1	0	0	0
810	0	2	0	0	0
811	0	2	0	0	0
812	0	0	0	0	0
813	0	4	0	0	0
814	0	1	0	0	0
815	0	0	0	0	0
816	0	0	0	0	0
817	0	1	0	0	0
818	0	1	0	0	0
819	0	1	0	0	0
820	0	0	0	0	0
821	0	2	0	0	0
822	0	1	0	0	0
823	0	0	0	0	0
824	0	0	0	0	0
825	1	0	0	0	0
826	1	0	0	0	0
827	0	0	0	0	0
828	1	0	0	0	0
829	0	1	0	0	0
830	0	1	0	0	0
831	0	0	1	0	1
832	0	1	0	0	0
833	0	1	0	0	0
834	0	0	0	0	0
835	0	1	0	0	0
836	0	0	0	1	1
837	0	4	0	0	0
838	1	2	0	0	0
839	2	1	1	0	1
840	0	2	0	0	0
841	0	1	0	0	0
842	2	0	0	1	1
843	0	0	0	0	0
844	0	2	0	0	0
845	0	0	0	0	0
846	0	0	0	0	0
847	0	0	0	0	0
848	0	1	0	0	0
849	0	0	0	0	0
850	0	0	0	0	0
851	0	1	0	0	0
852	0	0	0	0	0
853	0	0	0	0	0
854	0	0	0	0	0
855	0	0	0	0	0
856	0	1	0	0	0
857	1	1	0	0	0
858	0	1	0	0	0
859	1	1	0	0	0
860	1	1	0	0	0
861	0	2	0	0	0
862	0	0	0	0	0
863	0	0	0	0	0
864	0	0	0	0	0
865	0	0	0	0	0
866	0	2	0	0	0
867	0	0	0	0	0
868	1	1	0	0	0
869	0	1	0	0	0
870	1	4	0	0	0
871	0	0	0	0	0
872	0	2	0	0	0
873	0	0	0	0	0
874	0	1	0	0	0
875	0	2	0	0	0
876	0	2	0	0	0
877	0	1	0	0	0
878	0	4	1	0	1
879	0	1	0	0	0
880	0	0	0	0	0
881	0	2	0	0	0
882	0	4	1	0	1
883	0	2	0	0	0
884	0	0	0	0	0
885	0	4	0	0	0
886	0	1	0	0	0
887	0	2	0	0	0
888	0	1	0	0	0
889	0	0	0	0	0
890	0	1	0	0	0
891	0	0	0	0	0
892	0	0	0	0	0
893	0	0	0	1	1
894	0	0	0	0	0
895	0	0	0	0	0
896	0	0	0	0	0
897	0	0	0	0	0
898	0	0	1	0	1
899	0	0	0	0	0
900	0	0	0	0	0
901	0	0	0	0	0
902	0	0	0	0	0
903	0	0	1	0	1
904	0	0	0	0	0
905	0	0	0	0	0
906	0	0	1	0	1
907	0	0	0	0	0
908	0	0	0	1	1
909	0	0	0	0	0
910	0	0	0	0	0
911	0	0	0	0	0
912	0	0	0	0	0
913	0	0	0	0	0
914	0	0	0	0	0
915	0	0	0	0	0
916	0	0	0	0	0
917	0	0	0	0	0
918	0	0	0	0	0
919	0	0	0	0	0
920	0	0	0	0	0
921	0	0	0	0	0
922	0	0	0	0	0
923	0	0	0	0	0
924	0	0	0	0	0
925	0	0	0	0	0
926	0	0	0	0	0
927	0	0	0	0	0
928	0	0	0	0	0
929	0	0	0	0	0
930	0	0	0	0	0
931	0	0	0	0	0
932	0	0	0	0	0
933	0	0	0	0	0
934	0	0	0	0	0
935	0	0	0	0	0
936	0	0	0	0	0
937	0	0	0	0	0
938	0	0	0	0	0
939	0	0	0	0	0
940	0	0	0	0	0
941	0	0	0	0	0
942	0	0	0	0	0
943	0	0	0	0	0
944	0	0	0	0	0
945	0	0	0	0	0
946	0	0	0	0	0
947	0	0	0	0	0
948	0	0	0	0	0
949	0	0	0	0	0
950	0	0	0	0	0
951	0	0	0	0	0
952	0	0	0	0	0
953	0	0	0	0	0
954	0	0	0	0	0
955	0	0	0	0	0
956	0	0	0	0	0
957	0	0	0	0	0
958	0	0	0	0	0
959	0	0	1	0	1
960	0	0	0	0	0
961	0	0	0	0	0
962	0	0	0	0	0
963	0	0	0	0	0
964	0	0	0	0	0
965	0	0	0	0	0
966	0	0	0	0	0
967	0	0	0	0	0
968	0	0	0	0	0
969	0	0	0	0	0
970	0	0	0	0	0
971	0	0	0	0	0
972	0	0	0	0	0
973	0	0	0	0	0
974	0	0	0	0	0
975	0	0	0	0	0
976	0	0	0	0	0
977	0	0	0	0	0
978	0	0	0	0	0
979	0	0	0	0	0
980	0	0	0	0	0
981	0	0	0	0	0
982	0	0	0	0	0
983	0	0	0	0	0
984	0	0	0	0	0
985	0	0	0	0	0
986	0	0	0	0	0
987	0	0	0	0	0
988	0	0	0	0	0
989	0	0	0	0	0
990	0	0	0	0	0
991	0	0	0	0	0
992	0	0	0	0	0
993	0	0	0	0	0
994	0	0	0	0	0
995	0	0	0	0	0
996	0	0	0	0	0
997	0	0	0	1	1
998	0	0	0	0	0
999	0	0	0	0	0
1000	0	0	0	0	0
1001	0	0	0	0	0
1002	0	0	0	0	0
1003	0	0	0	0	0
1004	0	0	0	0	0
1005	0	0	0	0	0
1006	0	0	0	0	0
1007	0	0	0	0	0
1008	0	0	0	0	0
1009	0	0	0	0	0
1010	0	0	0	0	0
1011	0	0	0	0	0
1012	0	0	0	0	0
1013	0	0	0	0	0
1014	0	0	0	0	0
1015	0	0	0	0	0
1016	0	0	0	0	0
1017	0	0	0	0	0
1018	0	0	0	0	0
1019	0	0	0	0	0
1020	0	0	0	0	0
1021	0	0	0	0	0
1022	0	0	0	0	0
1023	0	0	0	0	0
1024	0	0	0	0	0
1025	0	0	0	0	0
1026	0	0	0	0	0
1027	0	0	0	0	0
1028	0	0	0	0	0
1029	0	0	0	0	0
1030	0	0	0	0	0
1031	0	0	0	0	0
1032	0	0	0	0	0
1033	0	0	0	0	0
1034	0	0	0	0	0
1035	0	0	0	0	0
1036	0	0	0	0	0
1037	0	0	0	0	0
1038	0	0	0	0	0
1039	0	0	0	0	0
1040	0	0	0	0	0
1041	0	0	0	0	0
1042	0	0	0	0	0
1043	0	0	0	0	0
1044	0	0	0	0	0
1045	0	0	0	0	0
1046	0	0	0	0	0
1047	0	0	0	0	0
1048	0	0	0	0	0
1049	0	0	0	0	0
1050	0	0	0	0	0
1051	0	0	0	0	0
1052	0	0	0	0	0
1053	0	0	0	0	0
1054	0	0	0	0	0
1055	0	0	0	0	0
1056	0	0	0	0	0
1057	0	0	0	0	0
1058	0	0	0	0	0
1059	0	0	0	0	0
1060	0	0	0	0	0
1061	0	0	0	0	0
1062	0	0	0	0	0
1063	0	0	0	0	0
1064	0	0	0	0	0
1065	0	0	0	0	0
1066	0	0	0	0	0

## Sheet: Spiraea mongolica
Table S2 (D) Using Crataegus chungtienesis as a reference, distribution analysis of SNPs and indels of Spiraea mongolica in a 150bp windows. Repeats ( SSRs and Oligonucleotide repeats) are from reference species.
Windows	Indels	SNPs	SSRs	Oligonucleotide repeats	Repeats
1	0	0	1	1	2
2	0	0	1	0	1
3	0	1	0	0	0
4	0	1	0	0	0
5	0	2	0	0	0
6	0	7	0	0	0
7	0	4	0	0	0
8	0	3	0	0	0
9	0	1	0	0	0
10	0	5	0	0	0
11	1	3	1	0	1
12	1	0	0	0	0
13	1	2	0	0	0
14	0	9	0	0	0
15	0	4	0	0	0
16	0	10	0	0	0
17	0	5	0	0	0
18	0	5	0	0	0
19	1	1	1	0	1
20	1	1	1	0	1
21	0	3	0	0	0
22	0	2	0	0	0
23	0	3	0	0	0
24	0	3	0	0	0
25	3	3	0	0	0
26	1	5	0	0	0
27	1	7	0	0	0
28	0	6	0	0	0
29	1	1	0	0	0
30	0	1	0	0	0
31	0	0	0	0	0
32	0	0	0	0	0
33	0	0	0	0	0
34	0	0	0	0	0
35	0	2	0	0	0
36	0	5	0	0	0
37	1	1	1	0	1
38	0	0	2	0	2
39	0	3	0	0	0
40	1	3	0	0	0
41	0	6	0	0	0
42	2	2	0	0	0
43	0	4	0	0	0
44	0	1	1	0	1
45	0	0	0	0	0
46	0	0	0	0	0
47	0	0	2	0	2
48	0	0	0	0	0
49	1	0	0	0	0
50	0	2	0	0	0
51	1	2	0	0	0
52	1	0	0	0	0
53	0	1	1	0	1
54	0	3	0	0	0
55	0	6	0	0	0
56	0	2	0	1	1
57	1	1	0	0	0
58	0	0	0	1	1
59	0	0	0	0	0
60	0	3	0	0	0
61	0	4	0	0	0
62	0	3	0	0	0
63	0	1	1	0	1
64	1	5	0	0	0
65	1	3	1	0	1
66	0	0	0	0	0
67	0	0	0	0	0
68	0	0	0	0	0
69	0	0	0	3	3
70	0	0	0	0	0
71	0	0	0	1	1
72	0	3	0	0	0
73	0	4	0	0	0
74	0	4	0	0	0
75	0	5	0	0	0
76	0	2	0	0	0
77	0	6	0	0	0
78	0	2	0	0	0
79	0	5	0	0	0
80	0	7	0	0	0
81	0	6	0	0	0
82	1	1	0	0	0
83	0	5	0	0	0
84	0	3	0	0	0
85	0	4	0	0	0
86	1	2	0	0	0
87	1	2	1	0	1
88	2	5	0	0	0
89	0	0	1	0	1
90	1	4	0	0	0
91	1	0	0	1	1
92	2	1	1	0	1
93	1	5	0	0	0
94	1	4	0	0	0
95	0	4	0	0	0
96	0	3	1	0	1
97	0	7	0	0	0
98	4	6	0	0	0
99	0	0	0	0	0
100	0	0	0	0	0
101	0	0	1	0	1
102	0	0	0	0	0
103	1	1	1	0	1
104	0	2	0	0	0
105	0	4	0	0	0
106	0	3	0	0	0
107	0	4	0	0	0
108	0	5	0	0	0
109	1	2	0	0	0
110	0	5	0	0	0
111	0	0	0	0	0
112	0	5	0	0	0
113	0	1	0	0	0
114	0	6	0	0	0
115	1	2	2	0	2
116	2	4	0	0	0
117	0	4	1	0	1
118	0	2	0	0	0
119	0	2	0	0	0
120	0	2	0	0	0
121	0	3	0	0	0
122	0	3	0	0	0
123	0	3	0	0	0
124	0	6	0	0	0
125	0	4	0	0	0
126	0	5	0	0	0
127	0	6	0	0	0
128	0	1	0	0	0
129	0	4	0	0	0
130	0	4	1	0	1
131	0	8	0	0	0
132	0	3	0	0	0
133	1	4	0	0	0
134	1	2	0	0	0
135	0	4	0	0	0
136	0	4	0	0	0
137	0	5	0	0	0
138	0	3	0	0	0
139	0	3	1	0	1
140	0	4	0	0	0
141	0	1	0	0	0
142	0	3	0	0	0
143	0	2	0	0	0
144	0	0	0	0	0
145	0	5	0	0	0
146	0	3	0	0	0
147	1	0	0	0	0
148	0	3	0	0	0
149	0	1	0	0	0
150	0	2	0	0	0
151	0	4	0	0	0
152	0	1	0	0	0
153	0	5	0	0	0
154	0	2	0	0	0
155	0	6	0	0	0
156	0	3	0	0	0
157	0	3	0	0	0
158	1	1	0	0	0
159	1	2	0	0	0
160	2	5	1	0	1
161	0	1	0	0	0
162	0	0	0	0	0
163	0	6	0	0	0
164	0	2	0	0	0
165	0	1	0	0	0
166	0	2	0	0	0
167	0	3	0	0	0
168	0	2	0	0	0
169	0	4	0	0	0
170	0	3	0	0	0
171	0	4	0	0	0
172	0	5	0	0	0
173	0	3	0	0	0
174	0	2	0	0	0
175	0	0	0	0	0
176	1	2	0	0	0
177	0	4	0	0	0
178	0	2	0	0	0
179	0	1	0	0	0
180	0	1	0	0	0
181	0	3	1	0	1
182	0	2	0	0	0
183	0	3	0	0	0
184	0	2	0	0	0
185	0	3	0	0	0
186	2	0	1	0	1
187	1	2	0	0	0
188	2	5	2	0	2
189	0	0	0	0	0
190	0	3	0	0	0
191	0	0	0	0	0
192	0	0	0	0	0
193	0	0	0	0	0
194	0	0	0	0	0
195	0	0	0	0	0
196	0	0	0	0	0
197	0	0	0	0	0
198	0	7	0	0	0
199	1	7	0	0	0
200	0	5	0	0	0
201	0	3	0	0	0
202	0	0	0	0	0
203	0	0	0	0	0
204	0	0	0	0	0
205	0	0	0	0	0
206	0	0	0	0	0
207	0	0	1	0	1
208	0	2	0	0	0
209	0	9	0	0	0
210	0	3	0	0	0
211	0	5	1	0	1
212	0	8	0	0	0
213	0	4	0	0	0
214	1	2	1	0	1
215	0	0	0	0	0
216	0	0	0	0	0
217	0	2	0	0	0
218	0	4	0	0	0
219	0	5	0	0	0
220	1	4	0	0	0
221	2	3	0	0	0
222	0	1	0	0	0
223	0	3	0	0	0
224	2	3	0	0	0
225	0	0	0	0	0
226	0	0	0	0	0
227	0	0	0	0	0
228	0	0	0	1	1
229	0	0	0	0	0
230	1	7	0	0	0
231	0	1	0	0	0
232	0	0	0	0	0
233	0	0	0	0	0
234	0	3	0	0	0
235	1	0	0	0	0
236	0	4	0	0	0
237	0	1	0	0	0
238	0	4	0	0	0
239	0	3	0	0	0
240	0	2	0	0	0
241	0	2	0	0	0
242	0	2	0	0	0
243	0	0	0	0	0
244	0	1	0	0	0
245	0	3	0	0	0
246	0	2	0	0	0
247	0	3	0	0	0
248	0	8	0	0	0
249	0	3	0	0	0
250	0	2	0	0	0
251	0	3	0	0	0
252	0	0	0	0	0
253	1	5	0	0	0
254	1	1	0	0	0
255	0	3	0	0	0
256	0	0	3	0	3
257	0	2	0	0	0
258	0	3	0	0	0
259	0	0	0	0	0
260	0	0	2	2	4
261	0	0	0	1	1
262	0	0	0	0	0
263	1	0	0	0	0
264	1	4	0	0	0
265	0	6	0	0	0
266	0	3	0	0	0
267	1	0	0	0	0
268	0	6	0	0	0
269	0	1	0	0	0
270	0	0	0	0	0
271	0	2	0	0	0
272	0	3	0	0	0
273	0	1	0	0	0
274	0	1	0	0	0
275	0	4	0	0	0
276	0	5	0	0	0
277	0	2	0	0	0
278	0	2	0	0	0
279	0	2	0	0	0
280	0	1	0	0	0
281	0	0	0	0	0
282	0	1	0	0	0
283	0	2	0	0	0
284	0	2	0	0	0
285	0	3	0	0	0
286	0	1	0	0	0
287	0	4	0	0	0
288	0	1	0	0	0
289	0	0	0	0	0
290	0	4	0	0	0
291	0	1	0	0	0
292	0	2	0	0	0
293	0	4	0	0	0
294	0	3	0	0	0
295	0	4	0	0	0
296	0	0	0	0	0
297	0	1	0	0	0
298	0	2	0	0	0
299	1	4	0	0	0
300	2	3	1	0	1
301	0	0	0	0	0
302	0	0	0	0	0
303	1	1	0	0	0
304	2	2	0	0	0
305	0	3	0	0	0
306	1	3	0	0	0
307	2	3	0	0	0
308	1	1	0	0	0
309	0	6	0	0	0
310	0	2	0	0	0
311	2	3	0	0	0
312	1	3	0	0	0
313	0	1	0	0	0
314	0	1	0	0	0
315	0	3	0	0	0
316	0	0	1	0	1
317	0	0	0	0	0
318	0	0	0	0	0
319	0	0	0	0	0
320	0	1	0	0	0
321	1	3	0	0	0
322	0	6	0	0	0
323	0	4	0	0	0
324	0	2	0	0	0
325	0	7	0	0	0
326	1	1	0	0	0
327	0	0	0	0	0
328	0	0	0	0	0
329	0	0	0	1	1
330	0	0	0	0	0
331	0	0	1	0	1
332	0	0	0	1	1
333	0	0	0	2	2
334	0	0	0	0	0
335	0	0	1	0	1
336	0	2	0	0	0
337	0	8	0	0	0
338	1	2	0	0	0
339	0	6	0	0	0
340	1	5	0	0	0
341	0	3	0	0	0
342	0	0	0	0	0
343	0	0	0	0	0
344	0	0	0	0	0
345	0	5	0	0	0
346	0	0	0	0	0
347	0	0	0	0	0
348	0	0	2	0	2
349	0	0	0	0	0
350	0	4	0	0	0
351	0	3	0	0	0
352	0	0	0	0	0
353	0	4	0	0	0
354	0	6	0	0	0
355	0	5	0	0	0
356	0	5	0	0	0
357	0	3	0	0	0
358	1	3	1	0	1
359	0	3	0	0	0
360	0	3	0	0	0
361	1	6	0	0	0
362	0	2	0	0	0
363	0	0	3	1	4
364	0	0	4	3	7
365	0	0	0	0	0
366	1	1	0	0	0
367	1	3	0	0	0
368	2	4	0	0	0
369	1	2	0	0	0
370	0	5	0	0	0
371	0	0	0	0	0
372	0	0	0	1	1
373	0	4	0	0	0
374	0	5	0	0	0
375	0	3	0	0	0
376	0	0	0	0	0
377	0	4	0	0	0
378	0	3	0	0	0
379	0	5	0	0	0
380	0	3	0	0	0
381	0	2	0	0	0
382	0	4	0	0	0
383	0	3	0	0	0
384	0	3	0	0	0
385	0	2	1	0	1
386	0	4	0	0	0
387	0	0	0	1	1
388	1	1	0	0	0
389	0	1	0	0	0
390	1	2	0	0	0
391	0	3	0	0	0
392	0	4	0	0	0
393	0	5	0	0	0
394	0	5	0	0	0
395	0	6	0	0	0
396	0	1	0	0	0
397	0	2	0	0	0
398	0	4	0	0	0
399	0	2	0	0	0
400	3	5	0	0	0
401	0	1	1	0	1
402	1	2	0	0	0
403	1	4	1	0	1
404	1	2	0	0	0
405	0	3	0	0	0
406	0	2	0	0	0
407	0	4	0	0	0
408	0	4	0	0	0
409	0	2	0	0	0
410	0	4	0	0	0
411	0	2	0	0	0
412	0	9	0	0	0
413	0	2	0	0	0
414	0	0	0	1	1
415	0	0	0	0	0
416	0	0	0	0	0
417	0	0	1	1	2
418	0	1	1	0	1
419	0	2	0	0	0
420	0	4	2	0	2
421	2	4	0	0	0
422	0	4	0	0	0
423	0	4	0	0	0
424	0	5	0	0	0
425	0	4	0	0	0
426	0	2	0	0	0
427	0	0	0	0	0
428	0	0	0	0	0
429	0	0	0	0	0
430	0	4	1	0	1
431	0	3	0	0	0
432	0	3	0	0	0
433	0	3	0	0	0
434	0	2	0	0	0
435	1	1	0	0	0
436	1	2	0	0	0
437	0	2	0	0	0
438	0	2	0	0	0
439	0	3	0	0	0
440	0	4	0	0	0
441	0	1	0	0	0
442	0	2	0	0	0
443	0	0	0	0	0
444	0	7	0	0	0
445	0	0	1	0	1
446	0	0	0	0	0
447	0	0	0	0	0
448	0	0	1	0	1
449	0	1	0	0	0
450	0	4	0	0	0
451	0	2	0	0	0
452	0	1	0	0	0
453	0	2	0	0	0
454	0	3	0	0	0
455	0	1	0	0	0
456	0	0	0	0	0
457	0	0	1	0	1
458	0	0	0	0	0
459	0	0	2	0	2
460	0	0	0	0	0
461	0	5	0	0	0
462	0	5	0	0	0
463	1	4	0	0	0
464	1	2	0	0	0
465	0	4	0	0	0
466	1	3	1	0	1
467	0	3	0	0	0
468	1	4	0	0	0
469	0	5	0	0	0
470	0	4	0	0	0
471	1	1	0	0	0
472	0	0	1	0	1
473	1	3	0	0	0
474	0	3	0	0	0
475	0	4	0	0	0
476	1	2	1	0	1
477	1	2	0	0	0
478	0	2	0	0	0
479	1	5	0	0	0
480	0	5	0	0	0
481	0	2	0	0	0
482	0	4	0	0	0
483	0	2	0	0	0
484	2	4	1	0	1
485	1	3	0	0	0
486	1	4	0	0	0
487	0	6	0	0	0
488	0	1	0	0	0
489	0	3	0	0	0
490	0	3	0	0	0
491	0	0	0	0	0
492	0	0	0	0	0
493	0	0	0	0	0
494	0	0	1	0	1
495	0	0	0	0	0
496	0	0	0	0	0
497	0	3	0	0	0
498	0	0	1	0	1
499	2	1	1	0	1
500	0	3	0	0	0
501	0	0	0	0	0
502	0	0	0	0	0
503	0	3	0	0	0
504	1	2	0	0	0
505	1	3	1	0	1
506	2	3	0	0	0
507	0	2	0	0	0
508	0	1	0	0	0
509	0	2	0	0	0
510	0	5	0	0	0
511	0	2	0	0	0
512	0	2	0	0	0
513	0	5	0	0	0
514	0	0	0	0	0
515	0	5	0	0	0
516	0	3	0	0	0
517	0	4	0	0	0
518	0	2	0	0	0
519	1	1	0	1	1
520	0	2	0	0	0
521	0	6	0	0	0
522	0	3	0	0	0
523	1	3	0	0	0
524	1	4	0	0	0
525	2	5	0	0	0
526	0	4	0	0	0
527	1	4	0	0	0
528	1	3	0	0	0
529	0	0	0	0	0
530	0	6	0	0	0
531	0	3	0	0	0
532	0	4	0	0	0
533	1	3	0	0	0
534	0	2	0	0	0
535	0	2	0	0	0
536	0	4	0	0	0
537	1	2	0	0	0
538	1	5	0	0	0
539	0	2	0	0	0
540	0	1	0	0	0
541	0	2	0	0	0
542	0	3	0	0	0
543	0	4	0	0	0
544	0	2	1	0	1
545	0	7	0	0	0
546	0	5	0	0	0
547	0	0	0	0	0
548	0	4	0	0	0
549	0	3	0	0	0
550	0	1	0	0	0
551	1	3	0	0	0
552	0	5	0	0	0
553	0	6	0	0	0
554	1	2	2	0	2
555	0	2	0	0	0
556	0	2	0	0	0
557	0	0	0	0	0
558	0	7	0	0	0
559	0	5	0	0	0
560	0	2	0	0	0
561	0	2	0	0	0
562	0	0	0	0	0
563	0	2	0	0	0
564	0	3	0	0	0
565	1	1	1	0	1
566	0	3	0	0	0
567	0	2	0	0	0
568	0	2	0	0	0
569	0	0	0	0	0
570	0	0	0	0	0
571	0	2	0	0	0
572	1	4	0	0	0
573	0	5	0	0	0
574	1	4	1	2	3
575	1	6	0	0	0
576	0	4	1	0	1
577	0	3	0	0	0
578	0	7	0	0	0
579	0	4	0	0	0
580	0	8	0	0	0
581	1	3	1	0	1
582	0	8	0	0	0
583	0	5	0	0	0
584	0	4	0	0	0
585	1	4	0	0	0
586	0	4	0	0	0
587	0	0	0	0	0
588	0	0	0	0	0
589	0	0	0	0	0
590	0	0	0	0	0
591	0	0	0	0	0
592	0	0	0	0	0
593	0	0	0	0	0
594	0	0	0	0	0
595	0	0	0	0	0
596	0	0	0	0	0
597	0	0	0	0	0
598	0	0	0	0	0
599	0	0	0	0	0
600	0	0	0	0	0
601	0	0	0	0	0
602	0	0	0	0	0
603	0	0	0	0	0
604	0	0	0	0	0
605	0	0	0	0	0
606	0	0	0	0	0
607	0	0	0	0	0
608	0	0	0	0	0
609	0	0	0	0	0
610	0	0	0	0	0
611	0	0	0	0	0
612	0	0	0	0	0
613	0	0	0	0	0
614	0	0	0	0	0
615	0	0	0	0	0
616	0	0	0	0	0
617	0	0	0	0	0
618	0	0	0	0	0
619	0	0	0	0	0
620	0	0	0	0	0
621	0	0	0	0	0
622	0	0	0	0	0
623	0	0	0	0	0
624	0	0	0	0	0
625	0	0	0	0	0
626	0	0	0	0	0
627	0	0	0	0	0
628	0	0	0	0	0
629	0	0	0	0	0
630	0	0	0	0	0
631	0	0	0	0	0
632	0	0	0	0	0
633	0	0	0	0	0
634	0	0	0	0	0
635	0	0	0	0	0
636	0	0	0	0	0
637	0	0	0	0	0
638	0	0	0	0	0
639	0	0	0	0	0
640	0	0	0	0	0
641	0	0	0	0	0
642	0	0	0	0	0
643	0	0	0	0	0
644	0	0	0	0	0
645	0	0	0	0	0
646	0	0	0	0	0
647	0	0	0	0	0
648	0	0	0	0	0
649	0	0	0	0	0
650	0	0	0	0	0
651	0	0	0	0	0
652	0	0	0	0	0
653	0	0	0	0	0
654	0	0	0	0	0
655	0	0	0	3	3
656	0	0	0	0	0
657	0	0	0	0	0
658	0	0	0	0	0
659	0	0	0	0	0
660	0	0	0	0	0
661	0	0	0	0	0
662	0	0	0	0	0
663	0	0	0	0	0
664	0	0	0	0	0
665	0	0	0	0	0
666	0	0	0	0	0
667	0	0	0	0	0
668	0	0	0	0	0
669	0	0	0	0	0
670	0	0	0	0	0
671	0	0	0	0	0
672	0	0	0	0	0
673	0	0	0	0	0
674	0	0	0	0	0
675	0	0	0	0	0
676	0	0	0	0	0
677	0	0	0	0	0
678	0	0	0	0	0
679	0	0	0	0	0
680	0	0	0	0	0
681	0	0	0	0	0
682	0	0	0	0	0
683	0	0	0	0	0
684	0	0	0	1	1
685	0	0	0	0	0
686	0	0	0	0	0
687	0	0	0	0	0
688	0	0	0	0	0
689	0	0	0	0	0
690	0	0	0	0	0
691	0	0	0	0	0
692	0	0	0	0	0
693	0	0	1	0	1
694	0	0	0	0	0
695	0	0	0	0	0
696	0	0	0	0	0
697	0	0	0	0	0
698	0	0	0	0	0
699	0	0	0	0	0
700	0	0	0	0	0
701	0	0	0	0	0
702	0	0	0	0	0
703	0	0	0	0	0
704	0	0	0	0	0
705	0	0	0	0	0
706	0	0	0	0	0
707	0	0	0	0	0
708	0	0	0	0	0
709	0	0	0	0	0
710	0	0	0	0	0
711	0	0	0	0	0
712	0	0	0	0	0
713	0	0	0	0	0
714	0	0	0	0	0
715	0	0	0	0	0
716	0	0	0	0	0
717	0	0	0	0	0
718	0	0	0	0	0
719	0	0	0	0	0
720	0	0	0	0	0
721	0	0	0	0	0
722	0	0	0	0	0
723	0	0	0	0	0
724	0	0	0	0	0
725	0	0	0	0	0
726	0	0	0	0	0
727	0	0	0	0	0
728	0	0	0	0	0
729	0	0	0	0	0
730	0	0	0	0	0
731	0	0	0	0	0
732	0	0	0	0	0
733	0	0	0	0	0
734	0	0	0	0	0
735	0	0	0	0	0
736	0	0	0	0	0
737	0	0	0	0	0
738	0	0	0	0	0
739	0	0	0	0	0
740	0	0	0	0	0
741	0	0	0	0	0
742	0	0	0	0	0
743	0	0	0	0	0
744	0	0	0	3	3
745	0	0	0	0	0
746	0	0	1	0	1
747	0	0	0	0	0
748	0	0	0	0	0
749	0	0	1	0	1
750	0	0	0	0	0
751	0	0	0	0	0
752	0	0	0	0	0
753	0	0	0	0	0
754	0	0	1	0	1
755	0	0	0	0	0
756	0	0	0	0	0
757	0	0	0	0	0
758	0	0	0	0	0
759	0	0	0	2	2
760	0	0	0	0	0
761	0	0	0	0	0
762	0	8	0	0	0
763	0	3	0	0	0
764	0	4	0	0	0
765	0	3	0	0	0
766	0	0	0	0	0
767	0	0	0	0	0
768	0	4	0	0	0
769	0	5	0	0	0
770	0	5	0	0	0
771	0	2	0	0	0
772	0	3	0	0	0
773	0	4	0	0	0
774	0	3	0	0	0
775	0	3	0	0	0
776	0	5	0	0	0
777	1	6	1	7	8
778	0	0	1	0	1
779	0	0	0	0	0
780	0	0	0	0	0
781	0	0	0	0	0
782	0	0	0	0	0
783	0	0	0	0	0
784	0	0	0	0	0
785	0	0	0	0	0
786	0	0	0	1	1
787	0	0	1	0	1
788	0	0	1	0	1
789	0	0	0	0	0
790	0	0	1	0	1
791	0	0	0	0	0
792	0	0	0	0	0
793	0	0	0	0	0
794	0	0	0	0	0
795	0	3	0	0	0
796	1	3	0	0	0
797	0	5	0	0	0
798	0	6	0	0	0
799	0	4	0	0	0
800	0	3	0	0	0
801	0	4	0	0	0
802	1	3	0	0	0
803	0	0	1	0	1
804	0	3	0	0	0
805	0	4	0	0	0
806	0	4	0	0	0
807	0	3	0	0	0
808	0	5	0	0	0
809	0	4	0	0	0
810	0	6	0	0	0
811	0	2	0	0	0
812	0	7	0	0	0
813	0	4	0	0	0
814	0	5	0	0	0
815	0	3	0	0	0
816	1	3	0	0	0
817	0	7	0	0	0
818	0	6	0	0	0
819	0	4	0	0	0
820	0	3	0	0	0
821	1	4	0	0	0
822	1	6	0	0	0
823	0	7	0	0	0
824	0	5	0	0	0
825	0	5	0	0	0
826	0	1	0	0	0
827	0	0	0	0	0
828	1	2	0	0	0
829	0	6	0	0	0
830	0	2	0	0	0
831	0	2	1	0	1
832	1	5	0	0	0
833	0	7	0	0	0
834	0	6	0	0	0
835	0	8	0	0	0
836	0	0	0	1	1
837	0	0	0	0	0
838	0	0	0	0	0
839	0	0	1	0	1
840	1	3	0	0	0
841	1	6	0	0	0
842	0	2	0	1	1
843	0	0	0	0	0
844	0	6	0	0	0
845	0	7	0	0	0
846	0	7	0	0	0
847	0	3	0	0	0
848	0	6	0	0	0
849	0	2	0	0	0
850	0	3	0	0	0
851	0	3	0	0	0
852	0	3	0	0	0
853	0	3	0	0	0
854	0	4	0	0	0
855	0	1	0	0	0
856	0	1	0	0	0
857	0	6	0	0	0
858	0	0	0	0	0
859	0	0	0	0	0
860	0	6	0	0	0
861	1	7	0	0	0
862	0	6	0	0	0
863	0	3	0	0	0
864	0	4	0	0	0
865	0	7	0	0	0
866	0	3	0	0	0
867	0	4	0	0	0
868	0	5	0	0	0
869	0	0	0	0	0
870	0	5	0	0	0
871	2	4	0	0	0
872	0	0	0	0	0
873	0	0	0	0	0
874	0	5	0	0	0
875	0	6	0	0	0
876	0	6	0	0	0
877	0	4	0	0	0
878	0	7	1	0	1
879	0	5	0	0	0
880	0	3	0	0	0
881	1	8	0	0	0
882	1	5	1	0	1
883	0	4	0	0	0
884	0	10	0	0	0
885	0	12	0	0	0
886	0	5	0	0	0
887	0	5	0	0	0
888	0	5	0	0	0
889	0	5	0	0	0
890	0	4	0	0	0
891	0	0	0	0	0
892	0	0	0	0	0
893	0	0	0	1	1
894	0	0	0	0	0
895	0	0	0	0	0
896	0	0	0	0	0
897	0	0	0	0	0
898	0	0	1	0	1
899	0	0	0	0	0
900	0	0	0	0	0
901	0	0	0	0	0
902	0	0	0	0	0
903	0	0	1	0	1
904	0	0	0	0	0
905	0	0	0	0	0
906	0	0	1	0	1
907	0	0	0	0	0
908	0	0	0	1	1
909	0	0	0	0	0
910	0	0	0	0	0
911	0	0	0	0	0
912	0	0	0	0	0
913	0	0	0	0	0
914	0	0	0	0	0
915	0	0	0	0	0
916	0	0	0	0	0
917	0	0	0	0	0
918	0	0	0	0	0
919	0	0	0	0	0
920	0	0	0	0	0
921	0	0	0	0	0
922	0	0	0	0	0
923	0	0	0	0	0
924	0	0	0	0	0
925	0	0	0	0	0
926	0	0	0	0	0
927	0	0	0	0	0
928	0	0	0	0	0
929	0	0	0	0	0
930	0	0	0	0	0
931	0	0	0	0	0
932	0	0	0	0	0
933	0	0	0	0	0
934	0	0	0	0	0
935	0	0	0	0	0
936	0	0	0	0	0
937	0	0	0	0	0
938	0	0	0	0	0
939	0	0	0	0	0
940	0	0	0	0	0
941	0	0	0	0	0
942	0	0	0	0	0
943	0	0	0	0	0
944	0	0	0	0	0
945	0	0	0	0	0
946	0	0	0	0	0
947	0	0	0	0	0
948	0	0	0	0	0
949	0	0	0	0	0
950	0	0	0	0	0
951	0	0	0	0	0
952	0	0	0	0	0
953	0	0	0	0	0
954	0	0	0	0	0
955	0	0	0	0	0
956	0	0	0	0	0
957	0	0	0	0	0
958	0	0	0	0	0
959	0	0	1	0	1
960	0	0	0	0	0
961	0	0	0	0	0
962	0	0	0	0	0
963	0	0	0	0	0
964	0	0	0	0	0
965	0	0	0	0	0
966	0	0	0	0	0
967	0	0	0	0	0
968	0	0	0	0	0
969	0	0	0	0	0
970	0	0	0	0	0
971	0	0	0	0	0
972	0	0	0	0	0
973	0	0	0	0	0
974	0	0	0	0	0
975	0	0	0	0	0
976	0	0	0	0	0
977	0	0	0	0	0
978	0	0	0	0	0
979	0	0	0	0	0
980	0	0	0	0	0
981	0	0	0	0	0
982	0	0	0	0	0
983	0	0	0	0	0
984	0	0	0	0	0
985	0	0	0	0	0
986	0	0	0	0	0
987	0	0	0	0	0
988	0	0	0	0	0
989	0	0	0	0	0
990	0	0	0	0	0
991	0	0	0	0	0
992	0	0	0	0	0
993	0	0	0	0	0
994	0	0	0	0	0
995	0	0	0	0	0
996	0	0	0	0	0
997	0	0	0	1	1
998	0	0	0	0	0
999	0	0	0	0	0
1000	0	0	0	0	0
1001	0	0	0	0	0
1002	0	0	0	0	0
1003	0	0	0	0	0
1004	0	0	0	0	0
1005	0	0	0	0	0
1006	0	0	0	0	0
1007	0	0	0	0	0
1008	0	0	0	0	0
1009	0	0	0	0	0
1010	0	0	0	0	0
1011	0	0	0	0	0
1012	0	0	0	0	0
1013	0	0	0	0	0
1014	0	0	0	0	0
1015	0	0	0	0	0
1016	0	0	0	0	0
1017	0	0	0	0	0
1018	0	0	0	0	0
1019	0	0	0	0	0
1020	0	0	0	0	0
1021	0	0	0	0	0
1022	0	0	0	0	0
1023	0	0	0	0	0
1024	0	0	0	0	0
1025	0	0	0	0	0
1026	0	0	0	0	0
1027	0	0	0	0	0
1028	0	0	0	0	0
1029	0	0	0	0	0
1030	0	0	0	0	0
1031	0	0	0	0	0
1032	0	0	0	0	0
1033	0	0	0	0	0
1034	0	0	0	0	0
1035	0	0	0	0	0
1036	0	0	0	0	0
1037	0	0	0	0	0
1038	0	0	0	0	0
1039	0	0	0	0	0
1040	0	0	0	0	0
1041	0	0	0	0	0
1042	0	0	0	0	0
1043	0	0	0	0	0
1044	0	0	0	0	0
1045	0	0	0	0	0
1046	0	0	0	0	0
1047	0	0	0	0	0
1048	0	0	0	0	0
1049	0	0	0	0	0
1050	0	0	0	0	0
1051	0	0	0	0	0
1052	0	0	0	0	0
1053	0	0	0	0	0
1054	0	0	0	0	0
1055	0	0	0	0	0
1056	0	0	0	0	0
1057	0	0	0	0	0
1058	0	0	0	0	0
1059	0	0	0	0	0
1060	0	0	0	0	0
1061	0	0	0	0	0
1062	0	0	0	0	0
1063	0	0	0	0	0
1064	0	0	0	0	0
1065	0	0	0	0	0
1066	0	0	0	0	0

## Sheet: Rubus phoenicolasius
Table S2 (E) Using Crataegus chungtienesis as a reference, distribution analysis of SNPs and indels of Rubus phoenicolasius in a 150bp windows. Repeats ( SSRs and Oligonucleotide repeats) are from reference species.
Windows	Indels	SNPs	SSRs	Oligonucleotide repeats	Repeats
1	0	0	1	1	2
2	0	0	1	0	1
3	0	0	0	0	0
4	0	0	0	0	0
5	0	3	0	0	0
6	0	4	0	0	0
7	0	2	0	0	0
8	0	4	0	0	0
9	0	1	0	0	0
10	0	4	0	0	0
11	0	0	1	0	1
12	0	0	0	0	0
13	1	1	0	0	0
14	0	4	0	0	0
15	0	3	0	0	0
16	0	7	0	0	0
17	0	4	0	0	0
18	0	3	0	0	0
19	0	5	1	0	1
20	0	5	1	0	1
21	0	5	0	0	0
22	0	6	0	0	0
23	0	3	0	0	0
24	0	5	0	0	0
25	3	2	0	0	0
26	1	0	0	0	0
27	0	5	0	0	0
28	0	3	0	0	0
29	0	0	0	0	0
30	0	0	0	0	0
31	0	0	0	0	0
32	0	0	0	0	0
33	0	0	0	0	0
34	0	0	0	0	0
35	0	0	0	0	0
36	0	4	0	0	0
37	1	5	1	0	1
38	0	0	2	0	2
39	0	0	0	0	0
40	0	0	0	0	0
41	0	0	0	0	0
42	0	0	0	0	0
43	0	0	0	0	0
44	0	0	1	0	1
45	0	0	0	0	0
46	0	0	0	0	0
47	0	0	2	0	2
48	0	0	0	0	0
49	0	4	0	0	0
50	0	3	0	0	0
51	1	1	0	0	0
52	0	8	0	0	0
53	0	1	1	0	1
54	1	5	0	0	0
55	0	3	0	0	0
56	0	2	0	1	1
57	0	0	0	0	0
58	0	0	0	1	1
59	0	0	0	0	0
60	0	0	0	0	0
61	0	0	0	0	0
62	1	5	0	0	0
63	0	5	1	0	1
64	0	8	0	0	0
65	0	4	1	0	1
66	0	0	0	0	0
67	0	0	0	0	0
68	0	0	0	0	0
69	0	0	0	3	3
70	0	0	0	0	0
71	0	0	0	1	1
72	0	0	0	0	0
73	0	8	0	0	0
74	0	5	0	0	0
75	0	4	0	0	0
76	0	4	0	0	0
77	0	7	0	0	0
78	0	8	0	0	0
79	0	6	0	0	0
80	0	7	0	0	0
81	0	5	0	0	0
82	0	2	0	0	0
83	0	4	0	0	0
84	0	5	0	0	0
85	0	0	0	0	0
86	0	0	0	0	0
87	0	0	1	0	1
88	0	0	0	0	0
89	0	0	1	0	1
90	0	0	0	0	0
91	0	0	0	1	1
92	0	0	1	0	1
93	0	0	0	0	0
94	2	3	0	0	0
95	0	4	0	0	0
96	0	0	1	0	1
97	0	0	0	0	0
98	0	0	0	0	0
99	0	0	0	0	0
100	0	0	0	0	0
101	0	0	1	0	1
102	0	0	0	0	0
103	0	0	1	0	1
104	0	0	0	0	0
105	0	6	0	0	0
106	0	5	0	0	0
107	0	4	0	0	0
108	0	4	0	0	0
109	0	2	0	0	0
110	1	3	0	0	0
111	0	2	0	0	0
112	0	3	0	0	0
113	0	3	0	0	0
114	0	5	0	0	0
115	0	3	2	0	2
116	0	1	0	0	0
117	0	4	1	0	1
118	0	4	0	0	0
119	0	2	0	0	0
120	0	6	0	0	0
121	0	2	0	0	0
122	0	5	0	0	0
123	0	4	0	0	0
124	1	4	0	0	0
125	0	9	0	0	0
126	1	2	0	0	0
127	0	3	0	0	0
128	0	1	0	0	0
129	1	2	0	0	0
130	0	4	1	0	1
131	0	4	0	0	0
132	0	3	0	0	0
133	1	8	0	0	0
134	1	3	0	0	0
135	0	4	0	0	0
136	0	9	0	0	0
137	0	2	0	0	0
138	0	7	0	0	0
139	0	5	1	0	1
140	0	6	0	0	0
141	0	4	0	0	0
142	0	3	0	0	0
143	0	4	0	0	0
144	0	4	0	0	0
145	0	4	0	0	0
146	0	4	0	0	0
147	0	2	0	0	0
148	0	7	0	0	0
149	0	3	0	0	0
150	0	2	0	0	0
151	0	8	0	0	0
152	0	2	0	0	0
153	0	3	0	0	0
154	0	3	0	0	0
155	0	5	0	0	0
156	0	4	0	0	0
157	0	5	0	0	0
158	0	6	0	0	0
159	1	4	0	0	0
160	1	5	1	0	1
161	0	4	0	0	0
162	0	3	0	0	0
163	0	5	0	0	0
164	0	4	0	0	0
165	0	5	0	0	0
166	0	1	0	0	0
167	0	3	0	0	0
168	0	5	0	0	0
169	0	2	0	0	0
170	0	2	0	0	0
171	0	3	0	0	0
172	0	5	0	0	0
173	0	7	0	0	0
174	0	6	0	0	0
175	0	4	0	0	0
176	1	4	0	0	0
177	0	7	0	0	0
178	0	5	0	0	0
179	0	4	0	0	0
180	0	4	0	0	0
181	0	3	1	0	1
182	0	2	0	0	0
183	0	3	0	0	0
184	0	4	0	0	0
185	0	2	0	0	0
186	1	0	1	0	1
187	0	0	0	0	0
188	0	0	2	0	2
189	0	0	0	0	0
190	0	0	0	0	0
191	0	0	0	0	0
192	0	0	0	0	0
193	0	0	0	0	0
194	0	0	0	0	0
195	0	0	0	0	0
196	0	0	0	0	0
197	0	0	0	0	0
198	0	0	0	0	0
199	0	0	0	0	0
200	0	6	0	0	0
201	0	0	0	0	0
202	0	0	0	0	0
203	0	0	0	0	0
204	0	0	0	0	0
205	0	0	0	0	0
206	0	0	0	0	0
207	0	0	1	0	1
208	0	0	0	0	0
209	0	6	0	0	0
210	0	3	0	0	0
211	1	3	1	0	1
212	0	1	0	0	0
213	0	0	0	0	0
214	0	0	1	0	1
215	0	0	0	0	0
216	0	0	0	0	0
217	0	0	0	0	0
218	0	0	0	0	0
219	0	0	0	0	0
220	0	0	0	0	0
221	0	0	0	0	0
222	0	1	0	0	0
223	0	1	0	0	0
224	0	0	0	0	0
225	0	0	0	0	0
226	0	0	0	0	0
227	0	0	0	0	0
228	0	0	0	1	1
229	0	0	0	0	0
230	0	0	0	0	0
231	0	0	0	0	0
232	0	0	0	0	0
233	0	0	0	0	0
234	0	0	0	0	0
235	0	0	0	0	0
236	0	0	0	0	0
237	0	2	0	0	0
238	0	7	0	0	0
239	0	7	0	0	0
240	0	2	0	0	0
241	0	3	0	0	0
242	0	2	0	0	0
243	0	2	0	0	0
244	0	4	0	0	0
245	0	2	0	0	0
246	0	2	0	0	0
247	0	4	0	0	0
248	0	3	0	0	0
249	0	2	0	0	0
250	0	4	0	0	0
251	0	2	0	0	0
252	0	1	0	0	0
253	1	6	0	0	0
254	1	1	0	0	0
255	0	0	0	0	0
256	0	0	3	0	3
257	0	2	0	0	0
258	1	4	0	0	0
259	0	0	0	0	0
260	0	0	2	2	4
261	0	0	0	1	1
262	1	3	0	0	0
263	0	0	0	0	0
264	0	4	0	0	0
265	0	4	0	0	0
266	0	1	0	0	0
267	0	1	0	0	0
268	0	5	0	0	0
269	0	6	0	0	0
270	0	2	0	0	0
271	0	2	0	0	0
272	0	4	0	0	0
273	0	4	0	0	0
274	0	3	0	0	0
275	0	5	0	0	0
276	0	3	0	0	0
277	0	5	0	0	0
278	0	6	0	0	0
279	0	0	0	0	0
280	0	3	0	0	0
281	0	1	0	0	0
282	0	0	0	0	0
283	0	4	0	0	0
284	0	2	0	0	0
285	0	4	0	0	0
286	0	5	0	0	0
287	0	3	0	0	0
288	0	4	0	0	0
289	0	1	0	0	0
290	0	6	0	0	0
291	0	2	0	0	0
292	0	3	0	0	0
293	0	2	0	0	0
294	0	4	0	0	0
295	0	4	0	0	0
296	0	3	0	0	0
297	0	1	0	0	0
298	0	2	0	0	0
299	1	6	0	0	0
300	2	1	1	0	1
301	0	0	0	0	0
302	0	0	0	0	0
303	0	0	0	0	0
304	2	1	0	0	0
305	0	1	0	0	0
306	0	4	0	0	0
307	3	5	0	0	0
308	1	5	0	0	0
309	0	3	0	0	0
310	0	3	0	0	0
311	1	3	0	0	0
312	1	3	0	0	0
313	1	3	0	0	0
314	2	2	0	0	0
315	0	0	0	0	0
316	0	0	1	0	1
317	0	0	0	0	0
318	0	0	0	0	0
319	0	0	0	0	0
320	0	0	0	0	0
321	0	0	0	0	0
322	0	7	0	0	0
323	0	6	0	0	0
324	0	3	0	0	0
325	0	7	0	0	0
326	1	1	0	0	0
327	0	0	0	0	0
328	1	6	0	0	0
329	0	0	0	1	1
330	0	0	0	0	0
331	0	0	1	0	1
332	0	0	0	1	1
333	0	0	0	2	2
334	0	0	0	0	0
335	0	0	1	0	1
336	0	0	0	0	0
337	0	0	0	0	0
338	0	1	0	0	0
339	0	0	0	0	0
340	0	0	0	0	0
341	0	0	0	0	0
342	0	0	0	0	0
343	0	0	0	0	0
344	0	0	0	0	0
345	0	0	0	0	0
346	0	0	0	0	0
347	0	0	0	0	0
348	0	2	2	0	2
349	1	5	0	0	0
350	0	4	0	0	0
351	0	2	0	0	0
352	0	1	0	0	0
353	1	8	0	0	0
354	0	6	0	0	0
355	0	5	0	0	0
356	0	9	0	0	0
357	0	2	0	0	0
358	0	1	1	0	1
359	0	0	0	0	0
360	0	2	0	0	0
361	0	5	0	0	0
362	0	0	0	0	0
363	0	0	3	1	4
364	0	0	4	3	7
365	0	0	0	0	0
366	0	3	0	0	0
367	0	5	0	0	0
368	1	5	0	0	0
369	1	3	0	0	0
370	1	3	0	0	0
371	0	0	0	0	0
372	0	0	0	1	1
373	0	2	0	0	0
374	0	2	0	0	0
375	0	3	0	0	0
376	0	1	0	0	0
377	0	3	0	0	0
378	0	4	0	0	0
379	0	2	0	0	0
380	0	4	0	0	0
381	0	1	0	0	0
382	0	3	0	0	0
383	0	6	0	0	0
384	0	4	0	0	0
385	0	1	1	0	1
386	0	0	0	0	0
387	0	0	0	1	1
388	0	0	0	0	0
389	0	0	0	0	0
390	1	3	0	0	0
391	0	6	0	0	0
392	0	4	0	0	0
393	0	6	0	0	0
394	0	5	0	0	0
395	0	4	0	0	0
396	0	6	0	0	0
397	0	2	0	0	0
398	0	5	0	0	0
399	0	1	0	0	0
400	2	2	0	0	0
401	0	0	1	0	1
402	0	0	0	0	0
403	0	5	1	0	1
404	0	3	0	0	0
405	0	7	0	0	0
406	0	1	0	0	0
407	0	7	0	0	0
408	0	4	0	0	0
409	0	9	0	0	0
410	0	3	0	0	0
411	0	7	0	0	0
412	0	5	0	0	0
413	0	1	0	0	0
414	0	0	0	1	1
415	0	0	0	0	0
416	0	0	0	0	0
417	0	0	1	1	2
418	0	0	1	0	1
419	0	0	0	0	0
420	0	0	2	0	2
421	0	0	0	0	0
422	0	2	0	0	0
423	0	4	0	0	0
424	0	4	0	0	0
425	0	4	0	0	0
426	0	4	0	0	0
427	0	0	0	0	0
428	0	0	0	0	0
429	0	0	0	0	0
430	0	1	1	0	1
431	0	5	0	0	0
432	0	5	0	0	0
433	0	2	0	0	0
434	0	2	0	0	0
435	0	2	0	0	0
436	1	6	0	0	0
437	0	4	0	0	0
438	0	6	0	0	0
439	0	3	0	0	0
440	0	4	0	0	0
441	0	7	0	0	0
442	0	2	0	0	0
443	0	0	0	0	0
444	0	0	0	0	0
445	0	0	1	0	1
446	0	0	0	0	0
447	0	0	0	0	0
448	0	0	1	0	1
449	0	3	0	0	0
450	0	0	0	0	0
451	0	2	0	0	0
452	0	3	0	0	0
453	0	4	0	0	0
454	1	4	0	0	0
455	0	2	0	0	0
456	0	0	0	0	0
457	0	0	1	0	1
458	0	0	0	0	0
459	0	0	2	0	2
460	0	0	0	0	0
461	1	4	0	0	0
462	0	3	0	0	0
463	1	7	0	0	0
464	1	3	0	0	0
465	1	5	0	0	0
466	0	0	1	0	1
467	0	0	0	0	0
468	0	0	0	0	0
469	0	0	0	0	0
470	0	0	0	0	0
471	0	0	0	0	0
472	0	0	1	0	1
473	0	0	0	0	0
474	0	3	0	0	0
475	0	0	0	0	0
476	0	0	1	0	1
477	0	0	0	0	0
478	0	2	0	0	0
479	0	0	0	0	0
480	0	0	0	0	0
481	0	3	0	0	0
482	0	5	0	0	0
483	0	3	0	0	0
484	0	2	1	0	1
485	1	3	0	0	0
486	0	5	0	0	0
487	1	6	0	0	0
488	1	6	0	0	0
489	0	0	0	0	0
490	0	0	0	0	0
491	0	0	0	0	0
492	1	4	0	0	0
493	1	3	0	0	0
494	2	4	1	0	1
495	0	1	0	0	0
496	0	6	0	0	0
497	0	3	0	0	0
498	1	1	1	0	1
499	2	6	1	0	1
500	0	3	0	0	0
501	0	0	0	0	0
502	0	1	0	0	0
503	1	4	0	0	0
504	0	0	0	0	0
505	4	3	1	0	1
506	1	6	0	0	0
507	0	1	0	0	0
508	0	6	0	0	0
509	0	3	0	0	0
510	0	2	0	0	0
511	0	6	0	0	0
512	0	3	0	0	0
513	0	4	0	0	0
514	0	5	0	0	0
515	0	4	0	0	0
516	0	6	0	0	0
517	0	4	0	0	0
518	0	2	0	0	0
519	2	4	0	1	1
520	0	3	0	0	0
521	0	3	0	0	0
522	0	2	0	0	0
523	1	4	0	0	0
524	1	5	0	0	0
525	3	4	0	0	0
526	1	3	0	0	0
527	0	5	0	0	0
528	0	8	0	0	0
529	0	4	0	0	0
530	0	6	0	0	0
531	0	3	0	0	0
532	0	4	0	0	0
533	0	0	0	0	0
534	0	0	0	0	0
535	2	6	0	0	0
536	1	3	0	0	0
537	1	3	0	0	0
538	1	3	0	0	0
539	0	3	0	0	0
540	0	4	0	0	0
541	0	3	0	0	0
542	0	7	0	0	0
543	0	4	0	0	0
544	0	1	1	0	1
545	0	5	0	0	0
546	0	6	0	0	0
547	0	3	0	0	0
548	0	6	0	0	0
549	0	7	0	0	0
550	0	3	0	0	0
551	2	2	0	0	0
552	0	7	0	0	0
553	0	3	0	0	0
554	0	2	2	0	2
555	0	1	0	0	0
556	0	0	0	0	0
557	0	0	0	0	0
558	0	0	0	0	0
559	0	1	0	0	0
560	0	4	0	0	0
561	0	4	0	0	0
562	3	6	0	0	0
563	0	4	0	0	0
564	0	5	0	0	0
565	0	2	1	0	1
566	0	2	0	0	0
567	0	4	0	0	0
568	0	3	0	0	0
569	0	0	0	0	0
570	0	0	0	0	0
571	0	4	0	0	0
572	0	5	0	0	0
573	0	2	0	0	0
574	0	0	1	2	3
575	0	0	0	0	0
576	0	0	1	0	1
577	0	9	0	0	0
578	0	2	0	0	0
579	0	2	0	0	0
580	0	3	0	0	0
581	0	2	1	0	1
582	0	7	0	0	0
583	0	6	0	0	0
584	0	0	0	0	0
585	0	0	0	0	0
586	0	1	0	0	0
587	0	0	0	0	0
588	0	0	0	0	0
589	0	0	0	0	0
590	0	0	0	0	0
591	0	0	0	0	0
592	0	0	0	0	0
593	0	0	0	0	0
594	0	0	0	0	0
595	0	0	0	0	0
596	0	0	0	0	0
597	0	0	0	0	0
598	0	0	0	0	0
599	0	0	0	0	0
600	0	0	0	0	0
601	0	0	0	0	0
602	0	0	0	0	0
603	0	0	0	0	0
604	0	0	0	0	0
605	0	0	0	0	0
606	0	0	0	0	0
607	0	0	0	0	0
608	0	0	0	0	0
609	0	0	0	0	0
610	0	0	0	0	0
611	0	0	0	0	0
612	0	0	0	0	0
613	0	0	0	0	0
614	0	0	0	0	0
615	0	0	0	0	0
616	0	0	0	0	0
617	0	0	0	0	0
618	0	0	0	0	0
619	0	0	0	0	0
620	0	0	0	0	0
621	0	0	0	0	0
622	0	0	0	0	0
623	0	0	0	0	0
624	0	0	0	0	0
625	0	0	0	0	0
626	0	0	0	0	0
627	0	0	0	0	0
628	0	0	0	0	0
629	0	0	0	0	0
630	0	0	0	0	0
631	0	0	0	0	0
632	0	0	0	0	0
633	0	0	0	0	0
634	0	0	0	0	0
635	0	0	0	0	0
636	0	0	0	0	0
637	0	0	0	0	0
638	0	0	0	0	0
639	0	0	0	0	0
640	0	0	0	0	0
641	0	0	0	0	0
642	0	0	0	0	0
643	0	0	0	0	0
644	0	0	0	0	0
645	0	0	0	0	0
646	0	0	0	0	0
647	0	0	0	0	0
648	0	0	0	0	0
649	0	0	0	0	0
650	0	0	0	0	0
651	0	0	0	0	0
652	0	0	0	0	0
653	0	0	0	0	0
654	0	0	0	0	0
655	0	0	0	3	3
656	0	0	0	0	0
657	0	0	0	0	0
658	0	0	0	0	0
659	0	0	0	0	0
660	0	0	0	0	0
661	0	0	0	0	0
662	0	0	0	0	0
663	0	0	0	0	0
664	0	0	0	0	0
665	0	0	0	0	0
666	0	0	0	0	0
667	0	0	0	0	0
668	0	0	0	0	0
669	0	0	0	0	0
670	0	0	0	0	0
671	0	0	0	0	0
672	0	0	0	0	0
673	0	0	0	0	0
674	0	0	0	0	0
675	0	0	0	0	0
676	0	0	0	0	0
677	0	0	0	0	0
678	0	0	0	0	0
679	0	0	0	0	0
680	0	0	0	0	0
681	0	0	0	0	0
682	0	0	0	0	0
683	0	0	0	0	0
684	0	0	0	1	1
685	0	0	0	0	0
686	0	0	0	0	0
687	0	0	0	0	0
688	0	0	0	0	0
689	0	0	0	0	0
690	0	0	0	0	0
691	0	0	0	0	0
692	0	0	0	0	0
693	0	0	1	0	1
694	0	0	0	0	0
695	0	0	0	0	0
696	0	0	0	0	0
697	0	0	0	0	0
698	0	0	0	0	0
699	0	0	0	0	0
700	0	0	0	0	0
701	0	0	0	0	0
702	0	0	0	0	0
703	0	0	0	0	0
704	0	0	0	0	0
705	0	0	0	0	0
706	0	0	0	0	0
707	0	0	0	0	0
708	0	0	0	0	0
709	0	0	0	0	0
710	0	0	0	0	0
711	0	0	0	0	0
712	0	0	0	0	0
713	0	0	0	0	0
714	0	0	0	0	0
715	0	0	0	0	0
716	0	0	0	0	0
717	0	0	0	0	0
718	0	0	0	0	0
719	0	0	0	0	0
720	0	0	0	0	0
721	0	0	0	0	0
722	0	0	0	0	0
723	0	0	0	0	0
724	0	0	0	0	0
725	0	0	0	0	0
726	0	0	0	0	0
727	0	0	0	0	0
728	0	0	0	0	0
729	0	0	0	0	0
730	0	0	0	0	0
731	0	0	0	0	0
732	0	0	0	0	0
733	0	0	0	0	0
734	0	0	0	0	0
735	0	0	0	0	0
736	0	0	0	0	0
737	0	0	0	0	0
738	0	0	0	0	0
739	0	0	0	0	0
740	0	0	0	0	0
741	0	0	0	0	0
742	0	0	0	0	0
743	0	0	0	0	0
744	0	0	0	3	3
745	0	0	0	0	0
746	0	0	1	0	1
747	0	0	0	0	0
748	0	0	0	0	0
749	0	0	1	0	1
750	0	0	0	0	0
751	0	0	0	0	0
752	0	0	0	0	0
753	0	0	0	0	0
754	0	0	1	0	1
755	0	0	0	0	0
756	0	0	0	0	0
757	0	0	0	0	0
758	0	0	0	0	0
759	0	0	0	2	2
760	0	0	0	0	0
761	0	0	0	0	0
762	0	0	0	0	0
763	0	7	0	0	0
764	0	8	0	0	0
765	0	3	0	0	0
766	0	0	0	0	0
767	0	0	0	0	0
768	0	0	0	0	0
769	0	4	0	0	0
770	0	7	0	0	0
771	0	4	0	0	0
772	0	11	0	0	0
773	0	5	0	0	0
774	0	4	0	0	0
775	0	7	0	0	0
776	0	7	0	0	0
777	0	3	1	7	8
778	0	0	1	0	1
779	0	0	0	0	0
780	0	0	0	0	0
781	0	0	0	0	0
782	0	0	0	0	0
783	0	0	0	0	0
784	0	0	0	0	0
785	0	0	0	0	0
786	0	0	0	1	1
787	0	0	1	0	1
788	0	0	1	0	1
789	0	0	0	0	0
790	0	0	1	0	1
791	0	0	0	0	0
792	0	0	0	0	0
793	0	0	0	0	0
794	0	0	0	0	0
795	0	1	0	0	0
796	0	2	0	0	0
797	0	8	0	0	0
798	0	5	0	0	0
799	0	3	0	0	0
800	0	7	0	0	0
801	0	4	0	0	0
802	0	0	0	0	0
803	0	0	1	0	1
804	0	0	0	0	0
805	0	4	0	0	0
806	0	4	0	0	0
807	0	2	0	0	0
808	0	3	0	0	0
809	0	4	0	0	0
810	0	1	0	0	0
811	0	6	0	0	0
812	0	3	0	0	0
813	0	4	0	0	0
814	0	4	0	0	0
815	0	3	0	0	0
816	0	6	0	0	0
817	0	4	0	0	0
818	1	5	0	0	0
819	0	5	0	0	0
820	0	1	0	0	0
821	0	0	0	0	0
822	0	0	0	0	0
823	0	3	0	0	0
824	0	3	0	0	0
825	0	3	0	0	0
826	0	0	0	0	0
827	0	0	0	0	0
828	0	0	0	0	0
829	0	6	0	0	0
830	0	4	0	0	0
831	0	4	1	0	1
832	0	4	0	0	0
833	0	4	0	0	0
834	0	2	0	0	0
835	0	4	0	0	0
836	0	0	0	1	1
837	0	0	0	0	0
838	0	0	0	0	0
839	0	0	1	0	1
840	0	6	0	0	0
841	1	7	0	0	0
842	0	0	0	1	1
843	0	2	0	0	0
844	0	7	0	0	0
845	0	5	0	0	0
846	0	4	0	0	0
847	0	2	0	0	0
848	0	5	0	0	0
849	0	8	0	0	0
850	0	4	0	0	0
851	0	7	0	0	0
852	0	3	0	0	0
853	0	4	0	0	0
854	0	8	0	0	0
855	0	5	0	0	0
856	0	2	0	0	0
857	2	4	0	0	0
858	0	0	0	0	0
859	0	0	0	0	0
860	0	0	0	0	0
861	0	0	0	0	0
862	1	1	0	0	0
863	0	8	0	0	0
864	0	4	0	0	0
865	0	5	0	0	0
866	0	0	0	0	0
867	0	0	0	0	0
868	0	0	0	0	0
869	0	0	0	0	0
870	0	0	0	0	0
871	0	0	0	0	0
872	0	0	0	0	0
873	0	0	0	0	0
874	0	0	0	0	0
875	0	1	0	0	0
876	0	5	0	0	0
877	0	5	0	0	0
878	0	8	1	0	1
879	0	4	0	0	0
880	0	6	0	0	0
881	0	8	0	0	0
882	0	0	1	0	1
883	0	3	0	0	0
884	1	8	0	0	0
885	0	0	0	0	0
886	0	0	0	0	0
887	0	0	0	0	0
888	0	0	0	0	0
889	0	7	0	0	0
890	0	6	0	0	0
891	0	0	0	0	0
892	0	0	0	0	0
893	0	0	0	1	1
894	0	0	0	0	0
895	0	0	0	0	0
896	0	0	0	0	0
897	0	0	0	0	0
898	0	0	1	0	1
899	0	0	0	0	0
900	0	0	0	0	0
901	0	0	0	0	0
902	0	0	0	0	0
903	0	0	1	0	1
904	0	0	0	0	0
905	0	0	0	0	0
906	0	0	1	0	1
907	0	0	0	0	0
908	0	0	0	1	1
909	0	0	0	0	0
910	0	0	0	0	0
911	0	0	0	0	0
912	0	0	0	0	0
913	0	0	0	0	0
914	0	0	0	0	0
915	0	0	0	0	0
916	0	0	0	0	0
917	0	0	0	0	0
918	0	0	0	0	0
919	0	0	0	0	0
920	0	0	0	0	0
921	0	0	0	0	0
922	0	0	0	0	0
923	0	0	0	0	0
924	0	0	0	0	0
925	0	0	0	0	0
926	0	0	0	0	0
927	0	0	0	0	0
928	0	0	0	0	0
929	0	0	0	0	0
930	0	0	0	0	0
931	0	0	0	0	0
932	0	0	0	0	0
933	0	0	0	0	0
934	0	0	0	0	0
935	0	0	0	0	0
936	0	0	0	0	0
937	0	0	0	0	0
938	0	0	0	0	0
939	0	0	0	0	0
940	0	0	0	0	0
941	0	0	0	0	0
942	0	0	0	0	0
943	0	0	0	0	0
944	0	0	0	0	0
945	0	0	0	0	0
946	0	0	0	0	0
947	0	0	0	0	0
948	0	0	0	0	0
949	0	0	0	0	0
950	0	0	0	0	0
951	0	0	0	0	0
952	0	0	0	0	0
953	0	0	0	0	0
954	0	0	0	0	0
955	0	0	0	0	0
956	0	0	0	0	0
957	0	0	0	0	0
958	0	0	0	0	0
959	0	0	1	0	1
960	0	0	0	0	0
961	0	0	0	0	0
962	0	0	0	0	0
963	0	0	0	0	0
964	0	0	0	0	0
965	0	0	0	0	0
966	0	0	0	0	0
967	0	0	0	0	0
968	0	0	0	0	0
969	0	0	0	0	0
970	0	0	0	0	0
971	0	0	0	0	0
972	0	0	0	0	0
973	0	0	0	0	0
974	0	0	0	0	0
975	0	0	0	0	0
976	0	0	0	0	0
977	0	0	0	0	0
978	0	0	0	0	0
979	0	0	0	0	0
980	0	0	0	0	0
981	0	0	0	0	0
982	0	0	0	0	0
983	0	0	0	0	0
984	0	0	0	0	0
985	0	0	0	0	0
986	0	0	0	0	0
987	0	0	0	0	0
988	0	0	0	0	0
989	0	0	0	0	0
990	0	0	0	0	0
991	0	0	0	0	0
992	0	0	0	0	0
993	0	0	0	0	0
994	0	0	0	0	0
995	0	0	0	0	0
996	0	0	0	0	0
997	0	0	0	1	1
998	0	0	0	0	0
999	0	0	0	0	0
1000	0	0	0	0	0
1001	0	0	0	0	0
1002	0	0	0	0	0
1003	0	0	0	0	0
1004	0	0	0	0	0
1005	0	0	0	0	0
1006	0	0	0	0	0
1007	0	0	0	0	0
1008	0	0	0	0	0
1009	0	0	0	0	0
1010	0	0	0	0	0
1011	0	0	0	0	0
1012	0	0	0	0	0
1013	0	0	0	0	0
1014	0	0	0	0	0
1015	0	0	0	0	0
1016	0	0	0	0	0
1017	0	0	0	0	0
1018	0	0	0	0	0
1019	0	0	0	0	0
1020	0	0	0	0	0
1021	0	0	0	0	0
1022	0	0	0	0	0
1023	0	0	0	0	0
1024	0	0	0	0	0
1025	0	0	0	0	0
1026	0	0	0	0	0
1027	0	0	0	0	0
1028	0	0	0	0	0
1029	0	0	0	0	0
1030	0	0	0	0	0
1031	0	0	0	0	0
1032	0	0	0	0	0
1033	0	0	0	0	0
1034	0	0	0	0	0
1035	0	0	0	0	0
1036	0	0	0	0	0
1037	0	0	0	0	0
1038	0	0	0	0	0
1039	0	0	0	0	0
1040	0	0	0	0	0
1041	0	0	0	0	0
1042	0	0	0	0	0
1043	0	0	0	0	0
1044	0	0	0	0	0
1045	0	0	0	0	0
1046	0	0	0	0	0
1047	0	0	0	0	0
1048	0	0	0	0	0
1049	0	0	0	0	0
1050	0	0	0	0	0
1051	0	0	0	0	0
1052	0	0	0	0	0
1053	0	0	0	0	0
1054	0	0	0	0	0
1055	0	0	0	0	0
1056	0	0	0	0	0
1057	0	0	0	0	0
1058	0	0	0	0	0
1059	0	0	0	0	0
1060	0	0	0	0	0
1061	0	0	0	0	0
1062	0	0	0	0	0
1063	0	0	0	0	0
1064	0	0	0	0	0
1065	0	0	0	0	0
1066	0	0	0	0	0
