# Supplementary material for: Comparative Genomic and Phylogenetic Analysis of Chloroplast Genomes of Hawthorn (Crataegus spp.) in Southwest China
Source: Front Genet. 2022 Jul 4;13:900357. doi: 10.3389/fgene.2022.900357 (PMC9289535; doi:10.3389/fgene.2022.900357)
Supplement: Supplementary file 7 [file Table6.xlsx]

## Sheet: SSRs and Indel
Table S6 (A) Using C. chungtienesis as a reference, the co-occurrence of SSRs and indels.
Reference Sequence	SSR type	SSR	Start Position	End Position	Polymorphism Type	Change Sequence
Crataegus chungtienesis	mono-	(T)11	1644	1655	Inedl	Crataegus scabrifo, Eriobotrya salwinensis, Spiraea mongolica, Rubus phoenicolasius
Crataegus chungtienesis	mono-	(C)10	5505	5515	Inedl	Crataegus scabrifoli, Eriobotrya salwinensis, Spiraea mongolica, Rubus phoenicolasius, Malus micromalus
Crataegus chungtienesis	mono-	(C)13	5662	5674	Inedl	Crataegus scabrifoli, Spiraea mongolica, Rubus phoenicolasius
Crataegus chungtienesis	mono-	(A)11	5675	5685	Inedl	Crataegus scabrifoli, Spiraea mongolica
Crataegus chungtienesis	tri-	(TAA)3	6990	6998	Inedl	Malus micromalus, Spiraea mongolica, Rubus phoenicolasius
Crataegus chungtienesis	mono-	(T)10	6562	6571	Inedl	Eriobotrya salwinensis, Spiraea mongolica, Rubus phoenicolasius
Crataegus chungtienesis	mono-	(A)13	7885	7898	Inedl	Crataegus scabrifoli, Malus micromalus, Spiraea mongolica, Rubus phoenicolasius
Crataegus chungtienesis	mono-	(T)10	9332	9342	Inedl	Spiraea mongolica, Rubus phoenicolasius
Crataegus chungtienesis	mono-	(T)10	9694	9704	Inedl	Malus micromalus, Spiraea mongolica
Crataegus chungtienesis	mono-	(T)11	12979	12900	Inedl	Spiraea mongolica, Rubus phoenicolasius
Crataegus chungtienesis	mono-	(T)10	13330	13340	Inedl	Crataegus scabrifoli, Spiraea mongolica, Rubus phoenicolasius
Crataegus chungtienesis	mono-	(T)10	13741	13751	Inedl	Malus micromalus, Eriobotrya salwinensis, Rubus phoenicolasius
Crataegus chungtienesis	mono-	(A)10	14325	14335	Inedl	Spiraea mongolica, Rubus phoenicolasius
Crataegus chungtienesis	mono-	(A)10	15065	15075	Inedl	Spiraea mongolica, Rubus phoenicolasius
Crataegus chungtienesis	mono-	(T)11	15318	15329	Inedl	Spiraea mongolica
Crataegus chungtienesis	mono-	(T)12	17159	17171	Inedl	Crataegus scabrifoli, Malus micromalus, Eriobotrya salwinensis, Spiraea mongolica, Rubus phoenicolasius
Crataegus chungtienesis	mono-	(T)10	23867	23877	Inedl	Crataegus scabrifoli, Malus micromalus, Eriobotrya salwinensis, Rubus phoenicolasius
Crataegus chungtienesis	mono-	(T)11	27760	27771	Inedl	Crataegus scabrifoli, Malus micromalus, Eriobotrya salwinensis, Spiraea mongolica, Rubus phoenicolasius
Crataegus chungtienesis	penta-	(TCCAA)3	28077	28091	Inedl	Malus micromalus, Spiraea mongolica, Rubus phoenicolasius
Crataegus chungtienesis	mono-	(A)13	28192	28204	Inedl	Eriobotrya salwinensis, Spiraea mongolica, Rubus phoenicolasius
Crataegus chungtienesis	mono-	(A)13	31978	31990	Inedl	Malus micromalus, Eriobotrya salwinensis, Spiraea mongolica, Rubus phoenicolasius,
Crataegus chungtienesis	di-	(TA)5	38256	38266	Inedl	Spiraea mongolica
Crataegus chungtienesis	mono-	(A)16	38307	38323	Inedl	Crataegus scabrifoli, Eriobotrya salwinensis
Crataegus chungtienesis	mono-	(T)12	38354	38366	Inedl	Spiraea mongolica, Rubus phoenicolasius
Crataegus chungtienesis	tri-	(ATA)4	38949	38960	Inedl	Malus micromalus, Eriobotrya salwinensis, Spiraea mongolica, Rubus phoenicolasius
Crataegus chungtienesis	tri-	(ATA)4	38964	38975	Inedl	Malus micromalus, Eriobotrya salwinensis, Spiraea mongolica, Rubus phoenicolasius
Crataegus chungtienesis	mono-	(A)12	44968	44980	Inedl	Crataegus scabrifoli, Malus micromalus, Eriobotrya salwinensis, Spiraea mongolica, Rubus phoenicolasius
Crataegus chungtienesis	mono-	(A)15	47320	47335	Inedl	Crataegus scabrifoli, Malus micromalus, Eriobotrya salwinensis
Crataegus chungtienesis	mono-	(A)11	50163	50174	Inedl	Crataegus scabrifoli, Malus micromalus, Eriobotrya salwinensis, Spiraea mongolica, Rubus phoenicolasius
Crataegus chungtienesis	mono-	(T)11	52151	52162	Inedl	Spiraea mongolica
Crataegus chungtienesis	mono-	(T)18	53617	53635	Inedl	Crataegus scabrifoli, Malus micromalus, Eriobotrya salwinensis, Spiraea mongolica, Rubus phoenicolasius
Crataegus chungtienesis	di-	(TA)5	54384	54392	Inedl	Rubus phoenicolasius
Crataegus chungtienesis	di-	(TA)5	54410	54420	Inedl	Eriobotrya salwinensis, Spiraea mongolica
Crataegus chungtienesis	di-	(TA)5	54434	54444	Inedl	Eriobotrya salwinensis
Crataegus chungtienesis	mono-	(T)10	54503	54512	Inedl	Crataegus scabrifoli, Malus micromalus
Crataegus chungtienesis	di-	(TA)5	54529	54539	Inedl	Eriobotrya salwinensis, Rubus phoenicolasius
Crataegus chungtienesis	di-	(AT)5	54540	54550	Inedl	Crataegus scabrifoli, Malus micromalus
Crataegus chungtienesis	di-	(AT)6	54552	54564	Inedl	Eriobotrya salwinensis, Spiraea mongolica, Rubus phoenicolasius
Crataegus chungtienesis	mono-	(T)10	60084	60094	Inedl	Crataegus scabrifoli, Malus micromalus, Eriobotrya salwinensis, Spiraea mongolica, Rubus phoenicolasius
Crataegus chungtienesis	mono-	(T)16	60344	60360	Inedl	Crataegus scabrifoli, Malus micromalus, Eriobotrya salwinensis, Spiraea mongolica, Rubus phoenicolasius
Crataegus chungtienesis	di-	(TA)5	62490	62500	Inedl	Spiraea mongolica, Rubus phoenicolasius
Crataegus chungtienesis	di-	(TA)5	62642	62652	Inedl	Rubus phoenicolasius
Crataegus chungtienesis	di-	(TA)6	62925	63936	Inedl	Crataegus scabrifoli, Malus micromalus, Spiraea mongolica, Rubus phoenicolasius
Crataegus chungtienesis	mono-	(T)11	62937	62948	Inedl	Crataegus scabrifoli, Malus micromalus, Spiraea mongolica, Rubus phoenicolasius
Crataegus chungtienesis	mono-	(T)16	66713	66728	Inedl	Eriobotrya salwinensis, Spiraea mongolica, Rubus phoenicolasius
Crataegus chungtienesis	mono-	(A)11	67133	67144	Inedl	Crataegus scabrifoli, Malus micromalus, Eriobotrya salwinensis, Spiraea mongolica, Rubus phoenicolasius
Crataegus chungtienesis	mono-	(T)14	68480	68494	Inedl	Malus micromalus, Eriobotrya salwinensis, Spiraea mongolica, Rubus phoenicolasius
Crataegus chungtienesis	mono-	(A)10	68776	68786	Inedl	Crataegus scabrifoli, Malus micromalus, Eriobotrya salwinensis, Spiraea mongolica, Rubus phoenicolasius
Crataegus chungtienesis	mono-	(A)11	68807	68818	Inedl	Spiraea mongolica
Crataegus chungtienesis	mono-	(A)19	70698	70717	Inedl	Crataegus scabrifoli, Malus micromalus, Eriobotrya salwinensis, Spiraea mongolica, Rubus phoenicolasius
Crataegus chungtienesis	mono-	(T)10	72552	72562	Inedl	Rubus phoenicolasius
Crataegus chungtienesis	mono-	(T)14	73999	74013	Inedl	Spiraea mongolica
Crataegus chungtienesis	mono-	(A)11	74681	74692	Inedl	Spiraea mongolica, Rubus phoenicolasius
Crataegus chungtienesis	mono-	(T)15	74726	74741	Inedl	Malus micromalus, Eriobotrya salwinensis, Spiraea mongolica, Rubus phoenicolasius
Crataegus chungtienesis	di-	(AT)5	75682	75692	Inedl	Rubus phoenicolasius
Crataegus chungtienesis	mono-	(A)17	81459	81476	Inedl	Spiraea mongolica
Crataegus chungtienesis	mono-	(T)16	83053	83065	Inedl	Crataegus scabrifoli, Malus micromalus, Spiraea mongolica, Rubus phoenicolasius
Crataegus chungtienesis	tetra-	(TTAT)3	83071	83083	Inedl	Spiraea mongolica, Rubus phoenicolasius
Crataegus chungtienesis	mono-	(T)10	84671	84680	Inedl	Eriobotrya salwinensis
Crataegus chungtienesis	mono-	(T)16	86025	86041	Inedl	Crataegus scabrifoli, Malus micromalus, Eriobotrya salwinensis, Spiraea mongolica, Rubus phoenicolasius
Crataegus chungtienesis	mono-	(T)11	86285	86296	Inedl	Rubus phoenicolasius
Crataegus chungtienesis	mono-	(T)10	103850	103860	Inedl	Rubus phoenicolasius
Crataegus chungtienesis	mono-	(A)10	111834	111844	Inedl	Crataegus scabrifoli, Eriobotrya salwinensis
Crataegus chungtienesis	di-	(TA)5	113045	113055	Inedl	Spiraea mongolica
Crataegus chungtienesis	mono-	(A)25	116463	116488	Inedl	Crataegus scabrifoli, Malus micromalus, Eriobotrya salwinensis, Spiraea mongolica, Rubus phoenicolasius
Crataegus chungtienesis	mono-	(A)12	116692	116704	Inedl	Malus micromalus, Eriobotrya salwinensis, Spiraea mongolica, Rubus phoenicolasius
Crataegus chungtienesis	mono-	(A)10	117902	117912	Inedl	Crataegus scabrifoli, Malus micromalus, Eriobotrya salwinensis, Spiraea mongolica, Rubus phoenicolasius
Crataegus chungtienesis	mono-	(T)10	118196	118206	Inedl	Eriobotrya salwinensis, Rubus phoenicolasius
Crataegus chungtienesis	di-	(AT)6	118458	118470	Inedl	Crataegus scabrifoli, Malus micromalus, Eriobotrya salwinensis, Spiraea mongolica, Rubus phoenicolasius
Crataegus chungtienesis	tetra-	(ATTT)3	120419	120413	Inedl	Rubus phoenicolasius
Crataegus chungtienesis	mono-	(T)16	125711	125727	Inedl	Crataegus scabrifoli, Malus micromalus, Rubus phoenicolasius
Crataegus chungtienesis	di-	(AT)5	134604	134614	Inedl	Spiraea mongolica
Crataegus chungtienesis	mono-	(T)10	135816	135826	Inedl	Crataegus scabrifoli
Crataegus chungtienesis	mono-	(A)10	143800	142810	Inedl	Rubus phoenicolasius

## Sheet: SSRs and SNPs
Table S6 (B) Using C. chungtienesis as a reference, the co-occurrence of SSRs and SNPs.
Reference Sequence	SSR type	SSR	Start Position	End Position	Polymorphism Type	Change Sequence
Crataegus chungtienesis	di-	(AT)5	9	17	SNP	Eriobotrya salwinensis, Spiraea mongolica
Crataegus chungtienesis	mono-	(T)13	209	221	SNP	Spiraea mongolica, Rubus phoenicolasius
Crataegus chungtienesis	mono-	(T)11	2791	2802	SNP	Spiraea mongolica, Rubus phoenicolasius
Crataegus chungtienesis	mono-	(A)11	2946	2957	SNP	Crataegus scabrifoli, Eriobotrya salwinensis, Spiraea mongolica, Rubus phoenicolasius, Malus micromalus
Crataegus chungtienesis	mono-	(C)10	5505	5515	SNP	Eriobotrya salwinensis
Crataegus chungtienesis	mono-	(C)13	5662	5674	SNP	Eriobotrya salwinensis, Spiraea mongolica, Rubus phoenicolasius
Crataegus chungtienesis	mono-	(A)11	5675	5685	SNP	Malus micromalus, Spiraea mongolica, Rubus phoenicolasius
Crataegus chungtienesis	tri-	(TAA)3	6990	6998	SNP	Malus micromalus, Eriobotrya salwinensis, Spiraea mongolica, Rubus phoenicolasius
Crataegus chungtienesis	mono-	(A)13	7000	7012	SNP	Crataegus scabrifoli, Malus micromalus, Eriobotrya salwinensis, Spiraea mongolica, Rubus phoenicolasius
Crataegus chungtienesis	mono-	(T)10	6562	6571	SNP	Malus micromalus, Spiraea mongolica, Rubus phoenicolasius
Crataegus chungtienesis	mono-	(A)13	7885	7898	SNP	Rubus phoenicolasius
Crataegus chungtienesis	mono-	(T)10	9694	9704	SNP	Rubus phoenicolasius
Crataegus chungtienesis	mono-	(T)11	12979	12900	SNP	Spiraea mongolica
Crataegus chungtienesis	mono-	(T)10	13330	13340	SNP	Spiraea mongolica
Crataegus chungtienesis	mono-	(A)10	14325	14335	SNP	Eriobotrya salwinensis
Crataegus chungtienesis	mono-	(A)10	15065	15075	SNP	Eriobotrya salwinensis
Crataegus chungtienesis	mono-	(T)11	15318	15329	SNP	Rubus phoenicolasius
Crataegus chungtienesis	mono-	(T)12	17159	17171	SNP	Eriobotrya salwinensis
Crataegus chungtienesis	mono-	(A)10	17174	17184	SNP	Malus micromalus, Spiraea mongolica, Rubus phoenicolasius
Crataegus chungtienesis	mono-	(A)10	17444	17454	SNP	Crataegus scabrifoli, Malus micromalus, Eriobotrya salwinensis, Spiraea mongolica, Rubus phoenicolasius
Crataegus chungtienesis	mono-	(T)10	23867	23877	SNP	Spiraea mongolica, Rubus phoenicolasius
Crataegus chungtienesis	di-	(TA)5	31006	31015	SNP	Spiraea mongolica, Rubus phoenicolasius
Crataegus chungtienesis	tetra-	(TTTA)3	31634	31646	SNP	Rubus phoenicolasius
Crataegus chungtienesis	mono-	(A)13	31978	31990	SNP	Eriobotrya salwinensis, Spiraea mongolica, Rubus phoenicolasius
Crataegus chungtienesis	di-	(TA)5	38256	38266	SNP	Spiraea mongolica
Crataegus chungtienesis	mono-	(A)16	38307	38323	SNP	Spiraea mongolica, Rubus phoenicolasius
Crataegus chungtienesis	tri-	(ATA)4	38964	38975	SNP	Crataegus scabrifoli
Crataegus chungtienesis	mono-	(A)12	44968	44980	SNP	Spiraea mongolica, Rubus phoenicolasius
Crataegus chungtienesis	mono-	(A)15	47320	47335	SNP	Spiraea mongolica, Rubus phoenicolasius
Crataegus chungtienesis	di-	(AT)5	49607	49617	SNP	Spiraea mongolica, Rubus phoenicolasius
Crataegus chungtienesis	mono-	(A)10	52194	52204	SNP	Spiraea mongolica, Rubus phoenicolasius
Crataegus chungtienesis	mono-	(T)18	53617	53635	SNP	Crataegus scabrifoli, Spiraea mongolica, Rubus phoenicolasius
Crataegus chungtienesis	di-	(TA)5	54384	54392	SNP	Spiraea mongolica
Crataegus chungtienesis	di-	(TA)5	54410	54420	SNP	Crataegus scabrifoli, Malus micromalus, Rubus phoenicolasius
Crataegus chungtienesis	di-	(TA)5	54434	54444	SNP	Malus micromalus, Spiraea mongolica, Rubus phoenicolasius
Crataegus chungtienesis	di-	(TA)5	54529	54539	SNP	Malus micromalus, Eriobotrya salwinensis, Spiraea mongolica
Crataegus chungtienesis	di-	(AT)5	54540	54550	SNP	Malus micromalus
Crataegus chungtienesis	di-	(AT)6	54552	54564	SNP	Crataegus scabrifoli, Spiraea mongolica, Rubus phoenicolasius
Crataegus chungtienesis	di-	(TA)5	62490	62500	SNP	Spiraea mongolica
Crataegus chungtienesis	di-	(TA)6	62925	63936	SNP	Spiraea mongolica, Rubus phoenicolasius
Crataegus chungtienesis	mono-	(T)11	62937	62948	SNP	Eriobotrya salwinensis
Crataegus chungtienesis	di-	(TC)5	64469	64478	SNP	Spiraea mongolica
Crataegus chungtienesis	mono-	(A)11	67133	67144	SNP	Rubus phoenicolasius
Crataegus chungtienesis	mono-	(A)10	68776	68786	SNP	Spiraea mongolica
Crataegus chungtienesis	di-	(AT)5	69856	69866	SNP	Spiraea mongolica, Rubus phoenicolasius
Crataegus chungtienesis	mono-	(A)19	70698	70717	SNP	Rubus phoenicolasius
Crataegus chungtienesis	di-	(AT)5	71313	75379	SNP	Spiraea mongolica, Rubus phoenicolasius
Crataegus chungtienesis	mono-	(T)10	72552	72562	SNP	Spiraea mongolica
Crataegus chungtienesis	mono-	(T)14	73999	74013	SNP	Rubus phoenicolasius
Crataegus chungtienesis	mono-	(A)11	74681	74692	SNP	Rubus phoenicolasius
Crataegus chungtienesis	mono-	(T)15	74726	74741	SNP	Spiraea mongolica
Crataegus chungtienesis	mono-	(A)17	81459	81476	SNP	Malus micromalus, Eriobotrya salwinensis, Spiraea mongolica, Rubus phoenicolasius
Crataegus chungtienesis	mono-	(T)16	83053	83065	SNP	Malus micromalus, Spiraea mongolica, Rubus phoenicolasius
Crataegus chungtienesis	tetra-	(TTAT)3	83071	83083	SNP	Eriobotrya salwinensis, Rubus phoenicolasius
Crataegus chungtienesis	mono-	(T)16	86025	86041	SNP	Spiraea mongolica, Rubus phoenicolasius
Crataegus chungtienesis	mono-	(T)11	86285	86296	SNP	Spiraea mongolica
Crataegus chungtienesis	tetra-	(TTTA)3	112243	112261	SNP	Rubus phoenicolasius
Crataegus chungtienesis	di-	(TA)5	113045	113055	SNP	Rubus phoenicolasius
Crataegus chungtienesis	mono-	(A)25	116463	116488	SNP	Crataegus scabrifoli, Malus micromalus, Eriobotrya salwinensis, Spiraea mongolica, Rubus phoenicolasius
Crataegus chungtienesis	mono-	(A)12	116692	116704	SNP	Malus micromalus
Crataegus chungtienesis	mono-	(A)10	117902	117912	SNP	Malus micromalus, Eriobotrya salwinensis, Rubus phoenicolasius
Crataegus chungtienesis	mono-	(T)10	118196	118206	SNP	Spiraea mongolica1
Crataegus chungtienesis	di-	(AT)6	118458	118470	SNP	Crataegus scabrifoli
Crataegus chungtienesis	tetra-	(ATTT)3	120419	120413	SNP	Crataegus scabrifoli, Eriobotrya salwinensis, Spiraea mongolica
Crataegus chungtienesis	mono-	(T)16	125711	125727	SNP	Spiraea mongolica
Crataegus chungtienesis	mono-	(T)10	131625	131635	SNP	Rubus phoenicolasius
Crataegus chungtienesis	mono-	(A)10	132262	132272	SNP	Rubus phoenicolasius
Crataegus chungtienesis	di-	(AT)5	134604	134614	SNP	Rubus phoenicolasius
Crataegus chungtienesis	tetra-	(AATA)3	135403	135415	SNP	Rubus phoenicolasius
Crataegus chungtienesis	mono-	(T)10	135816	135826	SNP	Eriobotrya salwinensis, Rubus phoenicolasius
