# Supplementary material for: Comparative Genomic and Phylogenetic Analysis of Chloroplast Genomes of Hawthorn (Crataegus spp.) in Southwest China
Source: Front Genet. 2022 Jul 4;13:900357. doi: 10.3389/fgene.2022.900357 (PMC9289535; doi:10.3389/fgene.2022.900357)
Supplement: Supplementary file 8 [file Table4.xlsx]

## Sheet: Sheet1
Table S4 Sources and GenBank accession numbers of genome segments used for phylogenetic analysis. Classification information from Phipps et al., 1990 and Ufimov et al., 2020.
species		2n	Publication	GenBank
				atpF-atpH	trnL-trnF	atpB-rbcL	rpl20-rps12	rpl2-trnH
Crataegus L.
	subg. Mespilus Ufimov & T.A. Dickinson
	sect. Mespilus T. A. Dickinson & E. Y. Y. Lo
	C. germanica (L.) Kuntze	2x	Zarrei et al. 2015	KC206554	KC206772	KC206626	KC206929	KC206840
	subg. Brevispinae (Beadle) Ufimov & T. A. Dickinson
	sect. Brevispinae Beadle ex Schneider
	C. brachyacantha Sarg. & Engelm.	2x	Zarrei et al. 2015	KC206551	KC206775	KC206623	KC206926	KC206837
	subg. Crataegus
	sect. Crataegus
	ser. Pentagynae (C.K. Schneid.) Russanov
	C. pentagyna Waldst. & Kit.	2x	Zarrei et al. 2015	KC206576	KC206827	KC206668	KC206965	KC206878
	ser. Apiifoliae (Loud.) Rehder
	C. marshallii Egglest.		see Table S3
	sect. Pinnatifidae Zabel ex C.K.Schneid.
	C. pinnatifida Bunge		see Table S3
	sect. Henryanae (Sarg.) J.B.Phipps
	C. scabrifolia (Franch.) Rehder		This study
	sect. Cuneatae Rehder ex C.K.Schneid.
	C. cuneata Sieb. & Zucc.
	sect. Hupehenses J.B.Phipps
	C. hupehensis Sarg.		see Table S3
	subg. Americanae El-Gazzar
	sect. Coccineae Loudon
	ser. Crus-galli (Loud.) Rehder
	C. crus-galli L.	2x	Zarrei et al. 2015	KC206553	KC206763	KC206625	KC206928	KC206839
	ser. Punctatae (Loud.) Rehder
	C. punctata Jacq.	2x	Zarrei et al. 2015	KC206575	KC206833	KC206666	-	KC206877
	ser. Triflorae (Beadle) Rehder
	C. triflora Chapm.	2x	Zarrei et al. 2015	-	KC206835	KC206642	KC206966	KC206879
	subg. Sanguineae Ufimov
	sect. Salignae T.A. Dickinson & Ufimov
	ser. Cerrones J.B. Phipps
	C. saligna Greene	2x	Zarrei et al. 2015	KC206559	KC206778	KC206633	KC206935	KC206846
	sect. Douglasianae (Rehder) C.K. Schneider
	ser. Douglasianae (Loud.) Poletiko
	C. suksdorfii (Sarg.) Kruschke	2x	Zarrei et al. 2015	KC206560	KC206784	KC206636	KC206938	KC206849
	sect. Sanguineae Zabel ex C.K. Schneider
	ser. Nigrae (Loudon) Russanov
	C. nigra Waldst. and Kit.	2x	Zarrei et al. 2015	KC206555	KC206774	KC206628	KC206931	KC206842
	C. chtsngtienensis W.W. Smith		This study
	C. kansuensis Wilson		see Table S3
	ser. Sanguineae (Zabel ex C.K. Schneid.) Rehder
	C. wilsonii Sarg.	2x	Zarrei et al. 2015	-	KC206787	KC206638	KC206940	KC206851
	C. oresbia W. W. Smith		This study
Outgroups
	Amelanchier alnifolia ( Nutt. ) Nutt. ex M.Roem. (a)		Zarrei et al. 2015	KC206587	KC206800	KC206646	KC206967	KC206880
	Amelanchier alnifolia ( Nutt. ) Nutt. ex M.Roem. (b)		see Table S3
	Eriobotrya japonica (Tfiunb.) Lindl.		see Table S3
	Eriobotrya salwinensis Hand.-Mazz.		see Table S3
