# Supplementary material for: Comparative Genomic and Phylogenetic Analysis of Chloroplast Genomes of Hawthorn (Crataegus spp.) in Southwest China
Source: Front Genet. 2022 Jul 4;13:900357. doi: 10.3389/fgene.2022.900357 (PMC9289535; doi:10.3389/fgene.2022.900357)
Supplement: Supplementary file 9 [file Table1.xlsx]

## Sheet: Crataegus scabrifoli
Table S1 (A) Indels and SNPs information in the complete chloroplast alignment of Crataegus scabrifoli with Crataegus chungtienesis as a reference.
Reference Sequence	Sequences	Variant Sequences	Change	Start Position	Polymorphism Type
Crataegus chungtienesis	TA	Crataegus scabrifoli	T	1880	Delete
Crataegus chungtienesis	AAAATTCTC	Crataegus scabrifoli	A	4443	Delete
Crataegus chungtienesis	AGATTTTTC	Crataegus scabrifoli	A	4540	Delete
Crataegus chungtienesis	ATTTG	Crataegus scabrifoli	A	4962	Delete
Crataegus chungtienesis	TCC	Crataegus scabrifoli	T	5504	Delete
Crataegus chungtienesis	TCTTCCCC	Crataegus scabrifoli	T	5658	Delete
Crataegus chungtienesis	GA	Crataegus scabrifoli	G	7884	Delete
Crataegus chungtienesis	ATCATAAATAATTTTTTTTATTTGAAAAC	Crataegus scabrifoli	A	8589	Delete
Crataegus chungtienesis	AT	Crataegus scabrifoli	A	12259	Delete
Crataegus chungtienesis	TTTCTTA	Crataegus scabrifoli	T	13618	Delete
Crataegus chungtienesis	CTAAG	Crataegus scabrifoli	C	13967	Delete
Crataegus chungtienesis	CTT	Crataegus scabrifoli	C	17158	Delete
Crataegus chungtienesis	AT	Crataegus scabrifoli	A	17370	Delete
Crataegus chungtienesis	AT	Crataegus scabrifoli	A	23866	Delete
Crataegus chungtienesis	ATT	Crataegus scabrifoli	A	27759	Delete
Crataegus chungtienesis	ATTTCTAATTTCTAT	Crataegus scabrifoli	A	28425	Delete
Crataegus chungtienesis	AATGTATTCTATTAAT	Crataegus scabrifoli	A	30244	Delete
Crataegus chungtienesis	ATTTATAT	Crataegus scabrifoli	A	31922	Delete
Crataegus chungtienesis	AAGTAGAAAGTAATAAAAT	Crataegus scabrifoli	A	34846	Delete
Crataegus chungtienesis	TAA	Crataegus scabrifoli	T	38306	Delete
Crataegus chungtienesis	GA	Crataegus scabrifoli	G	38727	Delete
Crataegus chungtienesis	TTATTTTA	Crataegus scabrifoli	T	39033	Delete
Crataegus chungtienesis	GAAA	Crataegus scabrifoli	G	44967	Delete
Crataegus chungtienesis	TAAAA	Crataegus scabrifoli	T	47319	Delete
Crataegus chungtienesis	GA	Crataegus scabrifoli	G	50162	Delete
Crataegus chungtienesis	GCATATATAAGTATAATAAA	Crataegus scabrifoli	G	50227	Delete
Crataegus chungtienesis	ATATGTT	Crataegus scabrifoli	A	50286	Delete
Crataegus chungtienesis	TTTTTA	Crataegus scabrifoli	T	51790	Delete
Crataegus chungtienesis	TTTATTTATCTAATTCTATTTTATTTAGATATAA	Crataegus scabrifoli	T	54199	Delete
Crataegus chungtienesis	TAATTG	Crataegus scabrifoli	T	59907	Delete
Crataegus chungtienesis	CT	Crataegus scabrifoli	C	60083	Delete
Crataegus chungtienesis	CTTTT	Crataegus scabrifoli	C	60343	Delete
Crataegus chungtienesis	ATATTAAATAAGAGTATTAATT	Crataegus scabrifoli	A	61998	Delete
Crataegus chungtienesis	ATATTTTTT	Crataegus scabrifoli	A	62934	Delete
Crataegus chungtienesis	GTTCATTAA	Crataegus scabrifoli	G	64364	Delete
Crataegus chungtienesis	GTAAGAAGTAAGAAGAGAAAA	Crataegus scabrifoli	G	73380	Delete
Crataegus chungtienesis	AAG	Crataegus scabrifoli	A	78343	Delete
Crataegus chungtienesis	CTTTTT	Crataegus scabrifoli	C	83052	Delete
Crataegus chungtienesis	GTTT	Crataegus scabrifoli	G	86024	Delete
Crataegus chungtienesis	TTAAGCATAACATAATATAGCGTATTTGTATTTTTTA	Crataegus scabrifoli	T	87111	Delete
Crataegus chungtienesis	TTACTATTTTCATTACTATTAA	Crataegus scabrifoli	T	114877	Delete
Crataegus chungtienesis	AC	Crataegus scabrifoli	A	117036	Delete
Crataegus chungtienesis	TTAATTAA	Crataegus scabrifoli	T	117204	Delete
Crataegus chungtienesis	CCT	Crataegus scabrifoli	C	117418	Delete
Crataegus chungtienesis	CATAAAAAA	Crataegus scabrifoli	C	117899	Delete
Crataegus chungtienesis	GAATTTGTTTTAC	Crataegus scabrifoli	G	117965	Delete
Crataegus chungtienesis	CAATAAT	Crataegus scabrifoli	C	118181	Delete
Crataegus chungtienesis	TAATATTAATTAAAA	Crataegus scabrifoli	T	118470	Delete
Crataegus chungtienesis	AC	Crataegus scabrifoli	A	118520	Delete
Crataegus chungtienesis	CG	Crataegus scabrifoli	C	118883	Delete
Crataegus chungtienesis	GAAAGAATAAAA	Crataegus scabrifoli	G	125658	Delete
Crataegus chungtienesis	CTTTTTTT	Crataegus scabrifoli	C	125710	Delete
Crataegus chungtienesis	GT	Crataegus scabrifoli	G	125778	Delete
Crataegus chungtienesis	AAATGTCC	Crataegus scabrifoli	A	125928	Delete
Crataegus chungtienesis	AATTTATATATAAGCTGTTTTCTTT	Crataegus scabrifoli	A	126202	Delete
Crataegus chungtienesis	CTTTCATGAA	Crataegus scabrifoli	C	128149	Delete
Crataegus chungtienesis	T	Crataegus scabrifoli	TA	4321	Insert
Crataegus chungtienesis	T	Crataegus scabrifoli	TA	4396	Insert
Crataegus chungtienesis	T	Crataegus scabrifoli	TCAATTAGA	4776	Insert
Crataegus chungtienesis	G	Crataegus scabrifoli	GAA	4810	Insert
Crataegus chungtienesis	T	Crataegus scabrifoli	TAAAAAAA	6838	Insert
Crataegus chungtienesis	T	Crataegus scabrifoli	TCTAAATATCTATTATCTATAAA	7317	Insert
Crataegus chungtienesis	T	Crataegus scabrifoli	TA	8793	Insert
Crataegus chungtienesis	A	Crataegus scabrifoli	ATT	9331	Insert
Crataegus chungtienesis	T	Crataegus scabrifoli	TA	9359	Insert
Crataegus chungtienesis	G	Crataegus scabrifoli	GAAATAAGAAAA	9901	Insert
Crataegus chungtienesis	T	Crataegus scabrifoli	TTATAAAA	9942	Insert
Crataegus chungtienesis	A	Crataegus scabrifoli	AAT	10331	Insert
Crataegus chungtienesis	T	Crataegus scabrifoli	TG	13335	Insert
Crataegus chungtienesis	A	Crataegus scabrifoli	AATCAATTT	14963	Insert
Crataegus chungtienesis	C	Crataegus scabrifoli	CT	15317	Insert
Crataegus chungtienesis	T	Crataegus scabrifoli	TAA	28191	Insert
Crataegus chungtienesis	A	Crataegus scabrifoli	AT	28233	Insert
Crataegus chungtienesis	T	Crataegus scabrifoli	TACGTAATTAAATCG	30986	Insert
Crataegus chungtienesis	C	Crataegus scabrifoli	CAATCCCAAGTAAATACCATAATA	32682	Insert
Crataegus chungtienesis	G	Crataegus scabrifoli	GT	32902	Insert
Crataegus chungtienesis	T	Crataegus scabrifoli	TA	32927	Insert
Crataegus chungtienesis	T	Crataegus scabrifoli	TATTTATCAAATCCAATATCAATAA	33650	Insert
Crataegus chungtienesis	C	Crataegus scabrifoli	CTATATTAAA	33704	Insert
Crataegus chungtienesis	T	Crataegus scabrifoli	TTTGTAA	34019	Insert
Crataegus chungtienesis	A	Crataegus scabrifoli	AT	45490	Insert
Crataegus chungtienesis	T	Crataegus scabrifoli	TCTTCTGTG	47966	Insert
Crataegus chungtienesis	C	Crataegus scabrifoli	CTTATTGTATATAAATAATTG	48881	Insert
Crataegus chungtienesis	A	Crataegus scabrifoli	AATTTTAAAT	48920	Insert
Crataegus chungtienesis	T	Crataegus scabrifoli	TA	49557	Insert
Crataegus chungtienesis	G	Crataegus scabrifoli	GGA	50486	Insert
Crataegus chungtienesis	G	Crataegus scabrifoli	GTTAGTA	50762	Insert
Crataegus chungtienesis	T	Crataegus scabrifoli	TAAATTAGTTAGTTGAAAGAGAA	51861	Insert
Crataegus chungtienesis	A	Crataegus scabrifoli	AATAAG	57752	Insert
Crataegus chungtienesis	A	Crataegus scabrifoli	ATAAGGT	62724	Insert
Crataegus chungtienesis	A	Crataegus scabrifoli	AT	64135	Insert
Crataegus chungtienesis	A	Crataegus scabrifoli	AT	66580	Insert
Crataegus chungtienesis	A	Crataegus scabrifoli	AGTAAGGTTCTATTCTATTAGTATGG	66903	Insert
Crataegus chungtienesis	A	Crataegus scabrifoli	AGG	68054	Insert
Crataegus chungtienesis	C	Crataegus scabrifoli	CTT	68479	Insert
Crataegus chungtienesis	T	Crataegus scabrifoli	TA	68775	Insert
Crataegus chungtienesis	A	Crataegus scabrifoli	AGAGTGATTCAAAGAGAGTTTCATTTTGT	68876	Insert
Crataegus chungtienesis	T	Crataegus scabrifoli	TA	69655	Insert
Crataegus chungtienesis	G	Crataegus scabrifoli	GT	71833	Insert
Crataegus chungtienesis	A	Crataegus scabrifoli	ATTTT	72551	Insert
Crataegus chungtienesis	A	Crataegus scabrifoli	AT	73763	Insert
Crataegus chungtienesis	C	Crataegus scabrifoli	CAA	73925	Insert
Crataegus chungtienesis	C	Crataegus scabrifoli	CTT	73998	Insert
Crataegus chungtienesis	G	Crataegus scabrifoli	GAA	74680	Insert
Crataegus chungtienesis	A	Crataegus scabrifoli	AATATTTATGAATTATTTTTTTTTT	84193	Insert
Crataegus chungtienesis	A	Crataegus scabrifoli	ATTTTTT	84670	Insert
Crataegus chungtienesis	C	Crataegus scabrifoli	CTT	86284	Insert
Crataegus chungtienesis	T	Crataegus scabrifoli	TGTTAACAAA	114491	Insert
Crataegus chungtienesis	T	Crataegus scabrifoli	TA	116554	Insert
Crataegus chungtienesis	G	Crataegus scabrifoli	GAAGT	117762	Insert
Crataegus chungtienesis	A	Crataegus scabrifoli	AGTT	117766	Insert
Crataegus chungtienesis	C	Crataegus scabrifoli	CGTTTACATTTTTAGGTAGTTATATG	118363	Insert
Crataegus chungtienesis	C	Crataegus scabrifoli	CTTAAAAGAATATAAAAG	120433	Insert
Crataegus chungtienesis	A	Crataegus scabrifoli	AT	123784	Insert
Crataegus chungtienesis	T	Crataegus scabrifoli	TA	123889	Insert
Crataegus chungtienesis	A	Crataegus scabrifoli	AT	128749	Insert
Crataegus chungtienesis	A	Crataegus scabrifoli	AGGTTGATTT	130061	Insert
Crataegus chungtienesis	T	Crataegus scabrifoli	G	956	SNP
Crataegus chungtienesis	G	Crataegus scabrifoli	T	1496	SNP
Crataegus chungtienesis	A	Crataegus scabrifoli	T	1784	SNP
Crataegus chungtienesis	A	Crataegus scabrifoli	T	2543	SNP
Crataegus chungtienesis	C	Crataegus scabrifoli	T	2686	SNP
Crataegus chungtienesis	T	Crataegus scabrifoli	G	2962	SNP
Crataegus chungtienesis	G	Crataegus scabrifoli	T	3157	SNP
Crataegus chungtienesis	G	Crataegus scabrifoli	A	3541	SNP
Crataegus chungtienesis	A	Crataegus scabrifoli	G	3997	SNP
Crataegus chungtienesis	A	Crataegus scabrifoli	C	4379	SNP
Crataegus chungtienesis	A	Crataegus scabrifoli	G	4662	SNP
Crataegus chungtienesis	C	Crataegus scabrifoli	A	4790	SNP
Crataegus chungtienesis	A	Crataegus scabrifoli	C	5098	SNP
Crataegus chungtienesis	A	Crataegus scabrifoli	C	5298	SNP
Crataegus chungtienesis	A	Crataegus scabrifoli	C	5675	SNP
Crataegus chungtienesis	A	Crataegus scabrifoli	G	7026	SNP
Crataegus chungtienesis	A	Crataegus scabrifoli	C	7146	SNP
Crataegus chungtienesis	T	Crataegus scabrifoli	G	7169	SNP
Crataegus chungtienesis	C	Crataegus scabrifoli	T	7174	SNP
Crataegus chungtienesis	A	Crataegus scabrifoli	C	7838	SNP
Crataegus chungtienesis	T	Crataegus scabrifoli	G	8027	SNP
Crataegus chungtienesis	C	Crataegus scabrifoli	T	8161	SNP
Crataegus chungtienesis	A	Crataegus scabrifoli	G	8244	SNP
Crataegus chungtienesis	G	Crataegus scabrifoli	C	8460	SNP
Crataegus chungtienesis	G	Crataegus scabrifoli	A	8822	SNP
Crataegus chungtienesis	A	Crataegus scabrifoli	G	9216	SNP
Crataegus chungtienesis	G	Crataegus scabrifoli	C	9451	SNP
Crataegus chungtienesis	T	Crataegus scabrifoli	C	10018	SNP
Crataegus chungtienesis	T	Crataegus scabrifoli	G	10137	SNP
Crataegus chungtienesis	T	Crataegus scabrifoli	G	10450	SNP
Crataegus chungtienesis	G	Crataegus scabrifoli	T	10601	SNP
Crataegus chungtienesis	A	Crataegus scabrifoli	T	10653	SNP
Crataegus chungtienesis	T	Crataegus scabrifoli	G	11152	SNP
Crataegus chungtienesis	A	Crataegus scabrifoli	C	11209	SNP
Crataegus chungtienesis	G	Crataegus scabrifoli	T	12857	SNP
Crataegus chungtienesis	C	Crataegus scabrifoli	T	13085	SNP
Crataegus chungtienesis	A	Crataegus scabrifoli	C	13130	SNP
Crataegus chungtienesis	G	Crataegus scabrifoli	A	13653	SNP
Crataegus chungtienesis	A	Crataegus scabrifoli	T	14601	SNP
Crataegus chungtienesis	G	Crataegus scabrifoli	A	14696	SNP
Crataegus chungtienesis	C	Crataegus scabrifoli	A	14984	SNP
Crataegus chungtienesis	T	Crataegus scabrifoli	G	15076	SNP
Crataegus chungtienesis	C	Crataegus scabrifoli	T	15123	SNP
Crataegus chungtienesis	A	Crataegus scabrifoli	G	15426	SNP
Crataegus chungtienesis	A	Crataegus scabrifoli	C	15472	SNP
Crataegus chungtienesis	T	Crataegus scabrifoli	G	16261	SNP
Crataegus chungtienesis	C	Crataegus scabrifoli	A	16993	SNP
Crataegus chungtienesis	C	Crataegus scabrifoli	A	17059	SNP
Crataegus chungtienesis	A	Crataegus scabrifoli	T	17449	SNP
Crataegus chungtienesis	G	Crataegus scabrifoli	A	17454	SNP
Crataegus chungtienesis	A	Crataegus scabrifoli	C	17592	SNP
Crataegus chungtienesis	C	Crataegus scabrifoli	A	18102	SNP
Crataegus chungtienesis	G	Crataegus scabrifoli	A	18222	SNP
Crataegus chungtienesis	G	Crataegus scabrifoli	A	18995	SNP
Crataegus chungtienesis	C	Crataegus scabrifoli	T	19614	SNP
Crataegus chungtienesis	T	Crataegus scabrifoli	A	19926	SNP
Crataegus chungtienesis	T	Crataegus scabrifoli	C	20100	SNP
Crataegus chungtienesis	A	Crataegus scabrifoli	G	20515	SNP
Crataegus chungtienesis	C	Crataegus scabrifoli	A	22127	SNP
Crataegus chungtienesis	G	Crataegus scabrifoli	T	22575	SNP
Crataegus chungtienesis	A	Crataegus scabrifoli	G	23792	SNP
Crataegus chungtienesis	T	Crataegus scabrifoli	C	23819	SNP
Crataegus chungtienesis	T	Crataegus scabrifoli	G	24373	SNP
Crataegus chungtienesis	C	Crataegus scabrifoli	A	25376	SNP
Crataegus chungtienesis	T	Crataegus scabrifoli	G	25430	SNP
Crataegus chungtienesis	C	Crataegus scabrifoli	A	26618	SNP
Crataegus chungtienesis	A	Crataegus scabrifoli	C	28449	SNP
Crataegus chungtienesis	T	Crataegus scabrifoli	G	28950	SNP
Crataegus chungtienesis	T	Crataegus scabrifoli	A	29262	SNP
Crataegus chungtienesis	G	Crataegus scabrifoli	T	29346	SNP
Crataegus chungtienesis	A	Crataegus scabrifoli	T	30149	SNP
Crataegus chungtienesis	T	Crataegus scabrifoli	C	30274	SNP
Crataegus chungtienesis	G	Crataegus scabrifoli	A	30291	SNP
Crataegus chungtienesis	A	Crataegus scabrifoli	G	30548	SNP
Crataegus chungtienesis	C	Crataegus scabrifoli	T	30729	SNP
Crataegus chungtienesis	C	Crataegus scabrifoli	A	31632	SNP
Crataegus chungtienesis	C	Crataegus scabrifoli	A	31790	SNP
Crataegus chungtienesis	A	Crataegus scabrifoli	G	32552	SNP
Crataegus chungtienesis	A	Crataegus scabrifoli	C	32759	SNP
Crataegus chungtienesis	C	Crataegus scabrifoli	T	32947	SNP
Crataegus chungtienesis	T	Crataegus scabrifoli	C	32973	SNP
Crataegus chungtienesis	G	Crataegus scabrifoli	T	33032	SNP
Crataegus chungtienesis	A	Crataegus scabrifoli	C	33097	SNP
Crataegus chungtienesis	G	Crataegus scabrifoli	T	33684	SNP
Crataegus chungtienesis	A	Crataegus scabrifoli	G	34054	SNP
Crataegus chungtienesis	G	Crataegus scabrifoli	T	34162	SNP
Crataegus chungtienesis	A	Crataegus scabrifoli	G	34389	SNP
Crataegus chungtienesis	C	Crataegus scabrifoli	A	34595	SNP
Crataegus chungtienesis	G	Crataegus scabrifoli	T	34707	SNP
Crataegus chungtienesis	A	Crataegus scabrifoli	C	34748	SNP
Crataegus chungtienesis	C	Crataegus scabrifoli	A	35225	SNP
Crataegus chungtienesis	A	Crataegus scabrifoli	C	35700	SNP
Crataegus chungtienesis	T	Crataegus scabrifoli	G	36246	SNP
Crataegus chungtienesis	T	Crataegus scabrifoli	C	36676	SNP
Crataegus chungtienesis	A	Crataegus scabrifoli	T	37202	SNP
Crataegus chungtienesis	T	Crataegus scabrifoli	G	37342	SNP
Crataegus chungtienesis	A	Crataegus scabrifoli	C	37967	SNP
Crataegus chungtienesis	G	Crataegus scabrifoli	T	37998	SNP
Crataegus chungtienesis	G	Crataegus scabrifoli	A	38677	SNP
Crataegus chungtienesis	G	Crataegus scabrifoli	T	38767	SNP
Crataegus chungtienesis	T	Crataegus scabrifoli	A	38820	SNP
Crataegus chungtienesis	A	Crataegus scabrifoli	T	39028	SNP
Crataegus chungtienesis	C	Crataegus scabrifoli	A	39341	SNP
Crataegus chungtienesis	A	Crataegus scabrifoli	G	40974	SNP
Crataegus chungtienesis	T	Crataegus scabrifoli	G	41599	SNP
Crataegus chungtienesis	A	Crataegus scabrifoli	G	43741	SNP
Crataegus chungtienesis	G	Crataegus scabrifoli	T	44143	SNP
Crataegus chungtienesis	A	Crataegus scabrifoli	C	44578	SNP
Crataegus chungtienesis	G	Crataegus scabrifoli	A	45111	SNP
Crataegus chungtienesis	G	Crataegus scabrifoli	T	45184	SNP
Crataegus chungtienesis	C	Crataegus scabrifoli	T	46039	SNP
Crataegus chungtienesis	G	Crataegus scabrifoli	A	46368	SNP
Crataegus chungtienesis	T	Crataegus scabrifoli	C	46851	SNP
Crataegus chungtienesis	G	Crataegus scabrifoli	A	46861	SNP
Crataegus chungtienesis	C	Crataegus scabrifoli	T	47285	SNP
Crataegus chungtienesis	G	Crataegus scabrifoli	T	47352	SNP
Crataegus chungtienesis	A	Crataegus scabrifoli	G	48142	SNP
Crataegus chungtienesis	A	Crataegus scabrifoli	T	48925	SNP
Crataegus chungtienesis	A	Crataegus scabrifoli	T	48938	SNP
Crataegus chungtienesis	G	Crataegus scabrifoli	A	48948	SNP
Crataegus chungtienesis	G	Crataegus scabrifoli	T	48965	SNP
Crataegus chungtienesis	A	Crataegus scabrifoli	T	49569	SNP
Crataegus chungtienesis	T	Crataegus scabrifoli	G	50002	SNP
Crataegus chungtienesis	C	Crataegus scabrifoli	A	50023	SNP
Crataegus chungtienesis	C	Crataegus scabrifoli	A	50101	SNP
Crataegus chungtienesis	A	Crataegus scabrifoli	T	50195	SNP
Crataegus chungtienesis	C	Crataegus scabrifoli	T	50213	SNP
Crataegus chungtienesis	C	Crataegus scabrifoli	A	51244	SNP
Crataegus chungtienesis	G	Crataegus scabrifoli	A	51256	SNP
Crataegus chungtienesis	T	Crataegus scabrifoli	C	51696	SNP
Crataegus chungtienesis	T	Crataegus scabrifoli	C	51728	SNP
Crataegus chungtienesis	C	Crataegus scabrifoli	T	51955	SNP
Crataegus chungtienesis	T	Crataegus scabrifoli	C	52874	SNP
Crataegus chungtienesis	C	Crataegus scabrifoli	T	53865	SNP
Crataegus chungtienesis	A	Crataegus scabrifoli	C	54012	SNP
Crataegus chungtienesis	G	Crataegus scabrifoli	T	54604	SNP
Crataegus chungtienesis	T	Crataegus scabrifoli	G	54813	SNP
Crataegus chungtienesis	A	Crataegus scabrifoli	G	55030	SNP
Crataegus chungtienesis	A	Crataegus scabrifoli	T	55197	SNP
Crataegus chungtienesis	A	Crataegus scabrifoli	C	55592	SNP
Crataegus chungtienesis	T	Crataegus scabrifoli	G	56125	SNP
Crataegus chungtienesis	G	Crataegus scabrifoli	A	56760	SNP
Crataegus chungtienesis	C	Crataegus scabrifoli	A	57866	SNP
Crataegus chungtienesis	C	Crataegus scabrifoli	A	58534	SNP
Crataegus chungtienesis	G	Crataegus scabrifoli	A	59510	SNP
Crataegus chungtienesis	A	Crataegus scabrifoli	T	60646	SNP
Crataegus chungtienesis	G	Crataegus scabrifoli	A	60692	SNP
Crataegus chungtienesis	A	Crataegus scabrifoli	C	61971	SNP
Crataegus chungtienesis	A	Crataegus scabrifoli	T	61976	SNP
Crataegus chungtienesis	A	Crataegus scabrifoli	T	62024	SNP
Crataegus chungtienesis	A	Crataegus scabrifoli	T	62089	SNP
Crataegus chungtienesis	T	Crataegus scabrifoli	C	62109	SNP
Crataegus chungtienesis	G	Crataegus scabrifoli	T	62278	SNP
Crataegus chungtienesis	A	Crataegus scabrifoli	G	62701	SNP
Crataegus chungtienesis	A	Crataegus scabrifoli	C	62812	SNP
Crataegus chungtienesis	A	Crataegus scabrifoli	C	63058	SNP
Crataegus chungtienesis	G	Crataegus scabrifoli	T	63147	SNP
Crataegus chungtienesis	G	Crataegus scabrifoli	A	63373	SNP
Crataegus chungtienesis	C	Crataegus scabrifoli	T	63667	SNP
Crataegus chungtienesis	C	Crataegus scabrifoli	A	64174	SNP
Crataegus chungtienesis	A	Crataegus scabrifoli	C	65114	SNP
Crataegus chungtienesis	C	Crataegus scabrifoli	G	65417	SNP
Crataegus chungtienesis	A	Crataegus scabrifoli	G	66612	SNP
Crataegus chungtienesis	G	Crataegus scabrifoli	A	66773	SNP
Crataegus chungtienesis	C	Crataegus scabrifoli	G	68632	SNP
Crataegus chungtienesis	A	Crataegus scabrifoli	G	68689	SNP
Crataegus chungtienesis	C	Crataegus scabrifoli	A	68863	SNP
Crataegus chungtienesis	T	Crataegus scabrifoli	G	68910	SNP
Crataegus chungtienesis	T	Crataegus scabrifoli	C	69032	SNP
Crataegus chungtienesis	T	Crataegus scabrifoli	C	69118	SNP
Crataegus chungtienesis	A	Crataegus scabrifoli	C	69893	SNP
Crataegus chungtienesis	G	Crataegus scabrifoli	T	70154	SNP
Crataegus chungtienesis	T	Crataegus scabrifoli	C	70294	SNP
Crataegus chungtienesis	T	Crataegus scabrifoli	G	70332	SNP
Crataegus chungtienesis	A	Crataegus scabrifoli	T	70862	SNP
Crataegus chungtienesis	T	Crataegus scabrifoli	G	70870	SNP
Crataegus chungtienesis	C	Crataegus scabrifoli	A	70887	SNP
Crataegus chungtienesis	T	Crataegus scabrifoli	G	70933	SNP
Crataegus chungtienesis	C	Crataegus scabrifoli	T	71262	SNP
Crataegus chungtienesis	A	Crataegus scabrifoli	C	71332	SNP
Crataegus chungtienesis	T	Crataegus scabrifoli	G	71343	SNP
Crataegus chungtienesis	C	Crataegus scabrifoli	A	71363	SNP
Crataegus chungtienesis	C	Crataegus scabrifoli	A	71377	SNP
Crataegus chungtienesis	G	Crataegus scabrifoli	T	71799	SNP
Crataegus chungtienesis	G	Crataegus scabrifoli	T	71892	SNP
Crataegus chungtienesis	G	Crataegus scabrifoli	A	71901	SNP
Crataegus chungtienesis	A	Crataegus scabrifoli	C	72035	SNP
Crataegus chungtienesis	C	Crataegus scabrifoli	T	72802	SNP
Crataegus chungtienesis	C	Crataegus scabrifoli	A	72891	SNP
Crataegus chungtienesis	T	Crataegus scabrifoli	C	73718	SNP
Crataegus chungtienesis	T	Crataegus scabrifoli	A	73852	SNP
Crataegus chungtienesis	G	Crataegus scabrifoli	T	74720	SNP
Crataegus chungtienesis	C	Crataegus scabrifoli	A	74776	SNP
Crataegus chungtienesis	A	Crataegus scabrifoli	C	74787	SNP
Crataegus chungtienesis	G	Crataegus scabrifoli	T	75161	SNP
Crataegus chungtienesis	A	Crataegus scabrifoli	G	75257	SNP
Crataegus chungtienesis	G	Crataegus scabrifoli	A	75692	SNP
Crataegus chungtienesis	T	Crataegus scabrifoli	C	76106	SNP
Crataegus chungtienesis	T	Crataegus scabrifoli	C	76760	SNP
Crataegus chungtienesis	A	Crataegus scabrifoli	C	78549	SNP
Crataegus chungtienesis	T	Crataegus scabrifoli	C	78932	SNP
Crataegus chungtienesis	A	Crataegus scabrifoli	G	79009	SNP
Crataegus chungtienesis	G	Crataegus scabrifoli	C	79411	SNP
Crataegus chungtienesis	C	Crataegus scabrifoli	A	80049	SNP
Crataegus chungtienesis	T	Crataegus scabrifoli	G	80464	SNP
Crataegus chungtienesis	T	Crataegus scabrifoli	C	81314	SNP
Crataegus chungtienesis	A	Crataegus scabrifoli	T	81499	SNP
Crataegus chungtienesis	T	Crataegus scabrifoli	C	81839	SNP
Crataegus chungtienesis	C	Crataegus scabrifoli	T	82686	SNP
Crataegus chungtienesis	C	Crataegus scabrifoli	T	82776	SNP
Crataegus chungtienesis	G	Crataegus scabrifoli	A	82956	SNP
Crataegus chungtienesis	T	Crataegus scabrifoli	C	83334	SNP
Crataegus chungtienesis	A	Crataegus scabrifoli	G	83346	SNP
Crataegus chungtienesis	G	Crataegus scabrifoli	T	83603	SNP
Crataegus chungtienesis	C	Crataegus scabrifoli	A	83701	SNP
Crataegus chungtienesis	C	Crataegus scabrifoli	A	84786	SNP
Crataegus chungtienesis	A	Crataegus scabrifoli	T	85316	SNP
Crataegus chungtienesis	T	Crataegus scabrifoli	G	85391	SNP
Crataegus chungtienesis	T	Crataegus scabrifoli	G	85523	SNP
Crataegus chungtienesis	A	Crataegus scabrifoli	C	85751	SNP
Crataegus chungtienesis	T	Crataegus scabrifoli	G	85981	SNP
Crataegus chungtienesis	C	Crataegus scabrifoli	A	86012	SNP
Crataegus chungtienesis	A	Crataegus scabrifoli	C	86266	SNP
Crataegus chungtienesis	T	Crataegus scabrifoli	G	86529	SNP
Crataegus chungtienesis	T	Crataegus scabrifoli	C	87288	SNP
Crataegus chungtienesis	A	Crataegus scabrifoli	G	87336	SNP
Crataegus chungtienesis	A	Crataegus scabrifoli	G	87639	SNP
Crataegus chungtienesis	A	Crataegus scabrifoli	C	87884	SNP
Crataegus chungtienesis	C	Crataegus scabrifoli	A	114466	SNP
Crataegus chungtienesis	G	Crataegus scabrifoli	C	114556	SNP
Crataegus chungtienesis	A	Crataegus scabrifoli	T	114987	SNP
Crataegus chungtienesis	G	Crataegus scabrifoli	T	114995	SNP
Crataegus chungtienesis	T	Crataegus scabrifoli	G	115121	SNP
Crataegus chungtienesis	G	Crataegus scabrifoli	A	115295	SNP
Crataegus chungtienesis	G	Crataegus scabrifoli	C	115665	SNP
Crataegus chungtienesis	C	Crataegus scabrifoli	A	115752	SNP
Crataegus chungtienesis	G	Crataegus scabrifoli	T	115758	SNP
Crataegus chungtienesis	C	Crataegus scabrifoli	A	115781	SNP
Crataegus chungtienesis	T	Crataegus scabrifoli	C	116107	SNP
Crataegus chungtienesis	T	Crataegus scabrifoli	A	116268	SNP
Crataegus chungtienesis	G	Crataegus scabrifoli	A	116948	SNP
Crataegus chungtienesis	A	Crataegus scabrifoli	G	117142	SNP
Crataegus chungtienesis	G	Crataegus scabrifoli	A	117233	SNP
Crataegus chungtienesis	G	Crataegus scabrifoli	T	117340	SNP
Crataegus chungtienesis	C	Crataegus scabrifoli	T	117357	SNP
Crataegus chungtienesis	T	Crataegus scabrifoli	G	117409	SNP
Crataegus chungtienesis	G	Crataegus scabrifoli	A	117820	SNP
Crataegus chungtienesis	T	Crataegus scabrifoli	A	118314	SNP
Crataegus chungtienesis	A	Crataegus scabrifoli	C	118565	SNP
Crataegus chungtienesis	G	Crataegus scabrifoli	T	118686	SNP
Crataegus chungtienesis	T	Crataegus scabrifoli	G	118811	SNP
Crataegus chungtienesis	A	Crataegus scabrifoli	C	118831	SNP
Crataegus chungtienesis	A	Crataegus scabrifoli	C	118970	SNP
Crataegus chungtienesis	A	Crataegus scabrifoli	T	119000	SNP
Crataegus chungtienesis	A	Crataegus scabrifoli	T	119386	SNP
Crataegus chungtienesis	T	Crataegus scabrifoli	A	119581	SNP
Crataegus chungtienesis	C	Crataegus scabrifoli	A	120046	SNP
Crataegus chungtienesis	A	Crataegus scabrifoli	C	120405	SNP
Crataegus chungtienesis	A	Crataegus scabrifoli	T	120423	SNP
Crataegus chungtienesis	G	Crataegus scabrifoli	A	121060	SNP
Crataegus chungtienesis	A	Crataegus scabrifoli	G	121393	SNP
Crataegus chungtienesis	A	Crataegus scabrifoli	C	121933	SNP
Crataegus chungtienesis	G	Crataegus scabrifoli	A	122134	SNP
Crataegus chungtienesis	G	Crataegus scabrifoli	A	122420	SNP
Crataegus chungtienesis	G	Crataegus scabrifoli	A	122592	SNP
Crataegus chungtienesis	T	Crataegus scabrifoli	G	122722	SNP
Crataegus chungtienesis	A	Crataegus scabrifoli	C	123106	SNP
Crataegus chungtienesis	A	Crataegus scabrifoli	T	123127	SNP
Crataegus chungtienesis	A	Crataegus scabrifoli	C	124164	SNP
Crataegus chungtienesis	G	Crataegus scabrifoli	A	124396	SNP
Crataegus chungtienesis	T	Crataegus scabrifoli	G	124644	SNP
Crataegus chungtienesis	T	Crataegus scabrifoli	C	125332	SNP
Crataegus chungtienesis	T	Crataegus scabrifoli	A	125487	SNP
Crataegus chungtienesis	C	Crataegus scabrifoli	A	125567	SNP
Crataegus chungtienesis	A	Crataegus scabrifoli	G	126062	SNP
Crataegus chungtienesis	C	Crataegus scabrifoli	A	126523	SNP
Crataegus chungtienesis	A	Crataegus scabrifoli	T	126886	SNP
Crataegus chungtienesis	A	Crataegus scabrifoli	C	128166	SNP
Crataegus chungtienesis	T	Crataegus scabrifoli	G	128271	SNP
Crataegus chungtienesis	T	Crataegus scabrifoli	G	128464	SNP
Crataegus chungtienesis	G	Crataegus scabrifoli	T	128556	SNP
Crataegus chungtienesis	C	Crataegus scabrifoli	T	128848	SNP
Crataegus chungtienesis	G	Crataegus scabrifoli	A	128853	SNP
Crataegus chungtienesis	C	Crataegus scabrifoli	A	129066	SNP
Crataegus chungtienesis	T	Crataegus scabrifoli	C	129724	SNP
Crataegus chungtienesis	C	Crataegus scabrifoli	A	129895	SNP
Crataegus chungtienesis	G	Crataegus scabrifoli	T	130198	SNP
Crataegus chungtienesis	C	Crataegus scabrifoli	T	130221	SNP
Crataegus chungtienesis	C	Crataegus scabrifoli	A	130387	SNP
Crataegus chungtienesis	T	Crataegus scabrifoli	G	130944	SNP
Crataegus chungtienesis	A	Crataegus scabrifoli	C	131073	SNP
Crataegus chungtienesis	T	Crataegus scabrifoli	C	131249	SNP
Crataegus chungtienesis	T	Crataegus scabrifoli	G	131290	SNP
Crataegus chungtienesis	T	Crataegus scabrifoli	C	131563	SNP
Crataegus chungtienesis	A	Crataegus scabrifoli	G	131592	SNP
Crataegus chungtienesis	A	Crataegus scabrifoli	T	131644	SNP
Crataegus chungtienesis	G	Crataegus scabrifoli	A	131677	SNP
Crataegus chungtienesis	C	Crataegus scabrifoli	G	131760	SNP
Crataegus chungtienesis	T	Crataegus scabrifoli	C	132109	SNP
Crataegus chungtienesis	A	Crataegus scabrifoli	G	132157	SNP
Crataegus chungtienesis	C	Crataegus scabrifoli	A	132261	SNP
Crataegus chungtienesis	A	Crataegus scabrifoli	G	132424	SNP
Crataegus chungtienesis	G	Crataegus scabrifoli	A	132475	SNP
Crataegus chungtienesis	T	Crataegus scabrifoli	C	132614	SNP
Crataegus chungtienesis	G	Crataegus scabrifoli	T	132775	SNP
Crataegus chungtienesis	T	Crataegus scabrifoli	A	132978	SNP
Crataegus chungtienesis	A	Crataegus scabrifoli	G	133036	SNP
Crataegus chungtienesis	T	Crataegus scabrifoli	G	133132	SNP

## Sheet: Eriobotrya salwinensis
Table S1 (B) Indels and SNPs information in the complete chloroplast alignment of Eriobotrya salwinensis with Crataegus chungtienesis as a reference.
Reference Sequence	Sequences	Variant Sequences	Change	Start Position	Polymorphism Type
Crataegus_chungtienesis	ATTTATTGATATCTAT	Eriobotrya salwinensis	A	1613	Delete
Crataegus_chungtienesis	TATATAC	Eriobotrya salwinensis	T	1683	Delete
Crataegus_chungtienesis	TA	Eriobotrya salwinensis	T	1880	Delete
Crataegus_chungtienesis	TA	Eriobotrya salwinensis	T	4321	Delete
Crataegus_chungtienesis	AAAATTCTC	Eriobotrya salwinensis	A	4443	Delete
Crataegus_chungtienesis	ACAATTC	Eriobotrya salwinensis	A	4760	Delete
Crataegus_chungtienesis	ATTTG	Eriobotrya salwinensis	A	4962	Delete
Crataegus_chungtienesis	CGGTACA	Eriobotrya salwinensis	C	6461	Delete
Crataegus_chungtienesis	TAACAAA	Eriobotrya salwinensis	T	6921	Delete
Crataegus_chungtienesis	AT	Eriobotrya salwinensis	A	7016	Delete
Crataegus_chungtienesis	AT	Eriobotrya salwinensis	A	7134	Delete
Crataegus_chungtienesis	TTTTTTTATTTGAAAACTCATAAATAA	Eriobotrya salwinensis	T	8601	Delete
Crataegus_chungtienesis	ATTTATTC	Eriobotrya salwinensis	A	8757	Delete
Crataegus_chungtienesis	AGTAGT	Eriobotrya salwinensis	A	8864	Delete
Crataegus_chungtienesis	CTTTCTTATAGATAGACTAATTAT	Eriobotrya salwinensis	C	13594	Delete
Crataegus_chungtienesis	ATATAT	Eriobotrya salwinensis	A	13720	Delete
Crataegus_chungtienesis	AT	Eriobotrya salwinensis	A	13740	Delete
Crataegus_chungtienesis	CTTT	Eriobotrya salwinensis	C	17158	Delete
Crataegus_chungtienesis	AT	Eriobotrya salwinensis	A	17370	Delete
Crataegus_chungtienesis	AT	Eriobotrya salwinensis	A	23866	Delete
Crataegus_chungtienesis	ATT	Eriobotrya salwinensis	A	27759	Delete
Crataegus_chungtienesis	TA	Eriobotrya salwinensis	T	28191	Delete
Crataegus_chungtienesis	AT	Eriobotrya salwinensis	A	28233	Delete
Crataegus_chungtienesis	AGCAAC	Eriobotrya salwinensis	A	29712	Delete
Crataegus_chungtienesis	AATGTATTCTATTAAT	Eriobotrya salwinensis	A	30244	Delete
Crataegus_chungtienesis	TTTCAATCA	Eriobotrya salwinensis	T	30299	Delete
Crataegus_chungtienesis	ATAAAT	Eriobotrya salwinensis	A	33008	Delete
Crataegus_chungtienesis	AG	Eriobotrya salwinensis	A	33786	Delete
Crataegus_chungtienesis	AAGTAGAAAGTAATAAAAT	Eriobotrya salwinensis	A	34846	Delete
Crataegus_chungtienesis	TAAAA	Eriobotrya salwinensis	T	38306	Delete
Crataegus_chungtienesis	AC	Eriobotrya salwinensis	A	38655	Delete
Crataegus_chungtienesis	GAA	Eriobotrya salwinensis	G	38727	Delete
Crataegus_chungtienesis	GAAAA	Eriobotrya salwinensis	G	44967	Delete
Crataegus_chungtienesis	GAATC	Eriobotrya salwinensis	G	47312	Delete
Crataegus_chungtienesis	CTTTCT	Eriobotrya salwinensis	C	47925	Delete
Crataegus_chungtienesis	AACATATATAAGTATAATAAATATAT	Eriobotrya salwinensis	A	50245	Delete
Crataegus_chungtienesis	ATATGTT	Eriobotrya salwinensis	A	50286	Delete
Crataegus_chungtienesis	AAACCG	Eriobotrya salwinensis	A	50688	Delete
Crataegus_chungtienesis	ATGATACG	Eriobotrya salwinensis	A	51296	Delete
Crataegus_chungtienesis	TGTCTC	Eriobotrya salwinensis	T	51809	Delete
Crataegus_chungtienesis	CTTTTTTTTT	Eriobotrya salwinensis	C	53616	Delete
Crataegus_chungtienesis	CATGAT	Eriobotrya salwinensis	C	55212	Delete
Crataegus_chungtienesis	CTT	Eriobotrya salwinensis	C	60083	Delete
Crataegus_chungtienesis	TTATTC	Eriobotrya salwinensis	T	60276	Delete
Crataegus_chungtienesis	ATATTAAATAAGAGTATTAATT	Eriobotrya salwinensis	A	61998	Delete
Crataegus_chungtienesis	TCAAAA	Eriobotrya salwinensis	T	62248	Delete
Crataegus_chungtienesis	CAATAT	Eriobotrya salwinensis	C	63110	Delete
Crataegus_chungtienesis	AT	Eriobotrya salwinensis	A	64135	Delete
Crataegus_chungtienesis	TATTTA	Eriobotrya salwinensis	T	66449	Delete
Crataegus_chungtienesis	TA	Eriobotrya salwinensis	T	66728	Delete
Crataegus_chungtienesis	TAAA	Eriobotrya salwinensis	T	67132	Delete
Crataegus_chungtienesis	AG	Eriobotrya salwinensis	A	68054	Delete
Crataegus_chungtienesis	CT	Eriobotrya salwinensis	C	68479	Delete
Crataegus_chungtienesis	GATATT	Eriobotrya salwinensis	G	68533	Delete
Crataegus_chungtienesis	TA	Eriobotrya salwinensis	T	68901	Delete
Crataegus_chungtienesis	ATGTTACT	Eriobotrya salwinensis	A	69060	Delete
Crataegus_chungtienesis	TAAA	Eriobotrya salwinensis	T	70697	Delete
Crataegus_chungtienesis	GA	Eriobotrya salwinensis	G	71880	Delete
Crataegus_chungtienesis	CCGTAT	Eriobotrya salwinensis	C	72458	Delete
Crataegus_chungtienesis	GA	Eriobotrya salwinensis	G	72578	Delete
Crataegus_chungtienesis	GTAAGAAGTAAGAAGAGAAAA	Eriobotrya salwinensis	G	73380	Delete
Crataegus_chungtienesis	CAAAA	Eriobotrya salwinensis	C	73925	Delete
Crataegus_chungtienesis	TA	Eriobotrya salwinensis	T	74823	Delete
Crataegus_chungtienesis	AAG	Eriobotrya salwinensis	A	78343	Delete
Crataegus_chungtienesis	CT	Eriobotrya salwinensis	C	81515	Delete
Crataegus_chungtienesis	AGGACT	Eriobotrya salwinensis	A	83429	Delete
Crataegus_chungtienesis	ATAAAC	Eriobotrya salwinensis	A	83657	Delete
Crataegus_chungtienesis	ATTT	Eriobotrya salwinensis	A	84670	Delete
Crataegus_chungtienesis	TGCAAA	Eriobotrya salwinensis	T	84701	Delete
Crataegus_chungtienesis	TTATATTGCTTTACAACCCATAA	Eriobotrya salwinensis	T	85972	Delete
Crataegus_chungtienesis	ATTGTTTTT	Eriobotrya salwinensis	A	86021	Delete
Crataegus_chungtienesis	TTACTATTTTCATTACTATTAA	Eriobotrya salwinensis	T	114877	Delete
Crataegus_chungtienesis	AATTGTT	Eriobotrya salwinensis	A	116729	Delete
Crataegus_chungtienesis	TTAATTAA	Eriobotrya salwinensis	T	117204	Delete
Crataegus_chungtienesis	AGAATAAATATTAATATATAAGAT	Eriobotrya salwinensis	A	117830	Delete
Crataegus_chungtienesis	GAATTTGTTTTAC	Eriobotrya salwinensis	G	117965	Delete
Crataegus_chungtienesis	AT	Eriobotrya salwinensis	A	118195	Delete
Crataegus_chungtienesis	TAATATTAATTAAAA	Eriobotrya salwinensis	T	118470	Delete
Crataegus_chungtienesis	TCTTCTAAA	Eriobotrya salwinensis	T	119211	Delete
Crataegus_chungtienesis	TC	Eriobotrya salwinensis	T	124096	Delete
Crataegus_chungtienesis	TTTATAATTTCAA	Eriobotrya salwinensis	T	125485	Delete
Crataegus_chungtienesis	GAAAGAATAAAA	Eriobotrya salwinensis	G	125658	Delete
Crataegus_chungtienesis	TC	Eriobotrya salwinensis	T	125709	Delete
Crataegus_chungtienesis	GT	Eriobotrya salwinensis	G	125778	Delete
Crataegus_chungtienesis	AATTTATATATAAGCTGTTTTCTTT	Eriobotrya salwinensis	A	126202	Delete
Crataegus_chungtienesis	T	Eriobotrya salwinensis	TATTG	4069	Insert
Crataegus_chungtienesis	G	Eriobotrya salwinensis	GAAAAAA	4810	Insert
Crataegus_chungtienesis	T	Eriobotrya salwinensis	TAAAAAAATG	4906	Insert
Crataegus_chungtienesis	A	Eriobotrya salwinensis	AAAT	6255	Insert
Crataegus_chungtienesis	C	Eriobotrya salwinensis	CTAACA	6580	Insert
Crataegus_chungtienesis	T	Eriobotrya salwinensis	TAAA	6838	Insert
Crataegus_chungtienesis	A	Eriobotrya salwinensis	AT	6909	Insert
Crataegus_chungtienesis	T	Eriobotrya salwinensis	TGATATA	7114	Insert
Crataegus_chungtienesis	T	Eriobotrya salwinensis	TATTTATAATAATAAAATAATTTATAATAATAAAATA	7562	Insert
Crataegus_chungtienesis	G	Eriobotrya salwinensis	GAAA	7884	Insert
Crataegus_chungtienesis	T	Eriobotrya salwinensis	TA	8074	Insert
Crataegus_chungtienesis	A	Eriobotrya salwinensis	AT	8502	Insert
Crataegus_chungtienesis	T	Eriobotrya salwinensis	TG	8793	Insert
Crataegus_chungtienesis	T	Eriobotrya salwinensis	TTGAAATTTAA	8933	Insert
Crataegus_chungtienesis	A	Eriobotrya salwinensis	ATT	9693	Insert
Crataegus_chungtienesis	T	Eriobotrya salwinensis	TTATTTTATAAAA	9942	Insert
Crataegus_chungtienesis	A	Eriobotrya salwinensis	AT	12259	Insert
Crataegus_chungtienesis	C	Eriobotrya salwinensis	CTTTT	12978	Insert
Crataegus_chungtienesis	T	Eriobotrya salwinensis	TA	13866	Insert
Crataegus_chungtienesis	C	Eriobotrya salwinensis	CA	14317	Insert
Crataegus_chungtienesis	C	Eriobotrya salwinensis	CT	14892	Insert
Crataegus_chungtienesis	A	Eriobotrya salwinensis	AATCAATTT	14963	Insert
Crataegus_chungtienesis	C	Eriobotrya salwinensis	CTTT	15317	Insert
Crataegus_chungtienesis	A	Eriobotrya salwinensis	ACAATG	21590	Insert
Crataegus_chungtienesis	G	Eriobotrya salwinensis	GACAAAA	27786	Insert
Crataegus_chungtienesis	A	Eriobotrya salwinensis	ATTAAAGTACAAAAATCAATTT	29491	Insert
Crataegus_chungtienesis	A	Eriobotrya salwinensis	AC	29525	Insert
Crataegus_chungtienesis	G	Eriobotrya salwinensis	GT	29732	Insert
Crataegus_chungtienesis	T	Eriobotrya salwinensis	TCTTTTCTAATTATACTAGAAATCGTA	29804	Insert
Crataegus_chungtienesis	C	Eriobotrya salwinensis	CT	30478	Insert
Crataegus_chungtienesis	G	Eriobotrya salwinensis	GTT	32902	Insert
Crataegus_chungtienesis	C	Eriobotrya salwinensis	CT	34399	Insert
Crataegus_chungtienesis	C	Eriobotrya salwinensis	CT	37894	Insert
Crataegus_chungtienesis	A	Eriobotrya salwinensis	AT	39218	Insert
Crataegus_chungtienesis	A	Eriobotrya salwinensis	AT	45490	Insert
Crataegus_chungtienesis	T	Eriobotrya salwinensis	TCTTCTGTG	47966	Insert
Crataegus_chungtienesis	T	Eriobotrya salwinensis	TATGATACATGA	48019	Insert
Crataegus_chungtienesis	T	Eriobotrya salwinensis	TA	48935	Insert
Crataegus_chungtienesis	T	Eriobotrya salwinensis	TTTTTTTTGTTATGTTATAGA	50060	Insert
Crataegus_chungtienesis	G	Eriobotrya salwinensis	GAAAAAA	50162	Insert
Crataegus_chungtienesis	G	Eriobotrya salwinensis	GATCTATATTGA	50303	Insert
Crataegus_chungtienesis	G	Eriobotrya salwinensis	GT	51787	Insert
Crataegus_chungtienesis	T	Eriobotrya salwinensis	TA	52193	Insert
Crataegus_chungtienesis	T	Eriobotrya salwinensis	TTATTAGA	55531	Insert
Crataegus_chungtienesis	C	Eriobotrya salwinensis	CT	55756	Insert
Crataegus_chungtienesis	A	Eriobotrya salwinensis	AATAAG	57752	Insert
Crataegus_chungtienesis	A	Eriobotrya salwinensis	ATTATTT	58073	Insert
Crataegus_chungtienesis	T	Eriobotrya salwinensis	TCTTTATATTC	60312	Insert
Crataegus_chungtienesis	A	Eriobotrya salwinensis	ATAAGGT	62724	Insert
Crataegus_chungtienesis	T	Eriobotrya salwinensis	TTA	64383	Insert
Crataegus_chungtienesis	G	Eriobotrya salwinensis	GGTTCTATTCTATTAGTATAGA	66908	Insert
Crataegus_chungtienesis	C	Eriobotrya salwinensis	CTTT	67495	Insert
Crataegus_chungtienesis	T	Eriobotrya salwinensis	TGAAAGAAAGAGGAACAACGAA	68545	Insert
Crataegus_chungtienesis	T	Eriobotrya salwinensis	TA	68775	Insert
Crataegus_chungtienesis	A	Eriobotrya salwinensis	AGAGTGATTCAAAGAGAGTTTCATTTTGT	68876	Insert
Crataegus_chungtienesis	A	Eriobotrya salwinensis	ATATAATTTCTTTTT	71321	Insert
Crataegus_chungtienesis	G	Eriobotrya salwinensis	GA	71759	Insert
Crataegus_chungtienesis	G	Eriobotrya salwinensis	GTTT	71833	Insert
Crataegus_chungtienesis	A	Eriobotrya salwinensis	ATT	72551	Insert
Crataegus_chungtienesis	C	Eriobotrya salwinensis	CTT	73998	Insert
Crataegus_chungtienesis	G	Eriobotrya salwinensis	GAAA	74680	Insert
Crataegus_chungtienesis	C	Eriobotrya salwinensis	CTTTTATTTCTTT	74725	Insert
Crataegus_chungtienesis	G	Eriobotrya salwinensis	GACAAA	75628	Insert
Crataegus_chungtienesis	C	Eriobotrya salwinensis	CT	75719	Insert
Crataegus_chungtienesis	G	Eriobotrya salwinensis	GAA	79959	Insert
Crataegus_chungtienesis	A	Eriobotrya salwinensis	ATTTTTTAATATTTATGAATTCTTTTTTT	84186	Insert
Crataegus_chungtienesis	T	Eriobotrya salwinensis	TA	84720	Insert
Crataegus_chungtienesis	G	Eriobotrya salwinensis	GTT	84770	Insert
Crataegus_chungtienesis	C	Eriobotrya salwinensis	CAAAA	85324	Insert
Crataegus_chungtienesis	T	Eriobotrya salwinensis	TA	85527	Insert
Crataegus_chungtienesis	C	Eriobotrya salwinensis	CT	86284	Insert
Crataegus_chungtienesis	A	Eriobotrya salwinensis	AT	116578	Insert
Crataegus_chungtienesis	T	Eriobotrya salwinensis	TTAATTAA	117168	Insert
Crataegus_chungtienesis	A	Eriobotrya salwinensis	AAATTATT	117187	Insert
Crataegus_chungtienesis	T	Eriobotrya salwinensis	TCTAATAA	117704	Insert
Crataegus_chungtienesis	A	Eriobotrya salwinensis	AGAT	117744	Insert
Crataegus_chungtienesis	T	Eriobotrya salwinensis	TATAATAATATTTATCAATTATAATTA	117782	Insert
Crataegus_chungtienesis	C	Eriobotrya salwinensis	CATTAAAA	117899	Insert
Crataegus_chungtienesis	A	Eriobotrya salwinensis	ATTCTATTTTT	118699	Insert
Crataegus_chungtienesis	T	Eriobotrya salwinensis	TA	119049	Insert
Crataegus_chungtienesis	A	Eriobotrya salwinensis	ATTTTT	123784	Insert
Crataegus_chungtienesis	G	Eriobotrya salwinensis	GA	125591	Insert
Crataegus_chungtienesis	T	Eriobotrya salwinensis	TA	126296	Insert
Crataegus_chungtienesis	G	Eriobotrya salwinensis	GA	128170	Insert
Crataegus_chungtienesis	T	Eriobotrya salwinensis	TC	128528	Insert
Crataegus_chungtienesis	A	Eriobotrya salwinensis	ATATG	128882	Insert
Crataegus_chungtienesis	A	Eriobotrya salwinensis	AGGTTTATTT	130061	Insert
Crataegus_chungtienesis	A	Eriobotrya salwinensis	ATTTTTG	130478	Insert
Crataegus_chungtienesis	G	Eriobotrya salwinensis	GTTATAAATCCCTTTTTCTTGTCTT	131240	Insert
Crataegus_chungtienesis	T	Eriobotrya salwinensis	A	145	SNP
Crataegus_chungtienesis	G	Eriobotrya salwinensis	T	163	SNP
Crataegus_chungtienesis	T	Eriobotrya salwinensis	G	325	SNP
Crataegus_chungtienesis	T	Eriobotrya salwinensis	C	360	SNP
Crataegus_chungtienesis	T	Eriobotrya salwinensis	C	708	SNP
Crataegus_chungtienesis	G	Eriobotrya salwinensis	T	732	SNP
Crataegus_chungtienesis	G	Eriobotrya salwinensis	T	1496	SNP
Crataegus_chungtienesis	A	Eriobotrya salwinensis	G	1784	SNP
Crataegus_chungtienesis	C	Eriobotrya salwinensis	A	1866	SNP
Crataegus_chungtienesis	G	Eriobotrya salwinensis	T	1961	SNP
Crataegus_chungtienesis	G	Eriobotrya salwinensis	T	2307	SNP
Crataegus_chungtienesis	T	Eriobotrya salwinensis	C	2359	SNP
Crataegus_chungtienesis	A	Eriobotrya salwinensis	G	2487	SNP
Crataegus_chungtienesis	C	Eriobotrya salwinensis	G	2621	SNP
Crataegus_chungtienesis	G	Eriobotrya salwinensis	T	2812	SNP
Crataegus_chungtienesis	A	Eriobotrya salwinensis	G	3006	SNP
Crataegus_chungtienesis	C	Eriobotrya salwinensis	T	3070	SNP
Crataegus_chungtienesis	G	Eriobotrya salwinensis	T	3157	SNP
Crataegus_chungtienesis	A	Eriobotrya salwinensis	G	3326	SNP
Crataegus_chungtienesis	A	Eriobotrya salwinensis	G	3997	SNP
Crataegus_chungtienesis	A	Eriobotrya salwinensis	C	4380	SNP
Crataegus_chungtienesis	A	Eriobotrya salwinensis	C	4405	SNP
Crataegus_chungtienesis	T	Eriobotrya salwinensis	C	4502	SNP
Crataegus_chungtienesis	C	Eriobotrya salwinensis	T	4655	SNP
Crataegus_chungtienesis	A	Eriobotrya salwinensis	T	4662	SNP
Crataegus_chungtienesis	C	Eriobotrya salwinensis	A	4790	SNP
Crataegus_chungtienesis	A	Eriobotrya salwinensis	G	5189	SNP
Crataegus_chungtienesis	A	Eriobotrya salwinensis	C	5298	SNP
Crataegus_chungtienesis	T	Eriobotrya salwinensis	G	5459	SNP
Crataegus_chungtienesis	T	Eriobotrya salwinensis	G	5561	SNP
Crataegus_chungtienesis	T	Eriobotrya salwinensis	C	5785	SNP
Crataegus_chungtienesis	G	Eriobotrya salwinensis	A	5980	SNP
Crataegus_chungtienesis	T	Eriobotrya salwinensis	A	6056	SNP
Crataegus_chungtienesis	T	Eriobotrya salwinensis	A	6064	SNP
Crataegus_chungtienesis	T	Eriobotrya salwinensis	A	6071	SNP
Crataegus_chungtienesis	G	Eriobotrya salwinensis	A	6200	SNP
Crataegus_chungtienesis	A	Eriobotrya salwinensis	C	6285	SNP
Crataegus_chungtienesis	T	Eriobotrya salwinensis	G	6360	SNP
Crataegus_chungtienesis	A	Eriobotrya salwinensis	C	6545	SNP
Crataegus_chungtienesis	G	Eriobotrya salwinensis	A	6611	SNP
Crataegus_chungtienesis	G	Eriobotrya salwinensis	T	6630	SNP
Crataegus_chungtienesis	T	Eriobotrya salwinensis	G	7169	SNP
Crataegus_chungtienesis	C	Eriobotrya salwinensis	T	7174	SNP
Crataegus_chungtienesis	C	Eriobotrya salwinensis	T	7282	SNP
Crataegus_chungtienesis	T	Eriobotrya salwinensis	C	7694	SNP
Crataegus_chungtienesis	G	Eriobotrya salwinensis	T	8093	SNP
Crataegus_chungtienesis	G	Eriobotrya salwinensis	A	8134	SNP
Crataegus_chungtienesis	T	Eriobotrya salwinensis	A	8243	SNP
Crataegus_chungtienesis	A	Eriobotrya salwinensis	T	8691	SNP
Crataegus_chungtienesis	T	Eriobotrya salwinensis	C	8776	SNP
Crataegus_chungtienesis	A	Eriobotrya salwinensis	G	8819	SNP
Crataegus_chungtienesis	C	Eriobotrya salwinensis	A	8839	SNP
Crataegus_chungtienesis	A	Eriobotrya salwinensis	G	9096	SNP
Crataegus_chungtienesis	A	Eriobotrya salwinensis	G	9216	SNP
Crataegus_chungtienesis	A	Eriobotrya salwinensis	T	9342	SNP
Crataegus_chungtienesis	T	Eriobotrya salwinensis	G	9413	SNP
Crataegus_chungtienesis	T	Eriobotrya salwinensis	G	9602	SNP
Crataegus_chungtienesis	G	Eriobotrya salwinensis	T	9908	SNP
Crataegus_chungtienesis	T	Eriobotrya salwinensis	C	10018	SNP
Crataegus_chungtienesis	C	Eriobotrya salwinensis	G	10023	SNP
Crataegus_chungtienesis	A	Eriobotrya salwinensis	C	10046	SNP
Crataegus_chungtienesis	A	Eriobotrya salwinensis	T	10653	SNP
Crataegus_chungtienesis	A	Eriobotrya salwinensis	G	10928	SNP
Crataegus_chungtienesis	A	Eriobotrya salwinensis	C	11209	SNP
Crataegus_chungtienesis	G	Eriobotrya salwinensis	A	11984	SNP
Crataegus_chungtienesis	G	Eriobotrya salwinensis	A	12116	SNP
Crataegus_chungtienesis	G	Eriobotrya salwinensis	T	12176	SNP
Crataegus_chungtienesis	G	Eriobotrya salwinensis	A	12517	SNP
Crataegus_chungtienesis	G	Eriobotrya salwinensis	T	12857	SNP
Crataegus_chungtienesis	G	Eriobotrya salwinensis	T	12900	SNP
Crataegus_chungtienesis	A	Eriobotrya salwinensis	G	12910	SNP
Crataegus_chungtienesis	A	Eriobotrya salwinensis	C	13648	SNP
Crataegus_chungtienesis	G	Eriobotrya salwinensis	A	13653	SNP
Crataegus_chungtienesis	G	Eriobotrya salwinensis	A	13852	SNP
Crataegus_chungtienesis	A	Eriobotrya salwinensis	G	14009	SNP
Crataegus_chungtienesis	G	Eriobotrya salwinensis	T	14157	SNP
Crataegus_chungtienesis	A	Eriobotrya salwinensis	C	14325	SNP
Crataegus_chungtienesis	T	Eriobotrya salwinensis	G	14608	SNP
Crataegus_chungtienesis	T	Eriobotrya salwinensis	A	14654	SNP
Crataegus_chungtienesis	A	Eriobotrya salwinensis	C	14859	SNP
Crataegus_chungtienesis	G	Eriobotrya salwinensis	A	14986	SNP
Crataegus_chungtienesis	T	Eriobotrya salwinensis	G	15076	SNP
Crataegus_chungtienesis	T	Eriobotrya salwinensis	A	15306	SNP
Crataegus_chungtienesis	T	Eriobotrya salwinensis	C	15372	SNP
Crataegus_chungtienesis	A	Eriobotrya salwinensis	G	15426	SNP
Crataegus_chungtienesis	C	Eriobotrya salwinensis	T	15733	SNP
Crataegus_chungtienesis	T	Eriobotrya salwinensis	G	16261	SNP
Crataegus_chungtienesis	A	Eriobotrya salwinensis	G	16325	SNP
Crataegus_chungtienesis	G	Eriobotrya salwinensis	A	16678	SNP
Crataegus_chungtienesis	C	Eriobotrya salwinensis	A	16993	SNP
Crataegus_chungtienesis	T	Eriobotrya salwinensis	G	17001	SNP
Crataegus_chungtienesis	A	Eriobotrya salwinensis	C	17204	SNP
Crataegus_chungtienesis	A	Eriobotrya salwinensis	C	17302	SNP
Crataegus_chungtienesis	C	Eriobotrya salwinensis	A	17385	SNP
Crataegus_chungtienesis	A	Eriobotrya salwinensis	T	17449	SNP
Crataegus_chungtienesis	G	Eriobotrya salwinensis	T	17454	SNP
Crataegus_chungtienesis	C	Eriobotrya salwinensis	T	17477	SNP
Crataegus_chungtienesis	A	Eriobotrya salwinensis	C	17592	SNP
Crataegus_chungtienesis	C	Eriobotrya salwinensis	G	17853	SNP
Crataegus_chungtienesis	C	Eriobotrya salwinensis	A	18102	SNP
Crataegus_chungtienesis	A	Eriobotrya salwinensis	G	18201	SNP
Crataegus_chungtienesis	C	Eriobotrya salwinensis	A	18450	SNP
Crataegus_chungtienesis	A	Eriobotrya salwinensis	G	18622	SNP
Crataegus_chungtienesis	A	Eriobotrya salwinensis	G	18637	SNP
Crataegus_chungtienesis	T	Eriobotrya salwinensis	G	18654	SNP
Crataegus_chungtienesis	G	Eriobotrya salwinensis	T	18812	SNP
Crataegus_chungtienesis	T	Eriobotrya salwinensis	C	19083	SNP
Crataegus_chungtienesis	C	Eriobotrya salwinensis	T	19259	SNP
Crataegus_chungtienesis	G	Eriobotrya salwinensis	T	19344	SNP
Crataegus_chungtienesis	G	Eriobotrya salwinensis	A	19639	SNP
Crataegus_chungtienesis	T	Eriobotrya salwinensis	A	19926	SNP
Crataegus_chungtienesis	C	Eriobotrya salwinensis	A	20232	SNP
Crataegus_chungtienesis	A	Eriobotrya salwinensis	G	20365	SNP
Crataegus_chungtienesis	A	Eriobotrya salwinensis	G	20515	SNP
Crataegus_chungtienesis	G	Eriobotrya salwinensis	A	20697	SNP
Crataegus_chungtienesis	T	Eriobotrya salwinensis	G	21030	SNP
Crataegus_chungtienesis	T	Eriobotrya salwinensis	C	21156	SNP
Crataegus_chungtienesis	G	Eriobotrya salwinensis	A	21733	SNP
Crataegus_chungtienesis	T	Eriobotrya salwinensis	C	21989	SNP
Crataegus_chungtienesis	A	Eriobotrya salwinensis	G	22041	SNP
Crataegus_chungtienesis	C	Eriobotrya salwinensis	A	22127	SNP
Crataegus_chungtienesis	G	Eriobotrya salwinensis	T	22575	SNP
Crataegus_chungtienesis	A	Eriobotrya salwinensis	G	22857	SNP
Crataegus_chungtienesis	A	Eriobotrya salwinensis	G	23442	SNP
Crataegus_chungtienesis	A	Eriobotrya salwinensis	G	23789	SNP
Crataegus_chungtienesis	T	Eriobotrya salwinensis	G	23819	SNP
Crataegus_chungtienesis	T	Eriobotrya salwinensis	G	24373	SNP
Crataegus_chungtienesis	T	Eriobotrya salwinensis	C	25282	SNP
Crataegus_chungtienesis	C	Eriobotrya salwinensis	A	25376	SNP
Crataegus_chungtienesis	C	Eriobotrya salwinensis	T	25385	SNP
Crataegus_chungtienesis	A	Eriobotrya salwinensis	G	25646	SNP
Crataegus_chungtienesis	A	Eriobotrya salwinensis	G	25738	SNP
Crataegus_chungtienesis	T	Eriobotrya salwinensis	C	25859	SNP
Crataegus_chungtienesis	A	Eriobotrya salwinensis	G	26334	SNP
Crataegus_chungtienesis	C	Eriobotrya salwinensis	A	26618	SNP
Crataegus_chungtienesis	T	Eriobotrya salwinensis	C	27293	SNP
Crataegus_chungtienesis	T	Eriobotrya salwinensis	C	27502	SNP
Crataegus_chungtienesis	G	Eriobotrya salwinensis	T	28036	SNP
Crataegus_chungtienesis	G	Eriobotrya salwinensis	T	28341	SNP
Crataegus_chungtienesis	G	Eriobotrya salwinensis	T	28469	SNP
Crataegus_chungtienesis	C	Eriobotrya salwinensis	A	28484	SNP
Crataegus_chungtienesis	T	Eriobotrya salwinensis	G	28613	SNP
Crataegus_chungtienesis	T	Eriobotrya salwinensis	G	28950	SNP
Crataegus_chungtienesis	T	Eriobotrya salwinensis	G	29095	SNP
Crataegus_chungtienesis	T	Eriobotrya salwinensis	A	29262	SNP
Crataegus_chungtienesis	G	Eriobotrya salwinensis	T	29346	SNP
Crataegus_chungtienesis	G	Eriobotrya salwinensis	T	29643	SNP
Crataegus_chungtienesis	T	Eriobotrya salwinensis	C	29690	SNP
Crataegus_chungtienesis	A	Eriobotrya salwinensis	G	29783	SNP
Crataegus_chungtienesis	G	Eriobotrya salwinensis	A	30041	SNP
Crataegus_chungtienesis	G	Eriobotrya salwinensis	T	30107	SNP
Crataegus_chungtienesis	C	Eriobotrya salwinensis	G	30240	SNP
Crataegus_chungtienesis	T	Eriobotrya salwinensis	G	30271	SNP
Crataegus_chungtienesis	C	Eriobotrya salwinensis	A	30286	SNP
Crataegus_chungtienesis	A	Eriobotrya salwinensis	G	30548	SNP
Crataegus_chungtienesis	C	Eriobotrya salwinensis	A	30601	SNP
Crataegus_chungtienesis	C	Eriobotrya salwinensis	A	30647	SNP
Crataegus_chungtienesis	A	Eriobotrya salwinensis	T	30674	SNP
Crataegus_chungtienesis	A	Eriobotrya salwinensis	T	30995	SNP
Crataegus_chungtienesis	T	Eriobotrya salwinensis	C	31076	SNP
Crataegus_chungtienesis	T	Eriobotrya salwinensis	C	31168	SNP
Crataegus_chungtienesis	T	Eriobotrya salwinensis	C	31450	SNP
Crataegus_chungtienesis	C	Eriobotrya salwinensis	T	31578	SNP
Crataegus_chungtienesis	G	Eriobotrya salwinensis	A	31596	SNP
Crataegus_chungtienesis	A	Eriobotrya salwinensis	G	31616	SNP
Crataegus_chungtienesis	T	Eriobotrya salwinensis	G	32016	SNP
Crataegus_chungtienesis	C	Eriobotrya salwinensis	T	32088	SNP
Crataegus_chungtienesis	A	Eriobotrya salwinensis	T	32243	SNP
Crataegus_chungtienesis	C	Eriobotrya salwinensis	T	32397	SNP
Crataegus_chungtienesis	G	Eriobotrya salwinensis	A	32462	SNP
Crataegus_chungtienesis	A	Eriobotrya salwinensis	G	32552	SNP
Crataegus_chungtienesis	A	Eriobotrya salwinensis	C	32759	SNP
Crataegus_chungtienesis	T	Eriobotrya salwinensis	G	32812	SNP
Crataegus_chungtienesis	G	Eriobotrya salwinensis	T	32827	SNP
Crataegus_chungtienesis	G	Eriobotrya salwinensis	T	33032	SNP
Crataegus_chungtienesis	G	Eriobotrya salwinensis	T	33684	SNP
Crataegus_chungtienesis	T	Eriobotrya salwinensis	G	33720	SNP
Crataegus_chungtienesis	T	Eriobotrya salwinensis	G	33778	SNP
Crataegus_chungtienesis	G	Eriobotrya salwinensis	A	33999	SNP
Crataegus_chungtienesis	A	Eriobotrya salwinensis	G	34054	SNP
Crataegus_chungtienesis	T	Eriobotrya salwinensis	G	34077	SNP
Crataegus_chungtienesis	G	Eriobotrya salwinensis	A	34102	SNP
Crataegus_chungtienesis	A	Eriobotrya salwinensis	G	34389	SNP
Crataegus_chungtienesis	T	Eriobotrya salwinensis	A	34427	SNP
Crataegus_chungtienesis	G	Eriobotrya salwinensis	T	34707	SNP
Crataegus_chungtienesis	A	Eriobotrya salwinensis	C	34748	SNP
Crataegus_chungtienesis	A	Eriobotrya salwinensis	C	34960	SNP
Crataegus_chungtienesis	C	Eriobotrya salwinensis	T	35025	SNP
Crataegus_chungtienesis	G	Eriobotrya salwinensis	A	35148	SNP
Crataegus_chungtienesis	A	Eriobotrya salwinensis	C	35700	SNP
Crataegus_chungtienesis	T	Eriobotrya salwinensis	C	35784	SNP
Crataegus_chungtienesis	T	Eriobotrya salwinensis	C	36676	SNP
Crataegus_chungtienesis	A	Eriobotrya salwinensis	T	37202	SNP
Crataegus_chungtienesis	A	Eriobotrya salwinensis	G	37273	SNP
Crataegus_chungtienesis	T	Eriobotrya salwinensis	C	37342	SNP
Crataegus_chungtienesis	A	Eriobotrya salwinensis	C	37786	SNP
Crataegus_chungtienesis	A	Eriobotrya salwinensis	C	37967	SNP
Crataegus_chungtienesis	T	Eriobotrya salwinensis	G	38140	SNP
Crataegus_chungtienesis	G	Eriobotrya salwinensis	A	38284	SNP
Crataegus_chungtienesis	T	Eriobotrya salwinensis	G	38411	SNP
Crataegus_chungtienesis	A	Eriobotrya salwinensis	C	39211	SNP
Crataegus_chungtienesis	T	Eriobotrya salwinensis	C	39288	SNP
Crataegus_chungtienesis	G	Eriobotrya salwinensis	T	39437	SNP
Crataegus_chungtienesis	G	Eriobotrya salwinensis	A	39471	SNP
Crataegus_chungtienesis	C	Eriobotrya salwinensis	T	39576	SNP
Crataegus_chungtienesis	C	Eriobotrya salwinensis	A	39989	SNP
Crataegus_chungtienesis	C	Eriobotrya salwinensis	T	40107	SNP
Crataegus_chungtienesis	G	Eriobotrya salwinensis	A	40998	SNP
Crataegus_chungtienesis	G	Eriobotrya salwinensis	A	41105	SNP
Crataegus_chungtienesis	T	Eriobotrya salwinensis	C	41469	SNP
Crataegus_chungtienesis	C	Eriobotrya salwinensis	T	41670	SNP
Crataegus_chungtienesis	A	Eriobotrya salwinensis	C	41934	SNP
Crataegus_chungtienesis	T	Eriobotrya salwinensis	C	43407	SNP
Crataegus_chungtienesis	G	Eriobotrya salwinensis	T	43440	SNP
Crataegus_chungtienesis	G	Eriobotrya salwinensis	A	43471	SNP
Crataegus_chungtienesis	C	Eriobotrya salwinensis	T	43714	SNP
Crataegus_chungtienesis	C	Eriobotrya salwinensis	A	43997	SNP
Crataegus_chungtienesis	T	Eriobotrya salwinensis	C	44039	SNP
Crataegus_chungtienesis	G	Eriobotrya salwinensis	T	44143	SNP
Crataegus_chungtienesis	C	Eriobotrya salwinensis	T	44916	SNP
Crataegus_chungtienesis	G	Eriobotrya salwinensis	A	45111	SNP
Crataegus_chungtienesis	C	Eriobotrya salwinensis	T	45141	SNP
Crataegus_chungtienesis	G	Eriobotrya salwinensis	A	45149	SNP
Crataegus_chungtienesis	G	Eriobotrya salwinensis	T	45184	SNP
Crataegus_chungtienesis	T	Eriobotrya salwinensis	A	45189	SNP
Crataegus_chungtienesis	A	Eriobotrya salwinensis	G	45633	SNP
Crataegus_chungtienesis	C	Eriobotrya salwinensis	A	45765	SNP
Crataegus_chungtienesis	G	Eriobotrya salwinensis	A	46368	SNP
Crataegus_chungtienesis	T	Eriobotrya salwinensis	G	46943	SNP
Crataegus_chungtienesis	G	Eriobotrya salwinensis	T	47183	SNP
Crataegus_chungtienesis	A	Eriobotrya salwinensis	G	47550	SNP
Crataegus_chungtienesis	C	Eriobotrya salwinensis	T	48063	SNP
Crataegus_chungtienesis	A	Eriobotrya salwinensis	G	48142	SNP
Crataegus_chungtienesis	A	Eriobotrya salwinensis	G	48197	SNP
Crataegus_chungtienesis	A	Eriobotrya salwinensis	G	48290	SNP
Crataegus_chungtienesis	A	Eriobotrya salwinensis	G	49076	SNP
Crataegus_chungtienesis	A	Eriobotrya salwinensis	C	49105	SNP
Crataegus_chungtienesis	T	Eriobotrya salwinensis	C	49215	SNP
Crataegus_chungtienesis	T	Eriobotrya salwinensis	G	49378	SNP
Crataegus_chungtienesis	A	Eriobotrya salwinensis	C	50003	SNP
Crataegus_chungtienesis	A	Eriobotrya salwinensis	C	50195	SNP
Crataegus_chungtienesis	G	Eriobotrya salwinensis	T	50201	SNP
Crataegus_chungtienesis	C	Eriobotrya salwinensis	A	50414	SNP
Crataegus_chungtienesis	G	Eriobotrya salwinensis	A	50509	SNP
Crataegus_chungtienesis	C	Eriobotrya salwinensis	T	50641	SNP
Crataegus_chungtienesis	A	Eriobotrya salwinensis	C	50867	SNP
Crataegus_chungtienesis	A	Eriobotrya salwinensis	G	51034	SNP
Crataegus_chungtienesis	T	Eriobotrya salwinensis	C	51135	SNP
Crataegus_chungtienesis	C	Eriobotrya salwinensis	A	51244	SNP
Crataegus_chungtienesis	C	Eriobotrya salwinensis	T	51638	SNP
Crataegus_chungtienesis	T	Eriobotrya salwinensis	G	51646	SNP
Crataegus_chungtienesis	T	Eriobotrya salwinensis	C	51696	SNP
Crataegus_chungtienesis	T	Eriobotrya salwinensis	C	51708	SNP
Crataegus_chungtienesis	T	Eriobotrya salwinensis	C	51728	SNP
Crataegus_chungtienesis	G	Eriobotrya salwinensis	A	51833	SNP
Crataegus_chungtienesis	C	Eriobotrya salwinensis	T	51955	SNP
Crataegus_chungtienesis	T	Eriobotrya salwinensis	G	51989	SNP
Crataegus_chungtienesis	T	Eriobotrya salwinensis	C	52175	SNP
Crataegus_chungtienesis	A	Eriobotrya salwinensis	G	52252	SNP
Crataegus_chungtienesis	A	Eriobotrya salwinensis	C	52296	SNP
Crataegus_chungtienesis	G	Eriobotrya salwinensis	C	52594	SNP
Crataegus_chungtienesis	G	Eriobotrya salwinensis	T	52814	SNP
Crataegus_chungtienesis	G	Eriobotrya salwinensis	A	52890	SNP
Crataegus_chungtienesis	G	Eriobotrya salwinensis	T	53096	SNP
Crataegus_chungtienesis	T	Eriobotrya salwinensis	C	53106	SNP
Crataegus_chungtienesis	A	Eriobotrya salwinensis	G	53433	SNP
Crataegus_chungtienesis	T	Eriobotrya salwinensis	G	53846	SNP
Crataegus_chungtienesis	A	Eriobotrya salwinensis	C	54012	SNP
Crataegus_chungtienesis	G	Eriobotrya salwinensis	T	54604	SNP
Crataegus_chungtienesis	T	Eriobotrya salwinensis	G	54749	SNP
Crataegus_chungtienesis	G	Eriobotrya salwinensis	T	54994	SNP
Crataegus_chungtienesis	A	Eriobotrya salwinensis	G	55030	SNP
Crataegus_chungtienesis	A	Eriobotrya salwinensis	C	55396	SNP
Crataegus_chungtienesis	G	Eriobotrya salwinensis	T	55638	SNP
Crataegus_chungtienesis	G	Eriobotrya salwinensis	C	55709	SNP
Crataegus_chungtienesis	T	Eriobotrya salwinensis	C	56916	SNP
Crataegus_chungtienesis	A	Eriobotrya salwinensis	C	57141	SNP
Crataegus_chungtienesis	C	Eriobotrya salwinensis	A	57414	SNP
Crataegus_chungtienesis	C	Eriobotrya salwinensis	A	57866	SNP
Crataegus_chungtienesis	A	Eriobotrya salwinensis	G	58181	SNP
Crataegus_chungtienesis	T	Eriobotrya salwinensis	G	58322	SNP
Crataegus_chungtienesis	A	Eriobotrya salwinensis	C	58925	SNP
Crataegus_chungtienesis	T	Eriobotrya salwinensis	G	59176	SNP
Crataegus_chungtienesis	T	Eriobotrya salwinensis	G	59197	SNP
Crataegus_chungtienesis	C	Eriobotrya salwinensis	G	59286	SNP
Crataegus_chungtienesis	T	Eriobotrya salwinensis	G	59809	SNP
Crataegus_chungtienesis	A	Eriobotrya salwinensis	C	59923	SNP
Crataegus_chungtienesis	C	Eriobotrya salwinensis	A	60404	SNP
Crataegus_chungtienesis	T	Eriobotrya salwinensis	G	60474	SNP
Crataegus_chungtienesis	G	Eriobotrya salwinensis	A	60909	SNP
Crataegus_chungtienesis	C	Eriobotrya salwinensis	T	61006	SNP
Crataegus_chungtienesis	T	Eriobotrya salwinensis	C	61631	SNP
Crataegus_chungtienesis	C	Eriobotrya salwinensis	T	61840	SNP
Crataegus_chungtienesis	A	Eriobotrya salwinensis	T	62024	SNP
Crataegus_chungtienesis	A	Eriobotrya salwinensis	T	62089	SNP
Crataegus_chungtienesis	T	Eriobotrya salwinensis	C	62109	SNP
Crataegus_chungtienesis	G	Eriobotrya salwinensis	A	62387	SNP
Crataegus_chungtienesis	T	Eriobotrya salwinensis	G	62479	SNP
Crataegus_chungtienesis	T	Eriobotrya salwinensis	A	62486	SNP
Crataegus_chungtienesis	A	Eriobotrya salwinensis	G	62701	SNP
Crataegus_chungtienesis	A	Eriobotrya salwinensis	C	62812	SNP
Crataegus_chungtienesis	G	Eriobotrya salwinensis	T	63104	SNP
Crataegus_chungtienesis	G	Eriobotrya salwinensis	A	63373	SNP
Crataegus_chungtienesis	A	Eriobotrya salwinensis	G	63488	SNP
Crataegus_chungtienesis	G	Eriobotrya salwinensis	A	63884	SNP
Crataegus_chungtienesis	C	Eriobotrya salwinensis	A	64174	SNP
Crataegus_chungtienesis	T	Eriobotrya salwinensis	A	65207	SNP
Crataegus_chungtienesis	G	Eriobotrya salwinensis	C	65254	SNP
Crataegus_chungtienesis	A	Eriobotrya salwinensis	C	65736	SNP
Crataegus_chungtienesis	A	Eriobotrya salwinensis	G	66612	SNP
Crataegus_chungtienesis	C	Eriobotrya salwinensis	A	66712	SNP
Crataegus_chungtienesis	G	Eriobotrya salwinensis	A	66927	SNP
Crataegus_chungtienesis	C	Eriobotrya salwinensis	A	66967	SNP
Crataegus_chungtienesis	A	Eriobotrya salwinensis	C	66973	SNP
Crataegus_chungtienesis	G	Eriobotrya salwinensis	T	66978	SNP
Crataegus_chungtienesis	A	Eriobotrya salwinensis	G	67114	SNP
Crataegus_chungtienesis	A	Eriobotrya salwinensis	C	67125	SNP
Crataegus_chungtienesis	C	Eriobotrya salwinensis	T	67705	SNP
Crataegus_chungtienesis	T	Eriobotrya salwinensis	C	68910	SNP
Crataegus_chungtienesis	A	Eriobotrya salwinensis	C	69878	SNP
Crataegus_chungtienesis	A	Eriobotrya salwinensis	G	70118	SNP
Crataegus_chungtienesis	A	Eriobotrya salwinensis	G	70159	SNP
Crataegus_chungtienesis	T	Eriobotrya salwinensis	G	70332	SNP
Crataegus_chungtienesis	G	Eriobotrya salwinensis	A	70394	SNP
Crataegus_chungtienesis	T	Eriobotrya salwinensis	G	70870	SNP
Crataegus_chungtienesis	G	Eriobotrya salwinensis	A	71080	SNP
Crataegus_chungtienesis	C	Eriobotrya salwinensis	T	71262	SNP
Crataegus_chungtienesis	C	Eriobotrya salwinensis	T	71274	SNP
Crataegus_chungtienesis	A	Eriobotrya salwinensis	C	71289	SNP
Crataegus_chungtienesis	G	Eriobotrya salwinensis	T	71373	SNP
Crataegus_chungtienesis	G	Eriobotrya salwinensis	T	71924	SNP
Crataegus_chungtienesis	G	Eriobotrya salwinensis	A	72000	SNP
Crataegus_chungtienesis	A	Eriobotrya salwinensis	T	72015	SNP
Crataegus_chungtienesis	G	Eriobotrya salwinensis	T	72170	SNP
Crataegus_chungtienesis	T	Eriobotrya salwinensis	A	72180	SNP
Crataegus_chungtienesis	G	Eriobotrya salwinensis	T	72316	SNP
Crataegus_chungtienesis	C	Eriobotrya salwinensis	T	72802	SNP
Crataegus_chungtienesis	T	Eriobotrya salwinensis	A	72837	SNP
Crataegus_chungtienesis	G	Eriobotrya salwinensis	T	73435	SNP
Crataegus_chungtienesis	C	Eriobotrya salwinensis	T	73590	SNP
Crataegus_chungtienesis	G	Eriobotrya salwinensis	T	73602	SNP
Crataegus_chungtienesis	T	Eriobotrya salwinensis	C	73718	SNP
Crataegus_chungtienesis	T	Eriobotrya salwinensis	A	73852	SNP
Crataegus_chungtienesis	C	Eriobotrya salwinensis	A	74246	SNP
Crataegus_chungtienesis	C	Eriobotrya salwinensis	A	74368	SNP
Crataegus_chungtienesis	A	Eriobotrya salwinensis	C	74787	SNP
Crataegus_chungtienesis	G	Eriobotrya salwinensis	T	74805	SNP
Crataegus_chungtienesis	G	Eriobotrya salwinensis	T	75161	SNP
Crataegus_chungtienesis	A	Eriobotrya salwinensis	T	75178	SNP
Crataegus_chungtienesis	A	Eriobotrya salwinensis	G	75257	SNP
Crataegus_chungtienesis	C	Eriobotrya salwinensis	T	75609	SNP
Crataegus_chungtienesis	A	Eriobotrya salwinensis	C	77522	SNP
Crataegus_chungtienesis	T	Eriobotrya salwinensis	G	77536	SNP
Crataegus_chungtienesis	A	Eriobotrya salwinensis	C	77739	SNP
Crataegus_chungtienesis	G	Eriobotrya salwinensis	T	77814	SNP
Crataegus_chungtienesis	A	Eriobotrya salwinensis	G	78103	SNP
Crataegus_chungtienesis	A	Eriobotrya salwinensis	T	78590	SNP
Crataegus_chungtienesis	A	Eriobotrya salwinensis	T	78620	SNP
Crataegus_chungtienesis	T	Eriobotrya salwinensis	A	78655	SNP
Crataegus_chungtienesis	C	Eriobotrya salwinensis	A	78905	SNP
Crataegus_chungtienesis	T	Eriobotrya salwinensis	C	78932	SNP
Crataegus_chungtienesis	A	Eriobotrya salwinensis	G	79009	SNP
Crataegus_chungtienesis	G	Eriobotrya salwinensis	C	79411	SNP
Crataegus_chungtienesis	A	Eriobotrya salwinensis	G	80130	SNP
Crataegus_chungtienesis	G	Eriobotrya salwinensis	A	80296	SNP
Crataegus_chungtienesis	C	Eriobotrya salwinensis	A	80317	SNP
Crataegus_chungtienesis	T	Eriobotrya salwinensis	G	80464	SNP
Crataegus_chungtienesis	C	Eriobotrya salwinensis	T	80892	SNP
Crataegus_chungtienesis	T	Eriobotrya salwinensis	C	81275	SNP
Crataegus_chungtienesis	T	Eriobotrya salwinensis	G	81379	SNP
Crataegus_chungtienesis	A	Eriobotrya salwinensis	G	81406	SNP
Crataegus_chungtienesis	T	Eriobotrya salwinensis	C	81697	SNP
Crataegus_chungtienesis	T	Eriobotrya salwinensis	C	81839	SNP
Crataegus_chungtienesis	G	Eriobotrya salwinensis	T	82046	SNP
Crataegus_chungtienesis	C	Eriobotrya salwinensis	G	82171	SNP
Crataegus_chungtienesis	C	Eriobotrya salwinensis	T	82776	SNP
Crataegus_chungtienesis	G	Eriobotrya salwinensis	A	82956	SNP
Crataegus_chungtienesis	C	Eriobotrya salwinensis	T	83046	SNP
Crataegus_chungtienesis	C	Eriobotrya salwinensis	A	83109	SNP
Crataegus_chungtienesis	G	Eriobotrya salwinensis	T	83319	SNP
Crataegus_chungtienesis	T	Eriobotrya salwinensis	G	83381	SNP
Crataegus_chungtienesis	T	Eriobotrya salwinensis	G	83447	SNP
Crataegus_chungtienesis	G	Eriobotrya salwinensis	C	83481	SNP
Crataegus_chungtienesis	G	Eriobotrya salwinensis	T	83603	SNP
Crataegus_chungtienesis	A	Eriobotrya salwinensis	G	83767	SNP
Crataegus_chungtienesis	G	Eriobotrya salwinensis	T	84260	SNP
Crataegus_chungtienesis	C	Eriobotrya salwinensis	T	84502	SNP
Crataegus_chungtienesis	C	Eriobotrya salwinensis	A	84786	SNP
Crataegus_chungtienesis	C	Eriobotrya salwinensis	T	84792	SNP
Crataegus_chungtienesis	T	Eriobotrya salwinensis	C	84812	SNP
Crataegus_chungtienesis	G	Eriobotrya salwinensis	A	84935	SNP
Crataegus_chungtienesis	T	Eriobotrya salwinensis	C	85236	SNP
Crataegus_chungtienesis	A	Eriobotrya salwinensis	T	85316	SNP
Crataegus_chungtienesis	A	Eriobotrya salwinensis	G	85386	SNP
Crataegus_chungtienesis	T	Eriobotrya salwinensis	C	85514	SNP
Crataegus_chungtienesis	T	Eriobotrya salwinensis	G	85523	SNP
Crataegus_chungtienesis	G	Eriobotrya salwinensis	A	85615	SNP
Crataegus_chungtienesis	T	Eriobotrya salwinensis	C	85629	SNP
Crataegus_chungtienesis	A	Eriobotrya salwinensis	C	85751	SNP
Crataegus_chungtienesis	A	Eriobotrya salwinensis	G	85908	SNP
Crataegus_chungtienesis	G	Eriobotrya salwinensis	A	86171	SNP
Crataegus_chungtienesis	A	Eriobotrya salwinensis	C	86266	SNP
Crataegus_chungtienesis	T	Eriobotrya salwinensis	C	86336	SNP
Crataegus_chungtienesis	C	Eriobotrya salwinensis	A	86352	SNP
Crataegus_chungtienesis	G	Eriobotrya salwinensis	A	86415	SNP
Crataegus_chungtienesis	T	Eriobotrya salwinensis	C	86598	SNP
Crataegus_chungtienesis	G	Eriobotrya salwinensis	T	87103	SNP
Crataegus_chungtienesis	A	Eriobotrya salwinensis	G	87154	SNP
Crataegus_chungtienesis	A	Eriobotrya salwinensis	G	87336	SNP
Crataegus_chungtienesis	A	Eriobotrya salwinensis	T	87636	SNP
Crataegus_chungtienesis	A	Eriobotrya salwinensis	C	87884	SNP
Crataegus_chungtienesis	C	Eriobotrya salwinensis	A	114445	SNP
Crataegus_chungtienesis	C	Eriobotrya salwinensis	A	114466	SNP
Crataegus_chungtienesis	T	Eriobotrya salwinensis	C	114832	SNP
Crataegus_chungtienesis	G	Eriobotrya salwinensis	T	114995	SNP
Crataegus_chungtienesis	A	Eriobotrya salwinensis	G	115053	SNP
Crataegus_chungtienesis	T	Eriobotrya salwinensis	G	115121	SNP
Crataegus_chungtienesis	A	Eriobotrya salwinensis	T	115254	SNP
Crataegus_chungtienesis	A	Eriobotrya salwinensis	T	115585	SNP
Crataegus_chungtienesis	G	Eriobotrya salwinensis	T	115650	SNP
Crataegus_chungtienesis	C	Eriobotrya salwinensis	A	115752	SNP
Crataegus_chungtienesis	C	Eriobotrya salwinensis	T	115767	SNP
Crataegus_chungtienesis	C	Eriobotrya salwinensis	A	115781	SNP
Crataegus_chungtienesis	C	Eriobotrya salwinensis	A	116037	SNP
Crataegus_chungtienesis	G	Eriobotrya salwinensis	A	116540	SNP
Crataegus_chungtienesis	A	Eriobotrya salwinensis	C	116742	SNP
Crataegus_chungtienesis	C	Eriobotrya salwinensis	A	116880	SNP
Crataegus_chungtienesis	C	Eriobotrya salwinensis	A	116972	SNP
Crataegus_chungtienesis	A	Eriobotrya salwinensis	G	117142	SNP
Crataegus_chungtienesis	C	Eriobotrya salwinensis	A	117159	SNP
Crataegus_chungtienesis	G	Eriobotrya salwinensis	T	117269	SNP
Crataegus_chungtienesis	C	Eriobotrya salwinensis	T	117357	SNP
Crataegus_chungtienesis	A	Eriobotrya salwinensis	G	117573	SNP
Crataegus_chungtienesis	C	Eriobotrya salwinensis	G	117683	SNP
Crataegus_chungtienesis	A	Eriobotrya salwinensis	G	118089	SNP
Crataegus_chungtienesis	T	Eriobotrya salwinensis	C	118291	SNP
Crataegus_chungtienesis	A	Eriobotrya salwinensis	G	118464	SNP
Crataegus_chungtienesis	T	Eriobotrya salwinensis	C	118516	SNP
Crataegus_chungtienesis	G	Eriobotrya salwinensis	A	118552	SNP
Crataegus_chungtienesis	A	Eriobotrya salwinensis	C	118565	SNP
Crataegus_chungtienesis	G	Eriobotrya salwinensis	A	118680	SNP
Crataegus_chungtienesis	T	Eriobotrya salwinensis	C	118780	SNP
Crataegus_chungtienesis	T	Eriobotrya salwinensis	C	118785	SNP
Crataegus_chungtienesis	T	Eriobotrya salwinensis	G	118811	SNP
Crataegus_chungtienesis	A	Eriobotrya salwinensis	C	118831	SNP
Crataegus_chungtienesis	A	Eriobotrya salwinensis	G	118990	SNP
Crataegus_chungtienesis	T	Eriobotrya salwinensis	G	119419	SNP
Crataegus_chungtienesis	A	Eriobotrya salwinensis	G	119427	SNP
Crataegus_chungtienesis	C	Eriobotrya salwinensis	T	119494	SNP
Crataegus_chungtienesis	A	Eriobotrya salwinensis	T	119524	SNP
Crataegus_chungtienesis	A	Eriobotrya salwinensis	T	119549	SNP
Crataegus_chungtienesis	G	Eriobotrya salwinensis	A	119566	SNP
Crataegus_chungtienesis	T	Eriobotrya salwinensis	C	119716	SNP
Crataegus_chungtienesis	C	Eriobotrya salwinensis	A	120046	SNP
Crataegus_chungtienesis	G	Eriobotrya salwinensis	A	120073	SNP
Crataegus_chungtienesis	T	Eriobotrya salwinensis	C	120255	SNP
Crataegus_chungtienesis	G	Eriobotrya salwinensis	T	120298	SNP
Crataegus_chungtienesis	T	Eriobotrya salwinensis	C	120374	SNP
Crataegus_chungtienesis	A	Eriobotrya salwinensis	T	120423	SNP
Crataegus_chungtienesis	A	Eriobotrya salwinensis	G	121393	SNP
Crataegus_chungtienesis	T	Eriobotrya salwinensis	C	121405	SNP
Crataegus_chungtienesis	C	Eriobotrya salwinensis	A	121552	SNP
Crataegus_chungtienesis	A	Eriobotrya salwinensis	T	121906	SNP
Crataegus_chungtienesis	A	Eriobotrya salwinensis	T	122081	SNP
Crataegus_chungtienesis	G	Eriobotrya salwinensis	A	122134	SNP
Crataegus_chungtienesis	T	Eriobotrya salwinensis	G	122722	SNP
Crataegus_chungtienesis	A	Eriobotrya salwinensis	C	123106	SNP
Crataegus_chungtienesis	A	Eriobotrya salwinensis	T	123127	SNP
Crataegus_chungtienesis	G	Eriobotrya salwinensis	T	123268	SNP
Crataegus_chungtienesis	G	Eriobotrya salwinensis	T	123597	SNP
Crataegus_chungtienesis	G	Eriobotrya salwinensis	A	123776	SNP
Crataegus_chungtienesis	T	Eriobotrya salwinensis	G	123918	SNP
Crataegus_chungtienesis	A	Eriobotrya salwinensis	C	124080	SNP
Crataegus_chungtienesis	A	Eriobotrya salwinensis	G	124466	SNP
Crataegus_chungtienesis	G	Eriobotrya salwinensis	C	124635	SNP
Crataegus_chungtienesis	T	Eriobotrya salwinensis	A	125696	SNP
Crataegus_chungtienesis	G	Eriobotrya salwinensis	T	126043	SNP
Crataegus_chungtienesis	A	Eriobotrya salwinensis	G	126062	SNP
Crataegus_chungtienesis	G	Eriobotrya salwinensis	A	126376	SNP
Crataegus_chungtienesis	A	Eriobotrya salwinensis	T	126886	SNP
Crataegus_chungtienesis	T	Eriobotrya salwinensis	C	127127	SNP
Crataegus_chungtienesis	G	Eriobotrya salwinensis	T	127556	SNP
Crataegus_chungtienesis	T	Eriobotrya salwinensis	G	128271	SNP
Crataegus_chungtienesis	T	Eriobotrya salwinensis	G	128464	SNP
Crataegus_chungtienesis	C	Eriobotrya salwinensis	T	128522	SNP
Crataegus_chungtienesis	G	Eriobotrya salwinensis	T	128556	SNP
Crataegus_chungtienesis	T	Eriobotrya salwinensis	A	128622	SNP
Crataegus_chungtienesis	A	Eriobotrya salwinensis	T	128629	SNP
Crataegus_chungtienesis	C	Eriobotrya salwinensis	T	128848	SNP
Crataegus_chungtienesis	C	Eriobotrya salwinensis	G	128929	SNP
Crataegus_chungtienesis	C	Eriobotrya salwinensis	A	129066	SNP
Crataegus_chungtienesis	G	Eriobotrya salwinensis	A	129180	SNP
Crataegus_chungtienesis	A	Eriobotrya salwinensis	G	129544	SNP
Crataegus_chungtienesis	C	Eriobotrya salwinensis	A	129819	SNP
Crataegus_chungtienesis	C	Eriobotrya salwinensis	A	129895	SNP
Crataegus_chungtienesis	T	Eriobotrya salwinensis	C	130096	SNP
Crataegus_chungtienesis	T	Eriobotrya salwinensis	C	130201	SNP
Crataegus_chungtienesis	T	Eriobotrya salwinensis	A	130241	SNP
Crataegus_chungtienesis	T	Eriobotrya salwinensis	C	130312	SNP
Crataegus_chungtienesis	C	Eriobotrya salwinensis	A	130387	SNP
Crataegus_chungtienesis	C	Eriobotrya salwinensis	T	130471	SNP
Crataegus_chungtienesis	C	Eriobotrya salwinensis	T	130725	SNP
Crataegus_chungtienesis	T	Eriobotrya salwinensis	G	130766	SNP
Crataegus_chungtienesis	T	Eriobotrya salwinensis	C	130986	SNP
Crataegus_chungtienesis	T	Eriobotrya salwinensis	C	131151	SNP
Crataegus_chungtienesis	T	Eriobotrya salwinensis	C	131249	SNP
Crataegus_chungtienesis	T	Eriobotrya salwinensis	G	131290	SNP
Crataegus_chungtienesis	C	Eriobotrya salwinensis	T	131452	SNP
Crataegus_chungtienesis	T	Eriobotrya salwinensis	C	131466	SNP
Crataegus_chungtienesis	T	Eriobotrya salwinensis	C	131563	SNP
Crataegus_chungtienesis	A	Eriobotrya salwinensis	G	131592	SNP
Crataegus_chungtienesis	A	Eriobotrya salwinensis	T	131644	SNP
Crataegus_chungtienesis	A	Eriobotrya salwinensis	G	131821	SNP
Crataegus_chungtienesis	T	Eriobotrya salwinensis	C	132109	SNP
Crataegus_chungtienesis	A	Eriobotrya salwinensis	G	132157	SNP
Crataegus_chungtienesis	G	Eriobotrya salwinensis	C	132212	SNP
Crataegus_chungtienesis	C	Eriobotrya salwinensis	T	132224	SNP
Crataegus_chungtienesis	T	Eriobotrya salwinensis	A	132230	SNP
Crataegus_chungtienesis	C	Eriobotrya salwinensis	A	132261	SNP
Crataegus_chungtienesis	A	Eriobotrya salwinensis	G	132424	SNP
Crataegus_chungtienesis	G	Eriobotrya salwinensis	A	132475	SNP
Crataegus_chungtienesis	T	Eriobotrya salwinensis	G	132708	SNP
Crataegus_chungtienesis	C	Eriobotrya salwinensis	T	132736	SNP
Crataegus_chungtienesis	G	Eriobotrya salwinensis	T	132775	SNP
Crataegus_chungtienesis	A	Eriobotrya salwinensis	C	132893	SNP
Crataegus_chungtienesis	G	Eriobotrya salwinensis	A	132934	SNP
Crataegus_chungtienesis	G	Eriobotrya salwinensis	A	132967	SNP
Crataegus_chungtienesis	T	Eriobotrya salwinensis	A	132978	SNP
Crataegus_chungtienesis	G	Eriobotrya salwinensis	T	133031	SNP
Crataegus_chungtienesis	A	Eriobotrya salwinensis	G	133036	SNP
Crataegus_chungtienesis	C	Eriobotrya salwinensis	T	133310	SNP
Crataegus_chungtienesis	A	Eriobotrya salwinensis	G	133351	SNP
Crataegus_chungtienesis	A	Eriobotrya salwinensis	T	133438	SNP

## Sheet: Malus micromalus
Table S1 (C) Indels and SNPs information in the complete chloroplast alignment of Malus micromalus with Crataegus chungtienesis as a reference.
Reference Sequence	Sequences	Variant Sequences	Change	Start Position	Polymorphism Type
Crataegus chungtienesis	TATATCTATATTTATTG	Malus micromalus	T	1604	Delete
Crataegus chungtienesis	TA	Malus micromalus	T	1880	Delete
Crataegus chungtienesis	TA	Malus micromalus	T	4321	Delete
Crataegus chungtienesis	AAAATTCTC	Malus micromalus	A	4443	Delete
Crataegus chungtienesis	AGATTTTTC	Malus micromalus	A	4540	Delete
Crataegus chungtienesis	CCAATTT	Malus micromalus	C	4766	Delete
Crataegus chungtienesis	TA	Malus micromalus	T	4906	Delete
Crataegus chungtienesis	ATTTG	Malus micromalus	A	4962	Delete
Crataegus chungtienesis	TTTATTTA	Malus micromalus	T	5029	Delete
Crataegus chungtienesis	ACT	Malus micromalus	A	5502	Delete
Crataegus chungtienesis	AT	Malus micromalus	A	7134	Delete
Crataegus chungtienesis	GA	Malus micromalus	G	7884	Delete
Crataegus chungtienesis	GGTTTTT	Malus micromalus	G	8217	Delete
Crataegus chungtienesis	AT	Malus micromalus	A	8502	Delete
Crataegus chungtienesis	TTTTTTTATTTGAAAACTCATAAATAA	Malus micromalus	T	8601	Delete
Crataegus chungtienesis	AT	Malus micromalus	A	9693	Delete
Crataegus chungtienesis	AT	Malus micromalus	A	10144	Delete
Crataegus chungtienesis	CT	Malus micromalus	C	12839	Delete
Crataegus chungtienesis	CTTTCTTATAGATAGACTAATTAT	Malus micromalus	C	13594	Delete
Crataegus chungtienesis	ATT	Malus micromalus	A	13740	Delete
Crataegus chungtienesis	AT	Malus micromalus	A	14393	Delete
Crataegus chungtienesis	GA	Malus micromalus	G	14857	Delete
Crataegus chungtienesis	TA	Malus micromalus	T	17173	Delete
Crataegus chungtienesis	AT	Malus micromalus	A	17370	Delete
Crataegus chungtienesis	AT	Malus micromalus	A	23866	Delete
Crataegus chungtienesis	TA	Malus micromalus	T	27770	Delete
Crataegus chungtienesis	CTCCAA	Malus micromalus	C	28076	Delete
Crataegus chungtienesis	AATGTATTCTATTAAT	Malus micromalus	A	30244	Delete
Crataegus chungtienesis	TTTCAATCA	Malus micromalus	T	30299	Delete
Crataegus chungtienesis	TC	Malus micromalus	T	32468	Delete
Crataegus chungtienesis	AG	Malus micromalus	A	33786	Delete
Crataegus chungtienesis	TCAATA	Malus micromalus	T	34789	Delete
Crataegus chungtienesis	TGGATCA	Malus micromalus	T	37836	Delete
Crataegus chungtienesis	AC	Malus micromalus	A	38655	Delete
Crataegus chungtienesis	GAA	Malus micromalus	G	38727	Delete
Crataegus chungtienesis	TC	Malus micromalus	T	44597	Delete
Crataegus chungtienesis	GAA	Malus micromalus	G	44967	Delete
Crataegus chungtienesis	TAAAA	Malus micromalus	T	47319	Delete
Crataegus chungtienesis	CTTTCT	Malus micromalus	C	47925	Delete
Crataegus chungtienesis	TTTCATAAGAAATATGATATATAGAAAAATAGAAA	Malus micromalus	T	49273	Delete
Crataegus chungtienesis	ATATGTT	Malus micromalus	A	50286	Delete
Crataegus chungtienesis	ATGATACG	Malus micromalus	A	51296	Delete
Crataegus chungtienesis	CTTTTTTT	Malus micromalus	C	53616	Delete
Crataegus chungtienesis	ATTACGATTTCTTTTTTCTATCTCATTGGTCCTTAT	Malus micromalus	A	57968	Delete
Crataegus chungtienesis	CTT	Malus micromalus	C	60083	Delete
Crataegus chungtienesis	TCAAAA	Malus micromalus	T	62248	Delete
Crataegus chungtienesis	ATATTTTT	Malus micromalus	A	62934	Delete
Crataegus chungtienesis	AT	Malus micromalus	A	66856	Delete
Crataegus chungtienesis	TAA	Malus micromalus	T	67132	Delete
Crataegus chungtienesis	AG	Malus micromalus	A	68054	Delete
Crataegus chungtienesis	CTTT	Malus micromalus	C	68479	Delete
Crataegus chungtienesis	TA	Malus micromalus	T	68775	Delete
Crataegus chungtienesis	ATGTTACT	Malus micromalus	A	69060	Delete
Crataegus chungtienesis	CAAATT	Malus micromalus	C	70769	Delete
Crataegus chungtienesis	TCTTCCTTG	Malus micromalus	T	70986	Delete
Crataegus chungtienesis	GA	Malus micromalus	G	71880	Delete
Crataegus chungtienesis	GTAAGAAGTAAGAAGAGAAAA	Malus micromalus	G	73380	Delete
Crataegus chungtienesis	CAAAA	Malus micromalus	C	73925	Delete
Crataegus chungtienesis	TA	Malus micromalus	T	74823	Delete
Crataegus chungtienesis	AAG	Malus micromalus	A	78343	Delete
Crataegus chungtienesis	GAAAA	Malus micromalus	G	81458	Delete
Crataegus chungtienesis	TGCAAA	Malus micromalus	T	84701	Delete
Crataegus chungtienesis	GT	Malus micromalus	G	84770	Delete
Crataegus chungtienesis	TTATATTGCTTTACAACCCATAA	Malus micromalus	T	85972	Delete
Crataegus chungtienesis	TG	Malus micromalus	T	86040	Delete
Crataegus chungtienesis	TTACTATTTTCATTACTATTAA	Malus micromalus	T	114877	Delete
Crataegus chungtienesis	TTTGTATTATTTTTTTGA	Malus micromalus	T	117324	Delete
Crataegus chungtienesis	TTTATAA	Malus micromalus	T	117738	Delete
Crataegus chungtienesis	AATATTTATCAATT	Malus micromalus	A	117769	Delete
Crataegus chungtienesis	GAATTTGTTTTAC	Malus micromalus	G	117965	Delete
Crataegus chungtienesis	TAATATTAATTAAAA	Malus micromalus	T	118470	Delete
Crataegus chungtienesis	GATAA	Malus micromalus	G	123734	Delete
Crataegus chungtienesis	TC	Malus micromalus	T	124096	Delete
Crataegus chungtienesis	GAAAGAATAAAA	Malus micromalus	G	125658	Delete
Crataegus chungtienesis	CTTTCTTT	Malus micromalus	C	125706	Delete
Crataegus chungtienesis	GT	Malus micromalus	G	125778	Delete
Crataegus chungtienesis	AATTTATATATAAGCTGTTTTCTTT	Malus micromalus	A	126202	Delete
Crataegus chungtienesis	T	Malus micromalus	TA	1596	Insert
Crataegus chungtienesis	A	Malus micromalus	AT	1643	Insert
Crataegus chungtienesis	T	Malus micromalus	TTATTTAA	1982	Insert
Crataegus chungtienesis	A	Malus micromalus	AAC	4813	Insert
Crataegus chungtienesis	T	Malus micromalus	TTCACTATTCACTAA	4923	Insert
Crataegus chungtienesis	A	Malus micromalus	AAATTTAGTATGATATAGATAT	5154	Insert
Crataegus chungtienesis	C	Malus micromalus	CTAACA	6580	Insert
Crataegus chungtienesis	T	Malus micromalus	TAA	6838	Insert
Crataegus chungtienesis	T	Malus micromalus	TGATATA	7114	Insert
Crataegus chungtienesis	T	Malus micromalus	TTTAGTAAA	8788	Insert
Crataegus chungtienesis	T	Malus micromalus	TTGAAATTTAA	8933	Insert
Crataegus chungtienesis	A	Malus micromalus	AT	9331	Insert
Crataegus chungtienesis	T	Malus micromalus	TTAATAAGAAATAAGAAAAAAA	9894	Insert
Crataegus chungtienesis	A	Malus micromalus	AT	12259	Insert
Crataegus chungtienesis	C	Malus micromalus	CTTT	12978	Insert
Crataegus chungtienesis	C	Malus micromalus	CT	13366	Insert
Crataegus chungtienesis	C	Malus micromalus	CA	14324	Insert
Crataegus chungtienesis	A	Malus micromalus	AATCAATTT	14963	Insert
Crataegus chungtienesis	C	Malus micromalus	CAA	15064	Insert
Crataegus chungtienesis	C	Malus micromalus	CTTTTTTT	15317	Insert
Crataegus chungtienesis	G	Malus micromalus	GACAAAA	27786	Insert
Crataegus chungtienesis	A	Malus micromalus	AATCAAATTCAAGAATCATTC	28720	Insert
Crataegus chungtienesis	A	Malus micromalus	AT	29491	Insert
Crataegus chungtienesis	G	Malus micromalus	GT	29732	Insert
Crataegus chungtienesis	G	Malus micromalus	GT	30136	Insert
Crataegus chungtienesis	C	Malus micromalus	CTA	30970	Insert
Crataegus chungtienesis	G	Malus micromalus	GCCGAATCTCTTTAT	33506	Insert
Crataegus chungtienesis	T	Malus micromalus	TAAATTATTTAA	33710	Insert
Crataegus chungtienesis	C	Malus micromalus	CT	34399	Insert
Crataegus chungtienesis	T	Malus micromalus	TTAAAC	35164	Insert
Crataegus chungtienesis	C	Malus micromalus	CT	37894	Insert
Crataegus chungtienesis	A	Malus micromalus	ATAGAACACGGACATATGAG	38175	Insert
Crataegus chungtienesis	T	Malus micromalus	TAA	38306	Insert
Crataegus chungtienesis	A	Malus micromalus	ATT	38353	Insert
Crataegus chungtienesis	T	Malus micromalus	TTATTA	44949	Insert
Crataegus chungtienesis	A	Malus micromalus	AT	45490	Insert
Crataegus chungtienesis	T	Malus micromalus	TCTTCTGTG	47966	Insert
Crataegus chungtienesis	T	Malus micromalus	TATAAA	48907	Insert
Crataegus chungtienesis	G	Malus micromalus	GA	50162	Insert
Crataegus chungtienesis	G	Malus micromalus	GAA	50477	Insert
Crataegus chungtienesis	G	Malus micromalus	GA	51398	Insert
Crataegus chungtienesis	T	Malus micromalus	TA	51732	Insert
Crataegus chungtienesis	A	Malus micromalus	ATAT	54566	Insert
Crataegus chungtienesis	A	Malus micromalus	AATAAG	57752	Insert
Crataegus chungtienesis	T	Malus micromalus	TCTTTATATTC	60312	Insert
Crataegus chungtienesis	T	Malus micromalus	TAATTAATATATATTTCTTA	62587	Insert
Crataegus chungtienesis	A	Malus micromalus	ATAAGGT	62724	Insert
Crataegus chungtienesis	T	Malus micromalus	TTCTAAATA	64144	Insert
Crataegus chungtienesis	T	Malus micromalus	TTA	64383	Insert
Crataegus chungtienesis	C	Malus micromalus	CGACT	66425	Insert
Crataegus chungtienesis	C	Malus micromalus	CTTTTTTT	66755	Insert
Crataegus chungtienesis	A	Malus micromalus	AGAGTGATTCAAAGAGAGTTTCATTTTGT	68876	Insert
Crataegus chungtienesis	A	Malus micromalus	AATTTATAAAAAAATCTTTCT	69359	Insert
Crataegus chungtienesis	T	Malus micromalus	TATATTG	70912	Insert
Crataegus chungtienesis	T	Malus micromalus	TTAAATAGAAA	71352	Insert
Crataegus chungtienesis	G	Malus micromalus	GA	71759	Insert
Crataegus chungtienesis	G	Malus micromalus	GT	71833	Insert
Crataegus chungtienesis	A	Malus micromalus	ATTTTTT	72551	Insert
Crataegus chungtienesis	C	Malus micromalus	CTT	73998	Insert
Crataegus chungtienesis	G	Malus micromalus	GAA	74680	Insert
Crataegus chungtienesis	T	Malus micromalus	TTTTA	74726	Insert
Crataegus chungtienesis	C	Malus micromalus	CT	75719	Insert
Crataegus chungtienesis	T	Malus micromalus	TA	83288	Insert
Crataegus chungtienesis	A	Malus micromalus	ATAAACAATTTACTAATTAAT	84229	Insert
Crataegus chungtienesis	A	Malus micromalus	AT	84670	Insert
Crataegus chungtienesis	T	Malus micromalus	TAAAAAA	84720	Insert
Crataegus chungtienesis	C	Malus micromalus	CA	85324	Insert
Crataegus chungtienesis	A	Malus micromalus	AAT	85534	Insert
Crataegus chungtienesis	T	Malus micromalus	TAA	116554	Insert
Crataegus chungtienesis	A	Malus micromalus	AT	116578	Insert
Crataegus chungtienesis	A	Malus micromalus	AAATTATT	117187	Insert
Crataegus chungtienesis	T	Malus micromalus	TCTAATAA	117704	Insert
Crataegus chungtienesis	A	Malus micromalus	AT	117900	Insert
Crataegus chungtienesis	A	Malus micromalus	AGAATTT	117922	Insert
Crataegus chungtienesis	G	Malus micromalus	GT	118271	Insert
Crataegus chungtienesis	A	Malus micromalus	ATTCGATTTTT	118699	Insert
Crataegus chungtienesis	T	Malus micromalus	TAAATTG	118908	Insert
Crataegus chungtienesis	T	Malus micromalus	TA	119049	Insert
Crataegus chungtienesis	G	Malus micromalus	GA	123781	Insert
Crataegus chungtienesis	T	Malus micromalus	TA	126296	Insert
Crataegus chungtienesis	T	Malus micromalus	TCC	128528	Insert
Crataegus chungtienesis	T	Malus micromalus	TTGAAA	128703	Insert
Crataegus chungtienesis	A	Malus micromalus	ATATG	128882	Insert
Crataegus chungtienesis	A	Malus micromalus	AGGTTGATTT	130061	Insert
Crataegus chungtienesis	A	Malus micromalus	ATTTTTG	130478	Insert
Crataegus chungtienesis	G	Malus micromalus	T	163	SNP
Crataegus chungtienesis	C	Malus micromalus	A	352	SNP
Crataegus chungtienesis	T	Malus micromalus	C	360	SNP
Crataegus chungtienesis	G	Malus micromalus	T	732	SNP
Crataegus chungtienesis	G	Malus micromalus	T	1496	SNP
Crataegus chungtienesis	T	Malus micromalus	G	1510	SNP
Crataegus chungtienesis	A	Malus micromalus	T	1784	SNP
Crataegus chungtienesis	C	Malus micromalus	A	1866	SNP
Crataegus chungtienesis	G	Malus micromalus	T	1961	SNP
Crataegus chungtienesis	C	Malus micromalus	G	2325	SNP
Crataegus chungtienesis	A	Malus micromalus	T	2543	SNP
Crataegus chungtienesis	T	Malus micromalus	C	2623	SNP
Crataegus chungtienesis	A	Malus micromalus	C	2790	SNP
Crataegus chungtienesis	G	Malus micromalus	T	2812	SNP
Crataegus chungtienesis	T	Malus micromalus	G	2987	SNP
Crataegus chungtienesis	A	Malus micromalus	G	3006	SNP
Crataegus chungtienesis	G	Malus micromalus	T	3157	SNP
Crataegus chungtienesis	A	Malus micromalus	G	3997	SNP
Crataegus chungtienesis	C	Malus micromalus	T	4655	SNP
Crataegus chungtienesis	A	Malus micromalus	T	4662	SNP
Crataegus chungtienesis	C	Malus micromalus	A	4790	SNP
Crataegus chungtienesis	T	Malus micromalus	G	4851	SNP
Crataegus chungtienesis	T	Malus micromalus	G	5104	SNP
Crataegus chungtienesis	G	Malus micromalus	T	5259	SNP
Crataegus chungtienesis	T	Malus micromalus	A	5264	SNP
Crataegus chungtienesis	A	Malus micromalus	C	5298	SNP
Crataegus chungtienesis	A	Malus micromalus	C	5370	SNP
Crataegus chungtienesis	A	Malus micromalus	C	5675	SNP
Crataegus chungtienesis	T	Malus micromalus	C	5785	SNP
Crataegus chungtienesis	T	Malus micromalus	A	6064	SNP
Crataegus chungtienesis	T	Malus micromalus	A	6071	SNP
Crataegus chungtienesis	T	Malus micromalus	G	6108	SNP
Crataegus chungtienesis	A	Malus micromalus	C	6285	SNP
Crataegus chungtienesis	T	Malus micromalus	G	6360	SNP
Crataegus chungtienesis	T	Malus micromalus	A	6564	SNP
Crataegus chungtienesis	C	Malus micromalus	A	6576	SNP
Crataegus chungtienesis	G	Malus micromalus	T	6630	SNP
Crataegus chungtienesis	G	Malus micromalus	A	6677	SNP
Crataegus chungtienesis	A	Malus micromalus	T	6912	SNP
Crataegus chungtienesis	A	Malus micromalus	C	6930	SNP
Crataegus chungtienesis	A	Malus micromalus	G	7026	SNP
Crataegus chungtienesis	T	Malus micromalus	C	7050	SNP
Crataegus chungtienesis	T	Malus micromalus	G	7169	SNP
Crataegus chungtienesis	C	Malus micromalus	T	7174	SNP
Crataegus chungtienesis	G	Malus micromalus	T	7182	SNP
Crataegus chungtienesis	G	Malus micromalus	A	7470	SNP
Crataegus chungtienesis	G	Malus micromalus	T	8093	SNP
Crataegus chungtienesis	T	Malus micromalus	A	8243	SNP
Crataegus chungtienesis	C	Malus micromalus	A	8839	SNP
Crataegus chungtienesis	A	Malus micromalus	C	9036	SNP
Crataegus chungtienesis	A	Malus micromalus	G	9096	SNP
Crataegus chungtienesis	A	Malus micromalus	G	9216	SNP
Crataegus chungtienesis	T	Malus micromalus	G	9235	SNP
Crataegus chungtienesis	G	Malus micromalus	C	9364	SNP
Crataegus chungtienesis	T	Malus micromalus	C	10018	SNP
Crataegus chungtienesis	C	Malus micromalus	T	10054	SNP
Crataegus chungtienesis	T	Malus micromalus	G	10125	SNP
Crataegus chungtienesis	G	Malus micromalus	T	10601	SNP
Crataegus chungtienesis	A	Malus micromalus	C	10642	SNP
Crataegus chungtienesis	A	Malus micromalus	G	10653	SNP
Crataegus chungtienesis	A	Malus micromalus	G	10928	SNP
Crataegus chungtienesis	A	Malus micromalus	C	11209	SNP
Crataegus chungtienesis	T	Malus micromalus	G	11321	SNP
Crataegus chungtienesis	C	Malus micromalus	T	11630	SNP
Crataegus chungtienesis	G	Malus micromalus	A	11984	SNP
Crataegus chungtienesis	G	Malus micromalus	A	12116	SNP
Crataegus chungtienesis	G	Malus micromalus	T	12176	SNP
Crataegus chungtienesis	C	Malus micromalus	T	12203	SNP
Crataegus chungtienesis	T	Malus micromalus	G	12850	SNP
Crataegus chungtienesis	G	Malus micromalus	T	12857	SNP
Crataegus chungtienesis	G	Malus micromalus	T	12900	SNP
Crataegus chungtienesis	A	Malus micromalus	C	13377	SNP
Crataegus chungtienesis	G	Malus micromalus	A	13653	SNP
Crataegus chungtienesis	T	Malus micromalus	G	14006	SNP
Crataegus chungtienesis	A	Malus micromalus	G	14384	SNP
Crataegus chungtienesis	T	Malus micromalus	G	14484	SNP
Crataegus chungtienesis	C	Malus micromalus	T	15102	SNP
Crataegus chungtienesis	T	Malus micromalus	A	15306	SNP
Crataegus chungtienesis	C	Malus micromalus	T	15417	SNP
Crataegus chungtienesis	A	Malus micromalus	G	15426	SNP
Crataegus chungtienesis	C	Malus micromalus	T	15733	SNP
Crataegus chungtienesis	T	Malus micromalus	G	16261	SNP
Crataegus chungtienesis	A	Malus micromalus	C	16450	SNP
Crataegus chungtienesis	C	Malus micromalus	A	16993	SNP
Crataegus chungtienesis	T	Malus micromalus	G	17427	SNP
Crataegus chungtienesis	A	Malus micromalus	T	17449	SNP
Crataegus chungtienesis	G	Malus micromalus	T	17454	SNP
Crataegus chungtienesis	C	Malus micromalus	T	17477	SNP
Crataegus chungtienesis	A	Malus micromalus	C	17592	SNP
Crataegus chungtienesis	T	Malus micromalus	A	17805	SNP
Crataegus chungtienesis	C	Malus micromalus	A	18102	SNP
Crataegus chungtienesis	T	Malus micromalus	G	18308	SNP
Crataegus chungtienesis	C	Malus micromalus	A	18450	SNP
Crataegus chungtienesis	A	Malus micromalus	G	18622	SNP
Crataegus chungtienesis	G	Malus micromalus	T	18812	SNP
Crataegus chungtienesis	G	Malus micromalus	T	18843	SNP
Crataegus chungtienesis	C	Malus micromalus	T	19259	SNP
Crataegus chungtienesis	T	Malus micromalus	G	19326	SNP
Crataegus chungtienesis	G	Malus micromalus	A	19639	SNP
Crataegus chungtienesis	T	Malus micromalus	A	19926	SNP
Crataegus chungtienesis	C	Malus micromalus	A	20232	SNP
Crataegus chungtienesis	A	Malus micromalus	G	20515	SNP
Crataegus chungtienesis	T	Malus micromalus	G	20787	SNP
Crataegus chungtienesis	T	Malus micromalus	C	20808	SNP
Crataegus chungtienesis	T	Malus micromalus	C	21156	SNP
Crataegus chungtienesis	C	Malus micromalus	A	22127	SNP
Crataegus chungtienesis	G	Malus micromalus	A	22224	SNP
Crataegus chungtienesis	A	Malus micromalus	T	22272	SNP
Crataegus chungtienesis	G	Malus micromalus	T	22575	SNP
Crataegus chungtienesis	C	Malus micromalus	T	22671	SNP
Crataegus chungtienesis	A	Malus micromalus	G	22857	SNP
Crataegus chungtienesis	C	Malus micromalus	A	23400	SNP
Crataegus chungtienesis	A	Malus micromalus	G	23789	SNP
Crataegus chungtienesis	T	Malus micromalus	G	23819	SNP
Crataegus chungtienesis	G	Malus micromalus	A	23861	SNP
Crataegus chungtienesis	T	Malus micromalus	C	24004	SNP
Crataegus chungtienesis	T	Malus micromalus	G	24373	SNP
Crataegus chungtienesis	C	Malus micromalus	T	24424	SNP
Crataegus chungtienesis	T	Malus micromalus	G	24887	SNP
Crataegus chungtienesis	C	Malus micromalus	A	25376	SNP
Crataegus chungtienesis	A	Malus micromalus	G	25646	SNP
Crataegus chungtienesis	A	Malus micromalus	G	25738	SNP
Crataegus chungtienesis	G	Malus micromalus	A	26224	SNP
Crataegus chungtienesis	C	Malus micromalus	A	26618	SNP
Crataegus chungtienesis	G	Malus micromalus	A	26925	SNP
Crataegus chungtienesis	T	Malus micromalus	G	27467	SNP
Crataegus chungtienesis	T	Malus micromalus	C	27502	SNP
Crataegus chungtienesis	A	Malus micromalus	C	27540	SNP
Crataegus chungtienesis	G	Malus micromalus	T	28036	SNP
Crataegus chungtienesis	G	Malus micromalus	T	28341	SNP
Crataegus chungtienesis	G	Malus micromalus	T	28469	SNP
Crataegus chungtienesis	C	Malus micromalus	T	28733	SNP
Crataegus chungtienesis	C	Malus micromalus	A	28770	SNP
Crataegus chungtienesis	A	Malus micromalus	C	28821	SNP
Crataegus chungtienesis	T	Malus micromalus	G	28950	SNP
Crataegus chungtienesis	T	Malus micromalus	A	28970	SNP
Crataegus chungtienesis	A	Malus micromalus	G	28976	SNP
Crataegus chungtienesis	T	Malus micromalus	A	29262	SNP
Crataegus chungtienesis	A	Malus micromalus	C	29351	SNP
Crataegus chungtienesis	G	Malus micromalus	T	29643	SNP
Crataegus chungtienesis	T	Malus micromalus	C	29690	SNP
Crataegus chungtienesis	A	Malus micromalus	C	29727	SNP
Crataegus chungtienesis	A	Malus micromalus	G	29783	SNP
Crataegus chungtienesis	G	Malus micromalus	A	29912	SNP
Crataegus chungtienesis	G	Malus micromalus	A	30041	SNP
Crataegus chungtienesis	G	Malus micromalus	T	30107	SNP
Crataegus chungtienesis	C	Malus micromalus	G	30240	SNP
Crataegus chungtienesis	T	Malus micromalus	G	30271	SNP
Crataegus chungtienesis	C	Malus micromalus	A	30286	SNP
Crataegus chungtienesis	C	Malus micromalus	A	30528	SNP
Crataegus chungtienesis	A	Malus micromalus	G	30548	SNP
Crataegus chungtienesis	C	Malus micromalus	A	30647	SNP
Crataegus chungtienesis	G	Malus micromalus	A	30734	SNP
Crataegus chungtienesis	T	Malus micromalus	G	30955	SNP
Crataegus chungtienesis	T	Malus micromalus	C	31030	SNP
Crataegus chungtienesis	T	Malus micromalus	C	31076	SNP
Crataegus chungtienesis	C	Malus micromalus	T	31162	SNP
Crataegus chungtienesis	C	Malus micromalus	T	31578	SNP
Crataegus chungtienesis	A	Malus micromalus	G	31616	SNP
Crataegus chungtienesis	T	Malus micromalus	G	31745	SNP
Crataegus chungtienesis	C	Malus micromalus	A	31790	SNP
Crataegus chungtienesis	T	Malus micromalus	G	32016	SNP
Crataegus chungtienesis	T	Malus micromalus	A	32197	SNP
Crataegus chungtienesis	A	Malus micromalus	T	32243	SNP
Crataegus chungtienesis	C	Malus micromalus	T	32397	SNP
Crataegus chungtienesis	G	Malus micromalus	A	32524	SNP
Crataegus chungtienesis	G	Malus micromalus	T	32536	SNP
Crataegus chungtienesis	A	Malus micromalus	G	32552	SNP
Crataegus chungtienesis	G	Malus micromalus	T	33032	SNP
Crataegus chungtienesis	C	Malus micromalus	A	33225	SNP
Crataegus chungtienesis	G	Malus micromalus	T	33684	SNP
Crataegus chungtienesis	C	Malus micromalus	T	33776	SNP
Crataegus chungtienesis	C	Malus micromalus	T	33985	SNP
Crataegus chungtienesis	A	Malus micromalus	G	34054	SNP
Crataegus chungtienesis	A	Malus micromalus	G	34389	SNP
Crataegus chungtienesis	A	Malus micromalus	G	34517	SNP
Crataegus chungtienesis	C	Malus micromalus	A	34644	SNP
Crataegus chungtienesis	G	Malus micromalus	T	34707	SNP
Crataegus chungtienesis	A	Malus micromalus	C	34748	SNP
Crataegus chungtienesis	G	Malus micromalus	A	34843	SNP
Crataegus chungtienesis	A	Malus micromalus	C	34960	SNP
Crataegus chungtienesis	G	Malus micromalus	A	35116	SNP
Crataegus chungtienesis	A	Malus micromalus	C	35700	SNP
Crataegus chungtienesis	T	Malus micromalus	C	35784	SNP
Crataegus chungtienesis	T	Malus micromalus	C	36676	SNP
Crataegus chungtienesis	A	Malus micromalus	T	37202	SNP
Crataegus chungtienesis	T	Malus micromalus	C	37342	SNP
Crataegus chungtienesis	A	Malus micromalus	C	37967	SNP
Crataegus chungtienesis	T	Malus micromalus	C	38140	SNP
Crataegus chungtienesis	T	Malus micromalus	G	39248	SNP
Crataegus chungtienesis	A	Malus micromalus	C	39257	SNP
Crataegus chungtienesis	T	Malus micromalus	C	39288	SNP
Crataegus chungtienesis	G	Malus micromalus	T	39557	SNP
Crataegus chungtienesis	A	Malus micromalus	G	39946	SNP
Crataegus chungtienesis	C	Malus micromalus	A	39989	SNP
Crataegus chungtienesis	C	Malus micromalus	T	40107	SNP
Crataegus chungtienesis	G	Malus micromalus	A	40998	SNP
Crataegus chungtienesis	T	Malus micromalus	G	41228	SNP
Crataegus chungtienesis	A	Malus micromalus	G	41403	SNP
Crataegus chungtienesis	A	Malus micromalus	G	41481	SNP
Crataegus chungtienesis	C	Malus micromalus	T	41670	SNP
Crataegus chungtienesis	G	Malus micromalus	C	41888	SNP
Crataegus chungtienesis	A	Malus micromalus	C	42508	SNP
Crataegus chungtienesis	C	Malus micromalus	T	42820	SNP
Crataegus chungtienesis	T	Malus micromalus	C	43407	SNP
Crataegus chungtienesis	G	Malus micromalus	T	43440	SNP
Crataegus chungtienesis	C	Malus micromalus	T	43714	SNP
Crataegus chungtienesis	C	Malus micromalus	A	43997	SNP
Crataegus chungtienesis	T	Malus micromalus	C	44039	SNP
Crataegus chungtienesis	G	Malus micromalus	T	44143	SNP
Crataegus chungtienesis	G	Malus micromalus	A	44275	SNP
Crataegus chungtienesis	C	Malus micromalus	G	45041	SNP
Crataegus chungtienesis	G	Malus micromalus	A	45111	SNP
Crataegus chungtienesis	G	Malus micromalus	A	45149	SNP
Crataegus chungtienesis	G	Malus micromalus	T	45184	SNP
Crataegus chungtienesis	A	Malus micromalus	G	45633	SNP
Crataegus chungtienesis	C	Malus micromalus	A	45765	SNP
Crataegus chungtienesis	G	Malus micromalus	A	46368	SNP
Crataegus chungtienesis	A	Malus micromalus	C	47528	SNP
Crataegus chungtienesis	G	Malus micromalus	A	47901	SNP
Crataegus chungtienesis	A	Malus micromalus	C	47948	SNP
Crataegus chungtienesis	A	Malus micromalus	G	48142	SNP
Crataegus chungtienesis	A	Malus micromalus	G	48197	SNP
Crataegus chungtienesis	A	Malus micromalus	C	48975	SNP
Crataegus chungtienesis	G	Malus micromalus	C	49056	SNP
Crataegus chungtienesis	A	Malus micromalus	G	49076	SNP
Crataegus chungtienesis	A	Malus micromalus	T	49569	SNP
Crataegus chungtienesis	C	Malus micromalus	A	49579	SNP
Crataegus chungtienesis	C	Malus micromalus	T	50302	SNP
Crataegus chungtienesis	G	Malus micromalus	A	50493	SNP
Crataegus chungtienesis	T	Malus micromalus	C	50502	SNP
Crataegus chungtienesis	G	Malus micromalus	A	50509	SNP
Crataegus chungtienesis	A	Malus micromalus	C	50867	SNP
Crataegus chungtienesis	T	Malus micromalus	C	51135	SNP
Crataegus chungtienesis	C	Malus micromalus	A	51192	SNP
Crataegus chungtienesis	C	Malus micromalus	A	51244	SNP
Crataegus chungtienesis	T	Malus micromalus	C	51522	SNP
Crataegus chungtienesis	T	Malus micromalus	C	51696	SNP
Crataegus chungtienesis	T	Malus micromalus	C	51728	SNP
Crataegus chungtienesis	A	Malus micromalus	G	51803	SNP
Crataegus chungtienesis	G	Malus micromalus	T	51879	SNP
Crataegus chungtienesis	T	Malus micromalus	G	52044	SNP
Crataegus chungtienesis	T	Malus micromalus	C	52222	SNP
Crataegus chungtienesis	A	Malus micromalus	G	52252	SNP
Crataegus chungtienesis	A	Malus micromalus	C	52296	SNP
Crataegus chungtienesis	T	Malus micromalus	G	52512	SNP
Crataegus chungtienesis	G	Malus micromalus	C	52594	SNP
Crataegus chungtienesis	A	Malus micromalus	G	53433	SNP
Crataegus chungtienesis	A	Malus micromalus	C	54012	SNP
Crataegus chungtienesis	A	Malus micromalus	G	55030	SNP
Crataegus chungtienesis	T	Malus micromalus	G	55079	SNP
Crataegus chungtienesis	T	Malus micromalus	G	56057	SNP
Crataegus chungtienesis	A	Malus micromalus	G	56361	SNP
Crataegus chungtienesis	C	Malus micromalus	A	57866	SNP
Crataegus chungtienesis	C	Malus micromalus	T	58034	SNP
Crataegus chungtienesis	A	Malus micromalus	C	59123	SNP
Crataegus chungtienesis	A	Malus micromalus	C	59778	SNP
Crataegus chungtienesis	G	Malus micromalus	A	59831	SNP
Crataegus chungtienesis	C	Malus micromalus	A	60178	SNP
Crataegus chungtienesis	C	Malus micromalus	A	60281	SNP
Crataegus chungtienesis	C	Malus micromalus	A	60404	SNP
Crataegus chungtienesis	C	Malus micromalus	G	60443	SNP
Crataegus chungtienesis	A	Malus micromalus	T	60646	SNP
Crataegus chungtienesis	A	Malus micromalus	C	60789	SNP
Crataegus chungtienesis	C	Malus micromalus	T	61006	SNP
Crataegus chungtienesis	G	Malus micromalus	A	61080	SNP
Crataegus chungtienesis	C	Malus micromalus	T	61840	SNP
Crataegus chungtienesis	A	Malus micromalus	T	62003	SNP
Crataegus chungtienesis	A	Malus micromalus	T	62089	SNP
Crataegus chungtienesis	T	Malus micromalus	C	62109	SNP
Crataegus chungtienesis	T	Malus micromalus	A	62335	SNP
Crataegus chungtienesis	G	Malus micromalus	T	62472	SNP
Crataegus chungtienesis	T	Malus micromalus	G	62479	SNP
Crataegus chungtienesis	T	Malus micromalus	A	62486	SNP
Crataegus chungtienesis	A	Malus micromalus	G	62701	SNP
Crataegus chungtienesis	A	Malus micromalus	C	62812	SNP
Crataegus chungtienesis	G	Malus micromalus	A	63017	SNP
Crataegus chungtienesis	G	Malus micromalus	T	63104	SNP
Crataegus chungtienesis	G	Malus micromalus	A	63373	SNP
Crataegus chungtienesis	C	Malus micromalus	T	63570	SNP
Crataegus chungtienesis	G	Malus micromalus	A	63884	SNP
Crataegus chungtienesis	T	Malus micromalus	G	64012	SNP
Crataegus chungtienesis	T	Malus micromalus	G	64041	SNP
Crataegus chungtienesis	C	Malus micromalus	A	64174	SNP
Crataegus chungtienesis	T	Malus micromalus	A	65207	SNP
Crataegus chungtienesis	G	Malus micromalus	C	65254	SNP
Crataegus chungtienesis	C	Malus micromalus	A	66510	SNP
Crataegus chungtienesis	A	Malus micromalus	G	66612	SNP
Crataegus chungtienesis	G	Malus micromalus	A	66682	SNP
Crataegus chungtienesis	T	Malus micromalus	G	66802	SNP
Crataegus chungtienesis	A	Malus micromalus	C	66914	SNP
Crataegus chungtienesis	G	Malus micromalus	A	66927	SNP
Crataegus chungtienesis	C	Malus micromalus	A	66967	SNP
Crataegus chungtienesis	A	Malus micromalus	C	66973	SNP
Crataegus chungtienesis	G	Malus micromalus	T	66978	SNP
Crataegus chungtienesis	G	Malus micromalus	T	67115	SNP
Crataegus chungtienesis	A	Malus micromalus	G	67252	SNP
Crataegus chungtienesis	C	Malus micromalus	T	67705	SNP
Crataegus chungtienesis	C	Malus micromalus	G	68240	SNP
Crataegus chungtienesis	T	Malus micromalus	C	68910	SNP
Crataegus chungtienesis	G	Malus micromalus	T	69048	SNP
Crataegus chungtienesis	T	Malus micromalus	C	69513	SNP
Crataegus chungtienesis	A	Malus micromalus	T	70250	SNP
Crataegus chungtienesis	T	Malus micromalus	G	70332	SNP
Crataegus chungtienesis	G	Malus micromalus	T	70509	SNP
Crataegus chungtienesis	C	Malus micromalus	A	70887	SNP
Crataegus chungtienesis	G	Malus micromalus	A	71080	SNP
Crataegus chungtienesis	C	Malus micromalus	T	71262	SNP
Crataegus chungtienesis	T	Malus micromalus	G	71344	SNP
Crataegus chungtienesis	G	Malus micromalus	T	71799	SNP
Crataegus chungtienesis	G	Malus micromalus	T	71924	SNP
Crataegus chungtienesis	G	Malus micromalus	A	72170	SNP
Crataegus chungtienesis	A	Malus micromalus	G	72713	SNP
Crataegus chungtienesis	C	Malus micromalus	T	72802	SNP
Crataegus chungtienesis	T	Malus micromalus	A	72837	SNP
Crataegus chungtienesis	G	Malus micromalus	A	72981	SNP
Crataegus chungtienesis	T	Malus micromalus	C	73718	SNP
Crataegus chungtienesis	T	Malus micromalus	G	73762	SNP
Crataegus chungtienesis	T	Malus micromalus	A	73852	SNP
Crataegus chungtienesis	C	Malus micromalus	A	74368	SNP
Crataegus chungtienesis	A	Malus micromalus	C	74787	SNP
Crataegus chungtienesis	C	Malus micromalus	T	75028	SNP
Crataegus chungtienesis	T	Malus micromalus	G	75118	SNP
Crataegus chungtienesis	G	Malus micromalus	T	75161	SNP
Crataegus chungtienesis	A	Malus micromalus	G	75257	SNP
Crataegus chungtienesis	C	Malus micromalus	T	75427	SNP
Crataegus chungtienesis	G	Malus micromalus	A	75692	SNP
Crataegus chungtienesis	G	Malus micromalus	A	75783	SNP
Crataegus chungtienesis	C	Malus micromalus	T	77162	SNP
Crataegus chungtienesis	T	Malus micromalus	G	77516	SNP
Crataegus chungtienesis	A	Malus micromalus	C	77522	SNP
Crataegus chungtienesis	C	Malus micromalus	T	77651	SNP
Crataegus chungtienesis	A	Malus micromalus	C	77739	SNP
Crataegus chungtienesis	A	Malus micromalus	C	78547	SNP
Crataegus chungtienesis	A	Malus micromalus	T	78590	SNP
Crataegus chungtienesis	T	Malus micromalus	A	78655	SNP
Crataegus chungtienesis	C	Malus micromalus	A	78905	SNP
Crataegus chungtienesis	T	Malus micromalus	C	78932	SNP
Crataegus chungtienesis	A	Malus micromalus	G	79009	SNP
Crataegus chungtienesis	G	Malus micromalus	C	79411	SNP
Crataegus chungtienesis	G	Malus micromalus	A	79609	SNP
Crataegus chungtienesis	A	Malus micromalus	C	80138	SNP
Crataegus chungtienesis	C	Malus micromalus	A	80317	SNP
Crataegus chungtienesis	C	Malus micromalus	T	81081	SNP
Crataegus chungtienesis	T	Malus micromalus	G	81329	SNP
Crataegus chungtienesis	A	Malus micromalus	T	81373	SNP
Crataegus chungtienesis	A	Malus micromalus	G	81406	SNP
Crataegus chungtienesis	T	Malus micromalus	C	81697	SNP
Crataegus chungtienesis	T	Malus micromalus	G	81704	SNP
Crataegus chungtienesis	T	Malus micromalus	C	81839	SNP
Crataegus chungtienesis	C	Malus micromalus	T	82776	SNP
Crataegus chungtienesis	G	Malus micromalus	A	82956	SNP
Crataegus chungtienesis	A	Malus micromalus	G	83041	SNP
Crataegus chungtienesis	C	Malus micromalus	A	83109	SNP
Crataegus chungtienesis	G	Malus micromalus	A	83236	SNP
Crataegus chungtienesis	G	Malus micromalus	T	83319	SNP
Crataegus chungtienesis	T	Malus micromalus	G	83381	SNP
Crataegus chungtienesis	G	Malus micromalus	T	83387	SNP
Crataegus chungtienesis	G	Malus micromalus	C	83481	SNP
Crataegus chungtienesis	T	Malus micromalus	A	83517	SNP
Crataegus chungtienesis	G	Malus micromalus	T	83603	SNP
Crataegus chungtienesis	A	Malus micromalus	G	83767	SNP
Crataegus chungtienesis	A	Malus micromalus	T	83953	SNP
Crataegus chungtienesis	T	Malus micromalus	C	83992	SNP
Crataegus chungtienesis	G	Malus micromalus	T	84260	SNP
Crataegus chungtienesis	A	Malus micromalus	T	84282	SNP
Crataegus chungtienesis	C	Malus micromalus	T	84502	SNP
Crataegus chungtienesis	C	Malus micromalus	A	84786	SNP
Crataegus chungtienesis	A	Malus micromalus	C	84854	SNP
Crataegus chungtienesis	T	Malus micromalus	C	85236	SNP
Crataegus chungtienesis	A	Malus micromalus	T	85316	SNP
Crataegus chungtienesis	A	Malus micromalus	G	85386	SNP
Crataegus chungtienesis	T	Malus micromalus	G	85421	SNP
Crataegus chungtienesis	T	Malus micromalus	G	85523	SNP
Crataegus chungtienesis	T	Malus micromalus	C	85629	SNP
Crataegus chungtienesis	A	Malus micromalus	C	85751	SNP
Crataegus chungtienesis	A	Malus micromalus	G	85908	SNP
Crataegus chungtienesis	A	Malus micromalus	C	86266	SNP
Crataegus chungtienesis	C	Malus micromalus	A	86352	SNP
Crataegus chungtienesis	G	Malus micromalus	A	86676	SNP
Crataegus chungtienesis	A	Malus micromalus	G	87336	SNP
Crataegus chungtienesis	A	Malus micromalus	T	87646	SNP
Crataegus chungtienesis	A	Malus micromalus	C	87884	SNP
Crataegus chungtienesis	A	Malus micromalus	C	114179	SNP
Crataegus chungtienesis	A	Malus micromalus	G	114258	SNP
Crataegus chungtienesis	C	Malus micromalus	A	114445	SNP
Crataegus chungtienesis	C	Malus micromalus	A	114466	SNP
Crataegus chungtienesis	T	Malus micromalus	C	114636	SNP
Crataegus chungtienesis	T	Malus micromalus	C	114832	SNP
Crataegus chungtienesis	G	Malus micromalus	T	114995	SNP
Crataegus chungtienesis	T	Malus micromalus	G	115121	SNP
Crataegus chungtienesis	G	Malus micromalus	T	115650	SNP
Crataegus chungtienesis	C	Malus micromalus	A	115752	SNP
Crataegus chungtienesis	C	Malus micromalus	T	115767	SNP
Crataegus chungtienesis	C	Malus micromalus	A	115781	SNP
Crataegus chungtienesis	G	Malus micromalus	A	115911	SNP
Crataegus chungtienesis	C	Malus micromalus	A	116037	SNP
Crataegus chungtienesis	T	Malus micromalus	A	116268	SNP
Crataegus chungtienesis	G	Malus micromalus	A	116540	SNP
Crataegus chungtienesis	T	Malus micromalus	A	116790	SNP
Crataegus chungtienesis	C	Malus micromalus	A	116880	SNP
Crataegus chungtienesis	A	Malus micromalus	T	117117	SNP
Crataegus chungtienesis	A	Malus micromalus	G	117142	SNP
Crataegus chungtienesis	C	Malus micromalus	A	117159	SNP
Crataegus chungtienesis	G	Malus micromalus	A	117183	SNP
Crataegus chungtienesis	G	Malus micromalus	A	117230	SNP
Crataegus chungtienesis	A	Malus micromalus	C	117249	SNP
Crataegus chungtienesis	G	Malus micromalus	T	117269	SNP
Crataegus chungtienesis	C	Malus micromalus	T	117280	SNP
Crataegus chungtienesis	C	Malus micromalus	T	117317	SNP
Crataegus chungtienesis	C	Malus micromalus	T	117357	SNP
Crataegus chungtienesis	C	Malus micromalus	T	117419	SNP
Crataegus chungtienesis	C	Malus micromalus	A	117883	SNP
Crataegus chungtienesis	A	Malus micromalus	T	117907	SNP
Crataegus chungtienesis	T	Malus micromalus	A	117992	SNP
Crataegus chungtienesis	T	Malus micromalus	C	118291	SNP
Crataegus chungtienesis	T	Malus micromalus	C	118516	SNP
Crataegus chungtienesis	A	Malus micromalus	C	118565	SNP
Crataegus chungtienesis	A	Malus micromalus	C	118718	SNP
Crataegus chungtienesis	T	Malus micromalus	C	118780	SNP
Crataegus chungtienesis	T	Malus micromalus	C	118785	SNP
Crataegus chungtienesis	T	Malus micromalus	G	118811	SNP
Crataegus chungtienesis	A	Malus micromalus	C	118831	SNP
Crataegus chungtienesis	A	Malus micromalus	C	118846	SNP
Crataegus chungtienesis	T	Malus micromalus	A	119284	SNP
Crataegus chungtienesis	T	Malus micromalus	G	119419	SNP
Crataegus chungtienesis	G	Malus micromalus	T	119482	SNP
Crataegus chungtienesis	C	Malus micromalus	T	119494	SNP
Crataegus chungtienesis	T	Malus micromalus	C	119716	SNP
Crataegus chungtienesis	A	Malus micromalus	T	119761	SNP
Crataegus chungtienesis	G	Malus micromalus	A	120016	SNP
Crataegus chungtienesis	C	Malus micromalus	A	120046	SNP
Crataegus chungtienesis	T	Malus micromalus	C	120255	SNP
Crataegus chungtienesis	T	Malus micromalus	G	120285	SNP
Crataegus chungtienesis	A	Malus micromalus	T	120778	SNP
Crataegus chungtienesis	C	Malus micromalus	T	120838	SNP
Crataegus chungtienesis	G	Malus micromalus	T	121221	SNP
Crataegus chungtienesis	A	Malus micromalus	G	121393	SNP
Crataegus chungtienesis	T	Malus micromalus	C	121405	SNP
Crataegus chungtienesis	T	Malus micromalus	C	121543	SNP
Crataegus chungtienesis	C	Malus micromalus	A	121552	SNP
Crataegus chungtienesis	A	Malus micromalus	G	121910	SNP
Crataegus chungtienesis	T	Malus micromalus	A	121923	SNP
Crataegus chungtienesis	A	Malus micromalus	C	121933	SNP
Crataegus chungtienesis	G	Malus micromalus	T	121939	SNP
Crataegus chungtienesis	A	Malus micromalus	T	122081	SNP
Crataegus chungtienesis	G	Malus micromalus	T	122404	SNP
Crataegus chungtienesis	G	Malus micromalus	A	122592	SNP
Crataegus chungtienesis	T	Malus micromalus	G	122722	SNP
Crataegus chungtienesis	A	Malus micromalus	C	123106	SNP
Crataegus chungtienesis	A	Malus micromalus	T	123127	SNP
Crataegus chungtienesis	G	Malus micromalus	T	123268	SNP
Crataegus chungtienesis	G	Malus micromalus	T	124346	SNP
Crataegus chungtienesis	C	Malus micromalus	A	124453	SNP
Crataegus chungtienesis	G	Malus micromalus	A	124663	SNP
Crataegus chungtienesis	T	Malus micromalus	G	124880	SNP
Crataegus chungtienesis	G	Malus micromalus	A	125211	SNP
Crataegus chungtienesis	G	Malus micromalus	A	125405	SNP
Crataegus chungtienesis	T	Malus micromalus	G	125420	SNP
Crataegus chungtienesis	T	Malus micromalus	A	125440	SNP
Crataegus chungtienesis	A	Malus micromalus	C	125445	SNP
Crataegus chungtienesis	A	Malus micromalus	C	125634	SNP
Crataegus chungtienesis	G	Malus micromalus	T	125689	SNP
Crataegus chungtienesis	T	Malus micromalus	C	125843	SNP
Crataegus chungtienesis	A	Malus micromalus	G	125954	SNP
Crataegus chungtienesis	A	Malus micromalus	C	125974	SNP
Crataegus chungtienesis	A	Malus micromalus	G	126062	SNP
Crataegus chungtienesis	C	Malus micromalus	A	126523	SNP
Crataegus chungtienesis	G	Malus micromalus	A	126538	SNP
Crataegus chungtienesis	T	Malus micromalus	C	127127	SNP
Crataegus chungtienesis	G	Malus micromalus	T	127556	SNP
Crataegus chungtienesis	T	Malus micromalus	G	128271	SNP
Crataegus chungtienesis	T	Malus micromalus	G	128464	SNP
Crataegus chungtienesis	G	Malus micromalus	T	128556	SNP
Crataegus chungtienesis	C	Malus micromalus	T	128848	SNP
Crataegus chungtienesis	G	Malus micromalus	T	128905	SNP
Crataegus chungtienesis	C	Malus micromalus	A	129066	SNP
Crataegus chungtienesis	A	Malus micromalus	C	129120	SNP
Crataegus chungtienesis	C	Malus micromalus	A	129819	SNP
Crataegus chungtienesis	C	Malus micromalus	A	129895	SNP
Crataegus chungtienesis	T	Malus micromalus	C	130096	SNP
Crataegus chungtienesis	T	Malus micromalus	C	130201	SNP
Crataegus chungtienesis	T	Malus micromalus	G	130354	SNP
Crataegus chungtienesis	C	Malus micromalus	A	130387	SNP
Crataegus chungtienesis	G	Malus micromalus	T	130394	SNP
Crataegus chungtienesis	T	Malus micromalus	C	130428	SNP
Crataegus chungtienesis	G	Malus micromalus	A	130761	SNP
Crataegus chungtienesis	T	Malus micromalus	G	130766	SNP
Crataegus chungtienesis	T	Malus micromalus	C	130986	SNP
Crataegus chungtienesis	A	Malus micromalus	G	131131	SNP
Crataegus chungtienesis	T	Malus micromalus	C	131249	SNP
Crataegus chungtienesis	T	Malus micromalus	G	131290	SNP
Crataegus chungtienesis	C	Malus micromalus	T	131355	SNP
Crataegus chungtienesis	C	Malus micromalus	T	131448	SNP
Crataegus chungtienesis	T	Malus micromalus	A	131563	SNP
Crataegus chungtienesis	A	Malus micromalus	G	131592	SNP
Crataegus chungtienesis	A	Malus micromalus	C	131623	SNP
Crataegus chungtienesis	A	Malus micromalus	T	131644	SNP
Crataegus chungtienesis	A	Malus micromalus	G	131821	SNP
Crataegus chungtienesis	C	Malus micromalus	T	132036	SNP
Crataegus chungtienesis	T	Malus micromalus	C	132109	SNP
Crataegus chungtienesis	A	Malus micromalus	G	132157	SNP
Crataegus chungtienesis	G	Malus micromalus	C	132212	SNP
Crataegus chungtienesis	T	Malus micromalus	A	132230	SNP
Crataegus chungtienesis	C	Malus micromalus	A	132261	SNP
Crataegus chungtienesis	G	Malus micromalus	A	132370	SNP
Crataegus chungtienesis	A	Malus micromalus	G	132424	SNP
Crataegus chungtienesis	A	Malus micromalus	G	132638	SNP
Crataegus chungtienesis	T	Malus micromalus	G	132651	SNP
Crataegus chungtienesis	T	Malus micromalus	G	132678	SNP
Crataegus chungtienesis	C	Malus micromalus	T	132736	SNP
Crataegus chungtienesis	G	Malus micromalus	T	132775	SNP
Crataegus chungtienesis	T	Malus micromalus	A	132978	SNP
Crataegus chungtienesis	A	Malus micromalus	G	133036	SNP
Crataegus chungtienesis	G	Malus micromalus	A	133081	SNP
Crataegus chungtienesis	T	Malus micromalus	G	133480	SNP

## Sheet: Spiraea mongolica
Table S1 (D) Indels and SNPs information in the complete chloroplast alignment of Spiraea mongolica with Crataegus chungtienesis as a reference.
Reference Sequence	Sequences	Variant Sequences	Change	Start Position	Polymorphism Type
Crataegus chungtienesis	GATAA	Spiraea mongolica	G	1504	Delete
Crataegus chungtienesis	TTATCAAATTTAAAATTAGG	Spiraea mongolica	T	1773	Delete
Crataegus chungtienesis	TA	Spiraea mongolica	T	1880	Delete
Crataegus chungtienesis	TAACGAAGACTTC	Spiraea mongolica	T	2766	Delete
Crataegus chungtienesis	ACTCC	Spiraea mongolica	A	5502	Delete
Crataegus chungtienesis	CTACGTAA	Spiraea mongolica	C	5997	Delete
Crataegus chungtienesis	GAAATT	Spiraea mongolica	G	6166	Delete
Crataegus chungtienesis	ATATCTAT	Spiraea mongolica	A	7322	Delete
Crataegus chungtienesis	GATCTGT	Spiraea mongolica	G	7676	Delete
Crataegus chungtienesis	ATT	Spiraea mongolica	A	8502	Delete
Crataegus chungtienesis	GGTTGTT	Spiraea mongolica	G	9589	Delete
Crataegus chungtienesis	TTC	Spiraea mongolica	T	9702	Delete
Crataegus chungtienesis	TA	Spiraea mongolica	T	12258	Delete
Crataegus chungtienesis	TAAAATGG	Spiraea mongolica	T	12850	Delete
Crataegus chungtienesis	TAATACATA	Spiraea mongolica	T	13009	Delete
Crataegus chungtienesis	GATAGACTAATTATTTTC	Spiraea mongolica	G	13604	Delete
Crataegus chungtienesis	TATTAGA	Spiraea mongolica	T	13798	Delete
Crataegus chungtienesis	TG	Spiraea mongolica	T	14046	Delete
Crataegus chungtienesis	CA	Spiraea mongolica	C	14558	Delete
Crataegus chungtienesis	CT	Spiraea mongolica	C	14563	Delete
Crataegus chungtienesis	TCC	Spiraea mongolica	T	16318	Delete
Crataegus chungtienesis	TCCAAA	Spiraea mongolica	T	17268	Delete
Crataegus chungtienesis	GATTACA	Spiraea mongolica	G	19895	Delete
Crataegus chungtienesis	TTATTTACTG	Spiraea mongolica	T	19999	Delete
Crataegus chungtienesis	TTAAAG	Spiraea mongolica	T	23642	Delete
Crataegus chungtienesis	ATTT	Spiraea mongolica	A	27759	Delete
Crataegus chungtienesis	AATTTG	Spiraea mongolica	A	27958	Delete
Crataegus chungtienesis	TTATTA	Spiraea mongolica	T	28053	Delete
Crataegus chungtienesis	TAAA	Spiraea mongolica	T	28191	Delete
Crataegus chungtienesis	GATCA	Spiraea mongolica	G	32979	Delete
Crataegus chungtienesis	TATTGGG	Spiraea mongolica	T	33050	Delete
Crataegus chungtienesis	GTTATA	Spiraea mongolica	G	33094	Delete
Crataegus chungtienesis	ATTCT	Spiraea mongolica	A	33458	Delete
Crataegus chungtienesis	CGCCGAATCTCTTTA	Spiraea mongolica	C	33505	Delete
Crataegus chungtienesis	AG	Spiraea mongolica	A	34471	Delete
Crataegus chungtienesis	TTCAAAAG	Spiraea mongolica	T	35216	Delete
Crataegus chungtienesis	CT	Spiraea mongolica	C	37894	Delete
Crataegus chungtienesis	CTACGA	Spiraea mongolica	C	37962	Delete
Crataegus chungtienesis	AATGGT	Spiraea mongolica	A	39968	Delete
Crataegus chungtienesis	GTCATTA	Spiraea mongolica	G	44896	Delete
Crataegus chungtienesis	TATTTAA	Spiraea mongolica	T	44919	Delete
Crataegus chungtienesis	AG	Spiraea mongolica	A	45355	Delete
Crataegus chungtienesis	ATT	Spiraea mongolica	A	45490	Delete
Crataegus chungtienesis	GACCAAA	Spiraea mongolica	G	45838	Delete
Crataegus chungtienesis	CT	Spiraea mongolica	C	46017	Delete
Crataegus chungtienesis	ACCG	Spiraea mongolica	A	48012	Delete
Crataegus chungtienesis	AGTATT	Spiraea mongolica	A	48832	Delete
Crataegus chungtienesis	AT	Spiraea mongolica	A	50876	Delete
Crataegus chungtienesis	CT	Spiraea mongolica	C	53606	Delete
Crataegus chungtienesis	TCACTC	Spiraea mongolica	T	54830	Delete
Crataegus chungtienesis	GT	Spiraea mongolica	G	54998	Delete
Crataegus chungtienesis	CT	Spiraea mongolica	C	55199	Delete
Crataegus chungtienesis	GGA	Spiraea mongolica	G	55218	Delete
Crataegus chungtienesis	GA	Spiraea mongolica	G	58365	Delete
Crataegus chungtienesis	GAATTGAAATTAA	Spiraea mongolica	G	59912	Delete
Crataegus chungtienesis	AAG	Spiraea mongolica	A	59959	Delete
Crataegus chungtienesis	AGTCTTG	Spiraea mongolica	A	60575	Delete
Crataegus chungtienesis	AAGCTCTTATGT	Spiraea mongolica	A	63022	Delete
Crataegus chungtienesis	AAGTCAATAT	Spiraea mongolica	A	63106	Delete
Crataegus chungtienesis	TTGGTCATTGAGATGTA	Spiraea mongolica	T	69417	Delete
Crataegus chungtienesis	CT	Spiraea mongolica	C	69473	Delete
Crataegus chungtienesis	TATTTA	Spiraea mongolica	T	69892	Delete
Crataegus chungtienesis	TC	Spiraea mongolica	T	70624	Delete
Crataegus chungtienesis	ATTAT	Spiraea mongolica	A	70900	Delete
Crataegus chungtienesis	TATATAATTTATTTAAATTTATTTTTTA	Spiraea mongolica	T	71318	Delete
Crataegus chungtienesis	CT	Spiraea mongolica	C	74750	Delete
Crataegus chungtienesis	TA	Spiraea mongolica	T	74823	Delete
Crataegus chungtienesis	AAAAAGAT	Spiraea mongolica	A	75614	Delete
Crataegus chungtienesis	GAATCAAACA	Spiraea mongolica	G	75822	Delete
Crataegus chungtienesis	AAG	Spiraea mongolica	A	78343	Delete
Crataegus chungtienesis	GACAAA	Spiraea mongolica	G	78700	Delete
Crataegus chungtienesis	CTTTGG	Spiraea mongolica	C	78716	Delete
Crataegus chungtienesis	ATATATAG	Spiraea mongolica	A	78990	Delete
Crataegus chungtienesis	GAATCATA	Spiraea mongolica	G	79085	Delete
Crataegus chungtienesis	TTG	Spiraea mongolica	T	79913	Delete
Crataegus chungtienesis	GTGGATA	Spiraea mongolica	G	80663	Delete
Crataegus chungtienesis	TTATTTGTACATC	Spiraea mongolica	T	83079	Delete
Crataegus chungtienesis	TTATTC	Spiraea mongolica	T	85760	Delete
Crataegus chungtienesis	TA	Spiraea mongolica	T	85973	Delete
Crataegus chungtienesis	GCATAA	Spiraea mongolica	G	87115	Delete
Crataegus chungtienesis	ACG	Spiraea mongolica	A	119274	Delete
Crataegus chungtienesis	AT	Spiraea mongolica	A	122400	Delete
Crataegus chungtienesis	TA	Spiraea mongolica	T	123028	Delete
Crataegus chungtienesis	CTTTG	Spiraea mongolica	C	125907	Delete
Crataegus chungtienesis	GT	Spiraea mongolica	G	126022	Delete
Crataegus chungtienesis	ATCACACAAATCT	Spiraea mongolica	A	130519	Delete
Crataegus chungtienesis	CACATTG	Spiraea mongolica	C	130620	Delete
Crataegus chungtienesis	TTCTTTTTTGTCCTCC	Spiraea mongolica	T	132127	Delete
Crataegus chungtienesis	AAAC	Spiraea mongolica	A	132258	Delete
Crataegus chungtienesis	C	Spiraea mongolica	CTATTAT	2981	Insert
Crataegus chungtienesis	G	Spiraea mongolica	GTACGA	3624	Insert
Crataegus chungtienesis	A	Spiraea mongolica	AAGAATAG	3631	Insert
Crataegus chungtienesis	G	Spiraea mongolica	GA	3640	Insert
Crataegus chungtienesis	G	Spiraea mongolica	GAAAA	3768	Insert
Crataegus chungtienesis	T	Spiraea mongolica	TTTA	4034	Insert
Crataegus chungtienesis	A	Spiraea mongolica	AAATT	4322	Insert
Crataegus chungtienesis	T	Spiraea mongolica	TA	6208	Insert
Crataegus chungtienesis	T	Spiraea mongolica	TA	7582	Insert
Crataegus chungtienesis	C	Spiraea mongolica	CATTTTGACA	13076	Insert
Crataegus chungtienesis	G	Spiraea mongolica	GA	13135	Insert
Crataegus chungtienesis	G	Spiraea mongolica	GA	13386	Insert
Crataegus chungtienesis	A	Spiraea mongolica	AATACTAAC	13692	Insert
Crataegus chungtienesis	T	Spiraea mongolica	TAAA	13866	Insert
Crataegus chungtienesis	T	Spiraea mongolica	TA	14590	Insert
Crataegus chungtienesis	T	Spiraea mongolica	TTCACAATAG	14671	Insert
Crataegus chungtienesis	T	Spiraea mongolica	TAAGCTAAAAA	15446	Insert
Crataegus chungtienesis	T	Spiraea mongolica	TA	17151	Insert
Crataegus chungtienesis	G	Spiraea mongolica	GAATCATTA	17394	Insert
Crataegus chungtienesis	G	Spiraea mongolica	GTTCTTT	22043	Insert
Crataegus chungtienesis	T	Spiraea mongolica	TGCTTATTC	23797	Insert
Crataegus chungtienesis	A	Spiraea mongolica	ATC	23857	Insert
Crataegus chungtienesis	T	Spiraea mongolica	TTTTG	23876	Insert
Crataegus chungtienesis	C	Spiraea mongolica	CGTACTT	26373	Insert
Crataegus chungtienesis	G	Spiraea mongolica	GACAAA	27786	Insert
Crataegus chungtienesis	T	Spiraea mongolica	TTTTTCTG	29734	Insert
Crataegus chungtienesis	G	Spiraea mongolica	GA	31965	Insert
Crataegus chungtienesis	T	Spiraea mongolica	TTAGAAG	39447	Insert
Crataegus chungtienesis	A	Spiraea mongolica	AAAATG	39559	Insert
Crataegus chungtienesis	T	Spiraea mongolica	TG	44747	Insert
Crataegus chungtienesis	T	Spiraea mongolica	TATATC	45482	Insert
Crataegus chungtienesis	T	Spiraea mongolica	TAG	45944	Insert
Crataegus chungtienesis	C	Spiraea mongolica	CTT	46058	Insert
Crataegus chungtienesis	A	Spiraea mongolica	AAAAGATCTTTCCTTAACATCAAGGAT	46508	Insert
Crataegus chungtienesis	A	Spiraea mongolica	AAAAG	46551	Insert
Crataegus chungtienesis	C	Spiraea mongolica	CCATAGGT	46794	Insert
Crataegus chungtienesis	T	Spiraea mongolica	TTCATAAAC	50683	Insert
Crataegus chungtienesis	T	Spiraea mongolica	TA	54032	Insert
Crataegus chungtienesis	C	Spiraea mongolica	CTATAT	55085	Insert
Crataegus chungtienesis	C	Spiraea mongolica	CA	58198	Insert
Crataegus chungtienesis	T	Spiraea mongolica	TC	59948	Insert
Crataegus chungtienesis	T	Spiraea mongolica	TG	60201	Insert
Crataegus chungtienesis	T	Spiraea mongolica	TATTCG	60416	Insert
Crataegus chungtienesis	A	Spiraea mongolica	ATTCTTT	65162	Insert
Crataegus chungtienesis	T	Spiraea mongolica	TCTTGGA	65328	Insert
Crataegus chungtienesis	A	Spiraea mongolica	AT	70200	Insert
Crataegus chungtienesis	A	Spiraea mongolica	AGATGTC	71415	Insert
Crataegus chungtienesis	G	Spiraea mongolica	GTTTTT	71833	Insert
Crataegus chungtienesis	T	Spiraea mongolica	TTTTTTA	72552	Insert
Crataegus chungtienesis	G	Spiraea mongolica	GAAA	72578	Insert
Crataegus chungtienesis	C	Spiraea mongolica	CTTTAATCTTTA	72712	Insert
Crataegus chungtienesis	T	Spiraea mongolica	TA	72806	Insert
Crataegus chungtienesis	T	Spiraea mongolica	TTTACCATATTTTA	75576	Insert
Crataegus chungtienesis	T	Spiraea mongolica	TATTAC	75816	Insert
Crataegus chungtienesis	G	Spiraea mongolica	GA	77791	Insert
Crataegus chungtienesis	C	Spiraea mongolica	CTAAAG	78564	Insert
Crataegus chungtienesis	A	Spiraea mongolica	ATTTTAT	80478	Insert
Crataegus chungtienesis	G	Spiraea mongolica	GTTTAT	82555	Insert
Crataegus chungtienesis	T	Spiraea mongolica	TA	84720	Insert
Crataegus chungtienesis	T	Spiraea mongolica	TG	86175	Insert
Crataegus chungtienesis	T	Spiraea mongolica	TATTTTA	87630	Insert
Crataegus chungtienesis	G	Spiraea mongolica	GT	116545	Insert
Crataegus chungtienesis	T	Spiraea mongolica	TAATTG	120259	Insert
Crataegus chungtienesis	G	Spiraea mongolica	GCTATTA	123169	Insert
Crataegus chungtienesis	A	Spiraea mongolica	ATTT	124111	Insert
Crataegus chungtienesis	A	Spiraea mongolica	ATAGAG	124670	Insert
Crataegus chungtienesis	C	Spiraea mongolica	CTTT	129074	Insert
Crataegus chungtienesis	G	Spiraea mongolica	A	409	SNP
Crataegus chungtienesis	A	Spiraea mongolica	G	422	SNP
Crataegus chungtienesis	A	Spiraea mongolica	G	527	SNP
Crataegus chungtienesis	G	Spiraea mongolica	A	698	SNP
Crataegus chungtienesis	G	Spiraea mongolica	T	732	SNP
Crataegus chungtienesis	A	Spiraea mongolica	G	785	SNP
Crataegus chungtienesis	A	Spiraea mongolica	G	815	SNP
Crataegus chungtienesis	G	Spiraea mongolica	A	833	SNP
Crataegus chungtienesis	G	Spiraea mongolica	A	842	SNP
Crataegus chungtienesis	G	Spiraea mongolica	A	860	SNP
Crataegus chungtienesis	C	Spiraea mongolica	T	869	SNP
Crataegus chungtienesis	A	Spiraea mongolica	G	893	SNP
Crataegus chungtienesis	A	Spiraea mongolica	G	947	SNP
Crataegus chungtienesis	T	Spiraea mongolica	A	980	SNP
Crataegus chungtienesis	G	Spiraea mongolica	A	1027	SNP
Crataegus chungtienesis	A	Spiraea mongolica	T	1037	SNP
Crataegus chungtienesis	G	Spiraea mongolica	A	1096	SNP
Crataegus chungtienesis	A	Spiraea mongolica	C	1151	SNP
Crataegus chungtienesis	A	Spiraea mongolica	C	1178	SNP
Crataegus chungtienesis	A	Spiraea mongolica	C	1244	SNP
Crataegus chungtienesis	G	Spiraea mongolica	A	1412	SNP
Crataegus chungtienesis	G	Spiraea mongolica	T	1448	SNP
Crataegus chungtienesis	A	Spiraea mongolica	C	1459	SNP
Crataegus chungtienesis	G	Spiraea mongolica	T	1473	SNP
Crataegus chungtienesis	G	Spiraea mongolica	T	1496	SNP
Crataegus chungtienesis	C	Spiraea mongolica	G	1582	SNP
Crataegus chungtienesis	A	Spiraea mongolica	C	1600	SNP
Crataegus chungtienesis	A	Spiraea mongolica	C	1605	SNP
Crataegus chungtienesis	T	Spiraea mongolica	G	1830	SNP
Crataegus chungtienesis	G	Spiraea mongolica	T	1934	SNP
Crataegus chungtienesis	T	Spiraea mongolica	G	1956	SNP
Crataegus chungtienesis	G	Spiraea mongolica	T	1961	SNP
Crataegus chungtienesis	T	Spiraea mongolica	A	1967	SNP
Crataegus chungtienesis	T	Spiraea mongolica	A	1985	SNP
Crataegus chungtienesis	T	Spiraea mongolica	G	1991	SNP
Crataegus chungtienesis	G	Spiraea mongolica	A	2009	SNP
Crataegus chungtienesis	C	Spiraea mongolica	T	2051	SNP
Crataegus chungtienesis	C	Spiraea mongolica	A	2062	SNP
Crataegus chungtienesis	C	Spiraea mongolica	A	2092	SNP
Crataegus chungtienesis	T	Spiraea mongolica	C	2122	SNP
Crataegus chungtienesis	A	Spiraea mongolica	C	2129	SNP
Crataegus chungtienesis	G	Spiraea mongolica	T	2158	SNP
Crataegus chungtienesis	G	Spiraea mongolica	T	2244	SNP
Crataegus chungtienesis	G	Spiraea mongolica	A	2284	SNP
Crataegus chungtienesis	A	Spiraea mongolica	G	2290	SNP
Crataegus chungtienesis	A	Spiraea mongolica	T	2302	SNP
Crataegus chungtienesis	G	Spiraea mongolica	T	2307	SNP
Crataegus chungtienesis	T	Spiraea mongolica	C	2321	SNP
Crataegus chungtienesis	T	Spiraea mongolica	G	2329	SNP
Crataegus chungtienesis	G	Spiraea mongolica	A	2335	SNP
Crataegus chungtienesis	T	Spiraea mongolica	C	2359	SNP
Crataegus chungtienesis	G	Spiraea mongolica	A	2365	SNP
Crataegus chungtienesis	A	Spiraea mongolica	C	2380	SNP
Crataegus chungtienesis	C	Spiraea mongolica	T	2407	SNP
Crataegus chungtienesis	C	Spiraea mongolica	A	2423	SNP
Crataegus chungtienesis	C	Spiraea mongolica	T	2505	SNP
Crataegus chungtienesis	C	Spiraea mongolica	T	2515	SNP
Crataegus chungtienesis	A	Spiraea mongolica	T	2543	SNP
Crataegus chungtienesis	C	Spiraea mongolica	A	2556	SNP
Crataegus chungtienesis	C	Spiraea mongolica	A	2608	SNP
Crataegus chungtienesis	G	Spiraea mongolica	A	2664	SNP
Crataegus chungtienesis	A	Spiraea mongolica	C	2685	SNP
Crataegus chungtienesis	A	Spiraea mongolica	T	2692	SNP
Crataegus chungtienesis	A	Spiraea mongolica	C	2785	SNP
Crataegus chungtienesis	G	Spiraea mongolica	A	2890	SNP
Crataegus chungtienesis	A	Spiraea mongolica	G	3006	SNP
Crataegus chungtienesis	T	Spiraea mongolica	C	3019	SNP
Crataegus chungtienesis	T	Spiraea mongolica	G	3147	SNP
Crataegus chungtienesis	C	Spiraea mongolica	T	3193	SNP
Crataegus chungtienesis	A	Spiraea mongolica	G	3209	SNP
Crataegus chungtienesis	T	Spiraea mongolica	A	3325	SNP
Crataegus chungtienesis	T	Spiraea mongolica	G	3383	SNP
Crataegus chungtienesis	G	Spiraea mongolica	T	3389	SNP
Crataegus chungtienesis	T	Spiraea mongolica	C	3504	SNP
Crataegus chungtienesis	T	Spiraea mongolica	G	3514	SNP
Crataegus chungtienesis	A	Spiraea mongolica	C	3551	SNP
Crataegus chungtienesis	G	Spiraea mongolica	A	3671	SNP
Crataegus chungtienesis	C	Spiraea mongolica	A	3683	SNP
Crataegus chungtienesis	A	Spiraea mongolica	C	3726	SNP
Crataegus chungtienesis	C	Spiraea mongolica	T	3818	SNP
Crataegus chungtienesis	C	Spiraea mongolica	T	3833	SNP
Crataegus chungtienesis	A	Spiraea mongolica	T	3860	SNP
Crataegus chungtienesis	T	Spiraea mongolica	C	3882	SNP
Crataegus chungtienesis	T	Spiraea mongolica	C	3890	SNP
Crataegus chungtienesis	T	Spiraea mongolica	C	3931	SNP
Crataegus chungtienesis	T	Spiraea mongolica	G	3937	SNP
Crataegus chungtienesis	G	Spiraea mongolica	A	3991	SNP
Crataegus chungtienesis	A	Spiraea mongolica	T	3996	SNP
Crataegus chungtienesis	A	Spiraea mongolica	C	4016	SNP
Crataegus chungtienesis	C	Spiraea mongolica	T	4029	SNP
Crataegus chungtienesis	A	Spiraea mongolica	T	4047	SNP
Crataegus chungtienesis	T	Spiraea mongolica	A	4065	SNP
Crataegus chungtienesis	G	Spiraea mongolica	T	4089	SNP
Crataegus chungtienesis	A	Spiraea mongolica	C	4100	SNP
Crataegus chungtienesis	T	Spiraea mongolica	C	4107	SNP
Crataegus chungtienesis	T	Spiraea mongolica	C	4120	SNP
Crataegus chungtienesis	C	Spiraea mongolica	T	4197	SNP
Crataegus chungtienesis	T	Spiraea mongolica	C	4317	SNP
Crataegus chungtienesis	C	Spiraea mongolica	A	4353	SNP
Crataegus chungtienesis	A	Spiraea mongolica	T	5202	SNP
Crataegus chungtienesis	G	Spiraea mongolica	A	5217	SNP
Crataegus chungtienesis	A	Spiraea mongolica	G	5266	SNP
Crataegus chungtienesis	A	Spiraea mongolica	T	5298	SNP
Crataegus chungtienesis	C	Spiraea mongolica	T	5305	SNP
Crataegus chungtienesis	A	Spiraea mongolica	T	5325	SNP
Crataegus chungtienesis	A	Spiraea mongolica	G	5343	SNP
Crataegus chungtienesis	G	Spiraea mongolica	A	5403	SNP
Crataegus chungtienesis	G	Spiraea mongolica	T	5808	SNP
Crataegus chungtienesis	G	Spiraea mongolica	A	5826	SNP
Crataegus chungtienesis	C	Spiraea mongolica	G	5847	SNP
Crataegus chungtienesis	C	Spiraea mongolica	A	5855	SNP
Crataegus chungtienesis	C	Spiraea mongolica	T	5934	SNP
Crataegus chungtienesis	C	Spiraea mongolica	A	5963	SNP
Crataegus chungtienesis	A	Spiraea mongolica	G	6028	SNP
Crataegus chungtienesis	C	Spiraea mongolica	T	6046	SNP
Crataegus chungtienesis	T	Spiraea mongolica	C	6064	SNP
Crataegus chungtienesis	T	Spiraea mongolica	C	6071	SNP
Crataegus chungtienesis	C	Spiraea mongolica	A	6083	SNP
Crataegus chungtienesis	C	Spiraea mongolica	A	6124	SNP
Crataegus chungtienesis	G	Spiraea mongolica	T	6181	SNP
Crataegus chungtienesis	G	Spiraea mongolica	A	6236	SNP
Crataegus chungtienesis	T	Spiraea mongolica	A	6360	SNP
Crataegus chungtienesis	A	Spiraea mongolica	G	6401	SNP
Crataegus chungtienesis	A	Spiraea mongolica	G	6428	SNP
Crataegus chungtienesis	G	Spiraea mongolica	A	6440	SNP
Crataegus chungtienesis	A	Spiraea mongolica	G	6470	SNP
Crataegus chungtienesis	G	Spiraea mongolica	A	7436	SNP
Crataegus chungtienesis	A	Spiraea mongolica	G	7472	SNP
Crataegus chungtienesis	G	Spiraea mongolica	A	7512	SNP
Crataegus chungtienesis	T	Spiraea mongolica	C	7544	SNP
Crataegus chungtienesis	C	Spiraea mongolica	T	7808	SNP
Crataegus chungtienesis	A	Spiraea mongolica	T	7955	SNP
Crataegus chungtienesis	T	Spiraea mongolica	C	7996	SNP
Crataegus chungtienesis	G	Spiraea mongolica	T	8093	SNP
Crataegus chungtienesis	C	Spiraea mongolica	T	8152	SNP
Crataegus chungtienesis	T	Spiraea mongolica	C	8158	SNP
Crataegus chungtienesis	G	Spiraea mongolica	A	8212	SNP
Crataegus chungtienesis	G	Spiraea mongolica	C	8224	SNP
Crataegus chungtienesis	C	Spiraea mongolica	A	8229	SNP
Crataegus chungtienesis	T	Spiraea mongolica	A	8243	SNP
Crataegus chungtienesis	T	Spiraea mongolica	C	8278	SNP
Crataegus chungtienesis	T	Spiraea mongolica	C	8333	SNP
Crataegus chungtienesis	C	Spiraea mongolica	T	8493	SNP
Crataegus chungtienesis	C	Spiraea mongolica	T	8972	SNP
Crataegus chungtienesis	C	Spiraea mongolica	T	8983	SNP
Crataegus chungtienesis	A	Spiraea mongolica	G	8996	SNP
Crataegus chungtienesis	C	Spiraea mongolica	G	9013	SNP
Crataegus chungtienesis	A	Spiraea mongolica	G	9036	SNP
Crataegus chungtienesis	A	Spiraea mongolica	C	9047	SNP
Crataegus chungtienesis	A	Spiraea mongolica	G	9084	SNP
Crataegus chungtienesis	C	Spiraea mongolica	T	9194	SNP
Crataegus chungtienesis	A	Spiraea mongolica	G	9216	SNP
Crataegus chungtienesis	G	Spiraea mongolica	A	9255	SNP
Crataegus chungtienesis	A	Spiraea mongolica	G	9368	SNP
Crataegus chungtienesis	G	Spiraea mongolica	A	9468	SNP
Crataegus chungtienesis	A	Spiraea mongolica	G	9526	SNP
Crataegus chungtienesis	T	Spiraea mongolica	C	9536	SNP
Crataegus chungtienesis	C	Spiraea mongolica	A	9559	SNP
Crataegus chungtienesis	G	Spiraea mongolica	A	9585	SNP
Crataegus chungtienesis	C	Spiraea mongolica	T	9617	SNP
Crataegus chungtienesis	G	Spiraea mongolica	C	9628	SNP
Crataegus chungtienesis	A	Spiraea mongolica	C	9731	SNP
Crataegus chungtienesis	T	Spiraea mongolica	C	10772	SNP
Crataegus chungtienesis	C	Spiraea mongolica	T	10790	SNP
Crataegus chungtienesis	G	Spiraea mongolica	C	10796	SNP
Crataegus chungtienesis	T	Spiraea mongolica	G	10823	SNP
Crataegus chungtienesis	T	Spiraea mongolica	G	10845	SNP
Crataegus chungtienesis	A	Spiraea mongolica	G	10928	SNP
Crataegus chungtienesis	T	Spiraea mongolica	G	10949	SNP
Crataegus chungtienesis	C	Spiraea mongolica	T	10955	SNP
Crataegus chungtienesis	C	Spiraea mongolica	G	10964	SNP
Crataegus chungtienesis	A	Spiraea mongolica	G	11036	SNP
Crataegus chungtienesis	G	Spiraea mongolica	A	11100	SNP
Crataegus chungtienesis	G	Spiraea mongolica	A	11105	SNP
Crataegus chungtienesis	G	Spiraea mongolica	T	11116	SNP
Crataegus chungtienesis	G	Spiraea mongolica	A	11123	SNP
Crataegus chungtienesis	C	Spiraea mongolica	A	11159	SNP
Crataegus chungtienesis	A	Spiraea mongolica	C	11209	SNP
Crataegus chungtienesis	G	Spiraea mongolica	A	11334	SNP
Crataegus chungtienesis	T	Spiraea mongolica	C	11381	SNP
Crataegus chungtienesis	T	Spiraea mongolica	G	11432	SNP
Crataegus chungtienesis	C	Spiraea mongolica	A	11438	SNP
Crataegus chungtienesis	G	Spiraea mongolica	C	11453	SNP
Crataegus chungtienesis	G	Spiraea mongolica	A	11462	SNP
Crataegus chungtienesis	G	Spiraea mongolica	A	11475	SNP
Crataegus chungtienesis	T	Spiraea mongolica	G	11546	SNP
Crataegus chungtienesis	C	Spiraea mongolica	A	11618	SNP
Crataegus chungtienesis	T	Spiraea mongolica	C	11639	SNP
Crataegus chungtienesis	T	Spiraea mongolica	C	11732	SNP
Crataegus chungtienesis	C	Spiraea mongolica	G	11738	SNP
Crataegus chungtienesis	A	Spiraea mongolica	G	11774	SNP
Crataegus chungtienesis	C	Spiraea mongolica	T	11780	SNP
Crataegus chungtienesis	G	Spiraea mongolica	A	11849	SNP
Crataegus chungtienesis	C	Spiraea mongolica	T	11855	SNP
Crataegus chungtienesis	A	Spiraea mongolica	G	11881	SNP
Crataegus chungtienesis	A	Spiraea mongolica	G	11888	SNP
Crataegus chungtienesis	A	Spiraea mongolica	G	11894	SNP
Crataegus chungtienesis	T	Spiraea mongolica	C	11923	SNP
Crataegus chungtienesis	A	Spiraea mongolica	C	11930	SNP
Crataegus chungtienesis	G	Spiraea mongolica	A	11984	SNP
Crataegus chungtienesis	A	Spiraea mongolica	T	12014	SNP
Crataegus chungtienesis	C	Spiraea mongolica	A	12053	SNP
Crataegus chungtienesis	G	Spiraea mongolica	T	12062	SNP
Crataegus chungtienesis	G	Spiraea mongolica	C	12068	SNP
Crataegus chungtienesis	A	Spiraea mongolica	G	12095	SNP
Crataegus chungtienesis	G	Spiraea mongolica	A	12116	SNP
Crataegus chungtienesis	C	Spiraea mongolica	T	12203	SNP
Crataegus chungtienesis	C	Spiraea mongolica	T	12307	SNP
Crataegus chungtienesis	C	Spiraea mongolica	T	12322	SNP
Crataegus chungtienesis	C	Spiraea mongolica	T	12367	SNP
Crataegus chungtienesis	A	Spiraea mongolica	C	12400	SNP
Crataegus chungtienesis	T	Spiraea mongolica	G	12435	SNP
Crataegus chungtienesis	G	Spiraea mongolica	A	12478	SNP
Crataegus chungtienesis	A	Spiraea mongolica	G	12556	SNP
Crataegus chungtienesis	C	Spiraea mongolica	A	12598	SNP
Crataegus chungtienesis	G	Spiraea mongolica	A	12624	SNP
Crataegus chungtienesis	G	Spiraea mongolica	A	12633	SNP
Crataegus chungtienesis	T	Spiraea mongolica	G	12655	SNP
Crataegus chungtienesis	T	Spiraea mongolica	C	12682	SNP
Crataegus chungtienesis	A	Spiraea mongolica	C	12832	SNP
Crataegus chungtienesis	A	Spiraea mongolica	C	12899	SNP
Crataegus chungtienesis	T	Spiraea mongolica	C	12905	SNP
Crataegus chungtienesis	C	Spiraea mongolica	A	12911	SNP
Crataegus chungtienesis	A	Spiraea mongolica	C	13087	SNP
Crataegus chungtienesis	A	Spiraea mongolica	G	13099	SNP
Crataegus chungtienesis	A	Spiraea mongolica	C	13164	SNP
Crataegus chungtienesis	C	Spiraea mongolica	A	13175	SNP
Crataegus chungtienesis	C	Spiraea mongolica	T	13180	SNP
Crataegus chungtienesis	C	Spiraea mongolica	T	13365	SNP
Crataegus chungtienesis	G	Spiraea mongolica	T	13376	SNP
Crataegus chungtienesis	A	Spiraea mongolica	G	13381	SNP
Crataegus chungtienesis	C	Spiraea mongolica	A	13464	SNP
Crataegus chungtienesis	G	Spiraea mongolica	A	13675	SNP
Crataegus chungtienesis	C	Spiraea mongolica	A	13815	SNP
Crataegus chungtienesis	C	Spiraea mongolica	G	13837	SNP
Crataegus chungtienesis	T	Spiraea mongolica	C	13877	SNP
Crataegus chungtienesis	C	Spiraea mongolica	G	13929	SNP
Crataegus chungtienesis	C	Spiraea mongolica	A	13945	SNP
Crataegus chungtienesis	T	Spiraea mongolica	G	14002	SNP
Crataegus chungtienesis	C	Spiraea mongolica	T	14024	SNP
Crataegus chungtienesis	G	Spiraea mongolica	A	14067	SNP
Crataegus chungtienesis	G	Spiraea mongolica	T	14094	SNP
Crataegus chungtienesis	C	Spiraea mongolica	T	14142	SNP
Crataegus chungtienesis	G	Spiraea mongolica	T	14157	SNP
Crataegus chungtienesis	T	Spiraea mongolica	C	14181	SNP
Crataegus chungtienesis	C	Spiraea mongolica	T	14229	SNP
Crataegus chungtienesis	A	Spiraea mongolica	G	14256	SNP
Crataegus chungtienesis	A	Spiraea mongolica	T	14331	SNP
Crataegus chungtienesis	T	Spiraea mongolica	G	14369	SNP
Crataegus chungtienesis	C	Spiraea mongolica	T	14408	SNP
Crataegus chungtienesis	C	Spiraea mongolica	T	14420	SNP
Crataegus chungtienesis	C	Spiraea mongolica	T	14474	SNP
Crataegus chungtienesis	G	Spiraea mongolica	T	14480	SNP
Crataegus chungtienesis	G	Spiraea mongolica	T	14499	SNP
Crataegus chungtienesis	C	Spiraea mongolica	T	14508	SNP
Crataegus chungtienesis	G	Spiraea mongolica	T	14514	SNP
Crataegus chungtienesis	C	Spiraea mongolica	A	14553	SNP
Crataegus chungtienesis	T	Spiraea mongolica	A	14600	SNP
Crataegus chungtienesis	A	Spiraea mongolica	C	14646	SNP
Crataegus chungtienesis	A	Spiraea mongolica	G	14652	SNP
Crataegus chungtienesis	C	Spiraea mongolica	G	14661	SNP
Crataegus chungtienesis	C	Spiraea mongolica	A	14695	SNP
Crataegus chungtienesis	A	Spiraea mongolica	G	15426	SNP
Crataegus chungtienesis	T	Spiraea mongolica	G	15456	SNP
Crataegus chungtienesis	C	Spiraea mongolica	T	15464	SNP
Crataegus chungtienesis	C	Spiraea mongolica	A	15604	SNP
Crataegus chungtienesis	A	Spiraea mongolica	G	15619	SNP
Crataegus chungtienesis	A	Spiraea mongolica	T	15685	SNP
Crataegus chungtienesis	C	Spiraea mongolica	T	15733	SNP
Crataegus chungtienesis	C	Spiraea mongolica	G	15796	SNP
Crataegus chungtienesis	C	Spiraea mongolica	T	15832	SNP
Crataegus chungtienesis	C	Spiraea mongolica	G	15871	SNP
Crataegus chungtienesis	T	Spiraea mongolica	G	15906	SNP
Crataegus chungtienesis	G	Spiraea mongolica	T	15919	SNP
Crataegus chungtienesis	C	Spiraea mongolica	T	16005	SNP
Crataegus chungtienesis	G	Spiraea mongolica	A	16036	SNP
Crataegus chungtienesis	C	Spiraea mongolica	A	16051	SNP
Crataegus chungtienesis	G	Spiraea mongolica	A	16096	SNP
Crataegus chungtienesis	C	Spiraea mongolica	T	16144	SNP
Crataegus chungtienesis	C	Spiraea mongolica	A	16168	SNP
Crataegus chungtienesis	C	Spiraea mongolica	A	16186	SNP
Crataegus chungtienesis	T	Spiraea mongolica	C	16267	SNP
Crataegus chungtienesis	T	Spiraea mongolica	A	16328	SNP
Crataegus chungtienesis	G	Spiraea mongolica	A	16355	SNP
Crataegus chungtienesis	G	Spiraea mongolica	T	16369	SNP
Crataegus chungtienesis	C	Spiraea mongolica	T	16394	SNP
Crataegus chungtienesis	A	Spiraea mongolica	C	16426	SNP
Crataegus chungtienesis	T	Spiraea mongolica	G	16489	SNP
Crataegus chungtienesis	T	Spiraea mongolica	C	16651	SNP
Crataegus chungtienesis	T	Spiraea mongolica	G	16668	SNP
Crataegus chungtienesis	G	Spiraea mongolica	C	16678	SNP
Crataegus chungtienesis	C	Spiraea mongolica	G	16750	SNP
Crataegus chungtienesis	T	Spiraea mongolica	C	16765	SNP
Crataegus chungtienesis	C	Spiraea mongolica	T	16864	SNP
Crataegus chungtienesis	C	Spiraea mongolica	A	16978	SNP
Crataegus chungtienesis	C	Spiraea mongolica	A	16993	SNP
Crataegus chungtienesis	G	Spiraea mongolica	A	17011	SNP
Crataegus chungtienesis	G	Spiraea mongolica	T	17061	SNP
Crataegus chungtienesis	T	Spiraea mongolica	C	17086	SNP
Crataegus chungtienesis	C	Spiraea mongolica	T	17098	SNP
Crataegus chungtienesis	C	Spiraea mongolica	T	17139	SNP
Crataegus chungtienesis	C	Spiraea mongolica	T	17241	SNP
Crataegus chungtienesis	A	Spiraea mongolica	T	17261	SNP
Crataegus chungtienesis	C	Spiraea mongolica	A	17310	SNP
Crataegus chungtienesis	A	Spiraea mongolica	G	17380	SNP
Crataegus chungtienesis	T	Spiraea mongolica	C	17390	SNP
Crataegus chungtienesis	T	Spiraea mongolica	G	17409	SNP
Crataegus chungtienesis	G	Spiraea mongolica	A	17442	SNP
Crataegus chungtienesis	C	Spiraea mongolica	T	17459	SNP
Crataegus chungtienesis	C	Spiraea mongolica	T	17477	SNP
Crataegus chungtienesis	A	Spiraea mongolica	C	17554	SNP
Crataegus chungtienesis	A	Spiraea mongolica	G	17580	SNP
Crataegus chungtienesis	G	Spiraea mongolica	A	17742	SNP
Crataegus chungtienesis	T	Spiraea mongolica	C	17757	SNP
Crataegus chungtienesis	T	Spiraea mongolica	G	17888	SNP
Crataegus chungtienesis	T	Spiraea mongolica	A	17990	SNP
Crataegus chungtienesis	C	Spiraea mongolica	T	18038	SNP
Crataegus chungtienesis	G	Spiraea mongolica	A	18114	SNP
Crataegus chungtienesis	T	Spiraea mongolica	G	18123	SNP
Crataegus chungtienesis	G	Spiraea mongolica	T	18162	SNP
Crataegus chungtienesis	A	Spiraea mongolica	C	18261	SNP
Crataegus chungtienesis	C	Spiraea mongolica	A	18282	SNP
Crataegus chungtienesis	G	Spiraea mongolica	T	18320	SNP
Crataegus chungtienesis	A	Spiraea mongolica	G	18422	SNP
Crataegus chungtienesis	C	Spiraea mongolica	A	18438	SNP
Crataegus chungtienesis	T	Spiraea mongolica	C	18460	SNP
Crataegus chungtienesis	G	Spiraea mongolica	T	18485	SNP
Crataegus chungtienesis	G	Spiraea mongolica	A	18496	SNP
Crataegus chungtienesis	G	Spiraea mongolica	T	18514	SNP
Crataegus chungtienesis	T	Spiraea mongolica	A	18544	SNP
Crataegus chungtienesis	A	Spiraea mongolica	G	18552	SNP
Crataegus chungtienesis	G	Spiraea mongolica	T	18603	SNP
Crataegus chungtienesis	A	Spiraea mongolica	G	18637	SNP
Crataegus chungtienesis	T	Spiraea mongolica	C	18651	SNP
Crataegus chungtienesis	G	Spiraea mongolica	C	18680	SNP
Crataegus chungtienesis	T	Spiraea mongolica	G	18752	SNP
Crataegus chungtienesis	G	Spiraea mongolica	A	18800	SNP
Crataegus chungtienesis	C	Spiraea mongolica	A	18833	SNP
Crataegus chungtienesis	C	Spiraea mongolica	A	18861	SNP
Crataegus chungtienesis	C	Spiraea mongolica	T	18891	SNP
Crataegus chungtienesis	G	Spiraea mongolica	C	18923	SNP
Crataegus chungtienesis	A	Spiraea mongolica	C	18966	SNP
Crataegus chungtienesis	C	Spiraea mongolica	T	19002	SNP
Crataegus chungtienesis	G	Spiraea mongolica	A	19009	SNP
Crataegus chungtienesis	A	Spiraea mongolica	G	19023	SNP
Crataegus chungtienesis	G	Spiraea mongolica	A	19050	SNP
Crataegus chungtienesis	G	Spiraea mongolica	A	19133	SNP
Crataegus chungtienesis	C	Spiraea mongolica	T	19259	SNP
Crataegus chungtienesis	A	Spiraea mongolica	G	19267	SNP
Crataegus chungtienesis	T	Spiraea mongolica	G	19293	SNP
Crataegus chungtienesis	G	Spiraea mongolica	A	19341	SNP
Crataegus chungtienesis	T	Spiraea mongolica	G	19368	SNP
Crataegus chungtienesis	A	Spiraea mongolica	G	19377	SNP
Crataegus chungtienesis	T	Spiraea mongolica	G	19431	SNP
Crataegus chungtienesis	G	Spiraea mongolica	A	19470	SNP
Crataegus chungtienesis	T	Spiraea mongolica	G	19530	SNP
Crataegus chungtienesis	T	Spiraea mongolica	C	19563	SNP
Crataegus chungtienesis	G	Spiraea mongolica	A	19576	SNP
Crataegus chungtienesis	A	Spiraea mongolica	G	19581	SNP
Crataegus chungtienesis	G	Spiraea mongolica	A	19602	SNP
Crataegus chungtienesis	C	Spiraea mongolica	T	19608	SNP
Crataegus chungtienesis	T	Spiraea mongolica	C	19624	SNP
Crataegus chungtienesis	G	Spiraea mongolica	A	19639	SNP
Crataegus chungtienesis	T	Spiraea mongolica	G	19730	SNP
Crataegus chungtienesis	G	Spiraea mongolica	T	19775	SNP
Crataegus chungtienesis	T	Spiraea mongolica	G	19785	SNP
Crataegus chungtienesis	C	Spiraea mongolica	A	19859	SNP
Crataegus chungtienesis	T	Spiraea mongolica	C	19883	SNP
Crataegus chungtienesis	G	Spiraea mongolica	A	19889	SNP
Crataegus chungtienesis	T	Spiraea mongolica	A	19926	SNP
Crataegus chungtienesis	A	Spiraea mongolica	G	19971	SNP
Crataegus chungtienesis	G	Spiraea mongolica	T	19980	SNP
Crataegus chungtienesis	A	Spiraea mongolica	G	20118	SNP
Crataegus chungtienesis	C	Spiraea mongolica	T	20175	SNP
Crataegus chungtienesis	G	Spiraea mongolica	A	20193	SNP
Crataegus chungtienesis	T	Spiraea mongolica	C	20220	SNP
Crataegus chungtienesis	A	Spiraea mongolica	G	20274	SNP
Crataegus chungtienesis	C	Spiraea mongolica	T	20279	SNP
Crataegus chungtienesis	G	Spiraea mongolica	A	20367	SNP
Crataegus chungtienesis	G	Spiraea mongolica	T	20378	SNP
Crataegus chungtienesis	T	Spiraea mongolica	G	20409	SNP
Crataegus chungtienesis	G	Spiraea mongolica	A	20430	SNP
Crataegus chungtienesis	A	Spiraea mongolica	G	20439	SNP
Crataegus chungtienesis	G	Spiraea mongolica	A	20472	SNP
Crataegus chungtienesis	C	Spiraea mongolica	T	20529	SNP
Crataegus chungtienesis	T	Spiraea mongolica	C	20574	SNP
Crataegus chungtienesis	A	Spiraea mongolica	G	20637	SNP
Crataegus chungtienesis	G	Spiraea mongolica	A	20667	SNP
Crataegus chungtienesis	G	Spiraea mongolica	T	20740	SNP
Crataegus chungtienesis	C	Spiraea mongolica	T	20754	SNP
Crataegus chungtienesis	T	Spiraea mongolica	C	20787	SNP
Crataegus chungtienesis	T	Spiraea mongolica	C	20866	SNP
Crataegus chungtienesis	G	Spiraea mongolica	A	20883	SNP
Crataegus chungtienesis	T	Spiraea mongolica	G	20889	SNP
Crataegus chungtienesis	C	Spiraea mongolica	T	20994	SNP
Crataegus chungtienesis	A	Spiraea mongolica	G	21057	SNP
Crataegus chungtienesis	T	Spiraea mongolica	C	21156	SNP
Crataegus chungtienesis	G	Spiraea mongolica	A	21186	SNP
Crataegus chungtienesis	T	Spiraea mongolica	C	21291	SNP
Crataegus chungtienesis	A	Spiraea mongolica	C	21318	SNP
Crataegus chungtienesis	T	Spiraea mongolica	C	21429	SNP
Crataegus chungtienesis	C	Spiraea mongolica	A	21653	SNP
Crataegus chungtienesis	A	Spiraea mongolica	G	21663	SNP
Crataegus chungtienesis	C	Spiraea mongolica	A	21687	SNP
Crataegus chungtienesis	G	Spiraea mongolica	C	21693	SNP
Crataegus chungtienesis	G	Spiraea mongolica	C	21733	SNP
Crataegus chungtienesis	G	Spiraea mongolica	A	21753	SNP
Crataegus chungtienesis	T	Spiraea mongolica	C	21813	SNP
Crataegus chungtienesis	T	Spiraea mongolica	G	21863	SNP
Crataegus chungtienesis	T	Spiraea mongolica	A	22080	SNP
Crataegus chungtienesis	C	Spiraea mongolica	A	22127	SNP
Crataegus chungtienesis	C	Spiraea mongolica	T	22138	SNP
Crataegus chungtienesis	G	Spiraea mongolica	A	22311	SNP
Crataegus chungtienesis	T	Spiraea mongolica	G	22389	SNP
Crataegus chungtienesis	T	Spiraea mongolica	C	22425	SNP
Crataegus chungtienesis	G	Spiraea mongolica	A	22524	SNP
Crataegus chungtienesis	G	Spiraea mongolica	T	22575	SNP
Crataegus chungtienesis	G	Spiraea mongolica	A	22614	SNP
Crataegus chungtienesis	C	Spiraea mongolica	G	22629	SNP
Crataegus chungtienesis	T	Spiraea mongolica	G	22692	SNP
Crataegus chungtienesis	A	Spiraea mongolica	G	22857	SNP
Crataegus chungtienesis	C	Spiraea mongolica	A	22872	SNP
Crataegus chungtienesis	T	Spiraea mongolica	C	22908	SNP
Crataegus chungtienesis	A	Spiraea mongolica	G	22929	SNP
Crataegus chungtienesis	C	Spiraea mongolica	T	22935	SNP
Crataegus chungtienesis	C	Spiraea mongolica	T	22953	SNP
Crataegus chungtienesis	C	Spiraea mongolica	G	23094	SNP
Crataegus chungtienesis	C	Spiraea mongolica	T	23103	SNP
Crataegus chungtienesis	A	Spiraea mongolica	C	23131	SNP
Crataegus chungtienesis	A	Spiraea mongolica	G	23162	SNP
Crataegus chungtienesis	T	Spiraea mongolica	G	23210	SNP
Crataegus chungtienesis	C	Spiraea mongolica	T	23232	SNP
Crataegus chungtienesis	T	Spiraea mongolica	A	23250	SNP
Crataegus chungtienesis	C	Spiraea mongolica	T	23359	SNP
Crataegus chungtienesis	G	Spiraea mongolica	A	23365	SNP
Crataegus chungtienesis	T	Spiraea mongolica	G	23377	SNP
Crataegus chungtienesis	A	Spiraea mongolica	G	23454	SNP
Crataegus chungtienesis	A	Spiraea mongolica	C	23467	SNP
Crataegus chungtienesis	T	Spiraea mongolica	C	23480	SNP
Crataegus chungtienesis	G	Spiraea mongolica	T	23577	SNP
Crataegus chungtienesis	T	Spiraea mongolica	C	23782	SNP
Crataegus chungtienesis	G	Spiraea mongolica	A	23839	SNP
Crataegus chungtienesis	A	Spiraea mongolica	C	23866	SNP
Crataegus chungtienesis	C	Spiraea mongolica	A	23912	SNP
Crataegus chungtienesis	C	Spiraea mongolica	T	23953	SNP
Crataegus chungtienesis	G	Spiraea mongolica	A	23961	SNP
Crataegus chungtienesis	C	Spiraea mongolica	T	23989	SNP
Crataegus chungtienesis	G	Spiraea mongolica	C	24055	SNP
Crataegus chungtienesis	G	Spiraea mongolica	A	24340	SNP
Crataegus chungtienesis	T	Spiraea mongolica	G	24348	SNP
Crataegus chungtienesis	T	Spiraea mongolica	G	24373	SNP
Crataegus chungtienesis	C	Spiraea mongolica	T	24426	SNP
Crataegus chungtienesis	G	Spiraea mongolica	A	24443	SNP
Crataegus chungtienesis	T	Spiraea mongolica	G	24450	SNP
Crataegus chungtienesis	G	Spiraea mongolica	T	24469	SNP
Crataegus chungtienesis	A	Spiraea mongolica	C	24596	SNP
Crataegus chungtienesis	T	Spiraea mongolica	C	24659	SNP
Crataegus chungtienesis	T	Spiraea mongolica	C	24842	SNP
Crataegus chungtienesis	T	Spiraea mongolica	C	24875	SNP
Crataegus chungtienesis	T	Spiraea mongolica	G	24946	SNP
Crataegus chungtienesis	G	Spiraea mongolica	T	24998	SNP
Crataegus chungtienesis	C	Spiraea mongolica	A	25031	SNP
Crataegus chungtienesis	T	Spiraea mongolica	G	25112	SNP
Crataegus chungtienesis	C	Spiraea mongolica	A	25196	SNP
Crataegus chungtienesis	A	Spiraea mongolica	G	25264	SNP
Crataegus chungtienesis	G	Spiraea mongolica	A	25283	SNP
Crataegus chungtienesis	A	Spiraea mongolica	G	25304	SNP
Crataegus chungtienesis	G	Spiraea mongolica	A	25341	SNP
Crataegus chungtienesis	C	Spiraea mongolica	T	25358	SNP
Crataegus chungtienesis	C	Spiraea mongolica	A	25376	SNP
Crataegus chungtienesis	G	Spiraea mongolica	A	25475	SNP
Crataegus chungtienesis	C	Spiraea mongolica	T	25505	SNP
Crataegus chungtienesis	A	Spiraea mongolica	C	25535	SNP
Crataegus chungtienesis	G	Spiraea mongolica	A	25547	SNP
Crataegus chungtienesis	A	Spiraea mongolica	G	25562	SNP
Crataegus chungtienesis	A	Spiraea mongolica	G	25667	SNP
Crataegus chungtienesis	T	Spiraea mongolica	G	25727	SNP
Crataegus chungtienesis	A	Spiraea mongolica	G	25738	SNP
Crataegus chungtienesis	T	Spiraea mongolica	C	25763	SNP
Crataegus chungtienesis	T	Spiraea mongolica	C	25778	SNP
Crataegus chungtienesis	A	Spiraea mongolica	G	25832	SNP
Crataegus chungtienesis	T	Spiraea mongolica	C	25850	SNP
Crataegus chungtienesis	C	Spiraea mongolica	T	25887	SNP
Crataegus chungtienesis	C	Spiraea mongolica	A	25956	SNP
Crataegus chungtienesis	T	Spiraea mongolica	C	26069	SNP
Crataegus chungtienesis	T	Spiraea mongolica	G	26324	SNP
Crataegus chungtienesis	C	Spiraea mongolica	T	26384	SNP
Crataegus chungtienesis	T	Spiraea mongolica	G	26462	SNP
Crataegus chungtienesis	T	Spiraea mongolica	C	26528	SNP
Crataegus chungtienesis	A	Spiraea mongolica	C	26534	SNP
Crataegus chungtienesis	G	Spiraea mongolica	A	26540	SNP
Crataegus chungtienesis	T	Spiraea mongolica	C	26591	SNP
Crataegus chungtienesis	C	Spiraea mongolica	A	26618	SNP
Crataegus chungtienesis	A	Spiraea mongolica	G	26744	SNP
Crataegus chungtienesis	G	Spiraea mongolica	T	26855	SNP
Crataegus chungtienesis	G	Spiraea mongolica	A	27008	SNP
Crataegus chungtienesis	A	Spiraea mongolica	G	27071	SNP
Crataegus chungtienesis	A	Spiraea mongolica	G	27098	SNP
Crataegus chungtienesis	A	Spiraea mongolica	G	27210	SNP
Crataegus chungtienesis	C	Spiraea mongolica	T	27261	SNP
Crataegus chungtienesis	G	Spiraea mongolica	A	27317	SNP
Crataegus chungtienesis	G	Spiraea mongolica	T	27329	SNP
Crataegus chungtienesis	G	Spiraea mongolica	T	27353	SNP
Crataegus chungtienesis	G	Spiraea mongolica	T	27575	SNP
Crataegus chungtienesis	C	Spiraea mongolica	T	27584	SNP
Crataegus chungtienesis	G	Spiraea mongolica	T	27610	SNP
Crataegus chungtienesis	C	Spiraea mongolica	T	27686	SNP
Crataegus chungtienesis	C	Spiraea mongolica	T	27740	SNP
Crataegus chungtienesis	G	Spiraea mongolica	A	27998	SNP
Crataegus chungtienesis	A	Spiraea mongolica	C	28007	SNP
Crataegus chungtienesis	T	Spiraea mongolica	G	28097	SNP
Crataegus chungtienesis	G	Spiraea mongolica	T	28108	SNP
Crataegus chungtienesis	C	Spiraea mongolica	A	28113	SNP
Crataegus chungtienesis	C	Spiraea mongolica	T	28152	SNP
Crataegus chungtienesis	G	Spiraea mongolica	A	28181	SNP
Crataegus chungtienesis	C	Spiraea mongolica	G	28386	SNP
Crataegus chungtienesis	C	Spiraea mongolica	T	28411	SNP
Crataegus chungtienesis	T	Spiraea mongolica	C	28421	SNP
Crataegus chungtienesis	G	Spiraea mongolica	T	29581	SNP
Crataegus chungtienesis	A	Spiraea mongolica	C	29632	SNP
Crataegus chungtienesis	G	Spiraea mongolica	T	29643	SNP
Crataegus chungtienesis	G	Spiraea mongolica	A	29657	SNP
Crataegus chungtienesis	C	Spiraea mongolica	A	29673	SNP
Crataegus chungtienesis	T	Spiraea mongolica	G	29684	SNP
Crataegus chungtienesis	T	Spiraea mongolica	C	29690	SNP
Crataegus chungtienesis	A	Spiraea mongolica	C	29716	SNP
Crataegus chungtienesis	T	Spiraea mongolica	G	29746	SNP
Crataegus chungtienesis	T	Spiraea mongolica	G	29752	SNP
Crataegus chungtienesis	C	Spiraea mongolica	A	29769	SNP
Crataegus chungtienesis	G	Spiraea mongolica	T	29797	SNP
Crataegus chungtienesis	C	Spiraea mongolica	A	29805	SNP
Crataegus chungtienesis	A	Spiraea mongolica	C	29812	SNP
Crataegus chungtienesis	T	Spiraea mongolica	G	29856	SNP
Crataegus chungtienesis	T	Spiraea mongolica	G	29864	SNP
Crataegus chungtienesis	T	Spiraea mongolica	C	29893	SNP
Crataegus chungtienesis	C	Spiraea mongolica	A	29918	SNP
Crataegus chungtienesis	C	Spiraea mongolica	T	29999	SNP
Crataegus chungtienesis	G	Spiraea mongolica	A	30059	SNP
Crataegus chungtienesis	C	Spiraea mongolica	A	30068	SNP
Crataegus chungtienesis	G	Spiraea mongolica	T	30074	SNP
Crataegus chungtienesis	C	Spiraea mongolica	T	31162	SNP
Crataegus chungtienesis	A	Spiraea mongolica	G	31180	SNP
Crataegus chungtienesis	A	Spiraea mongolica	G	31203	SNP
Crataegus chungtienesis	A	Spiraea mongolica	G	31210	SNP
Crataegus chungtienesis	T	Spiraea mongolica	A	31222	SNP
Crataegus chungtienesis	A	Spiraea mongolica	C	31248	SNP
Crataegus chungtienesis	A	Spiraea mongolica	C	31255	SNP
Crataegus chungtienesis	A	Spiraea mongolica	G	31262	SNP
Crataegus chungtienesis	C	Spiraea mongolica	T	31275	SNP
Crataegus chungtienesis	A	Spiraea mongolica	G	31285	SNP
Crataegus chungtienesis	A	Spiraea mongolica	G	31327	SNP
Crataegus chungtienesis	T	Spiraea mongolica	G	31452	SNP
Crataegus chungtienesis	C	Spiraea mongolica	A	31477	SNP
Crataegus chungtienesis	T	Spiraea mongolica	C	31486	SNP
Crataegus chungtienesis	G	Spiraea mongolica	T	31528	SNP
Crataegus chungtienesis	G	Spiraea mongolica	A	31560	SNP
Crataegus chungtienesis	C	Spiraea mongolica	A	31578	SNP
Crataegus chungtienesis	T	Spiraea mongolica	C	31595	SNP
Crataegus chungtienesis	C	Spiraea mongolica	A	31647	SNP
Crataegus chungtienesis	C	Spiraea mongolica	A	31656	SNP
Crataegus chungtienesis	C	Spiraea mongolica	A	31661	SNP
Crataegus chungtienesis	C	Spiraea mongolica	T	31676	SNP
Crataegus chungtienesis	G	Spiraea mongolica	A	31682	SNP
Crataegus chungtienesis	T	Spiraea mongolica	G	31717	SNP
Crataegus chungtienesis	G	Spiraea mongolica	A	31722	SNP
Crataegus chungtienesis	C	Spiraea mongolica	A	31774	SNP
Crataegus chungtienesis	C	Spiraea mongolica	T	31795	SNP
Crataegus chungtienesis	A	Spiraea mongolica	C	31802	SNP
Crataegus chungtienesis	C	Spiraea mongolica	T	31825	SNP
Crataegus chungtienesis	G	Spiraea mongolica	C	31853	SNP
Crataegus chungtienesis	C	Spiraea mongolica	T	31900	SNP
Crataegus chungtienesis	C	Spiraea mongolica	T	32003	SNP
Crataegus chungtienesis	T	Spiraea mongolica	G	32016	SNP
Crataegus chungtienesis	G	Spiraea mongolica	A	32513	SNP
Crataegus chungtienesis	T	Spiraea mongolica	C	32526	SNP
Crataegus chungtienesis	A	Spiraea mongolica	T	32552	SNP
Crataegus chungtienesis	G	Spiraea mongolica	T	32585	SNP
Crataegus chungtienesis	G	Spiraea mongolica	T	32591	SNP
Crataegus chungtienesis	G	Spiraea mongolica	A	32602	SNP
Crataegus chungtienesis	C	Spiraea mongolica	G	32738	SNP
Crataegus chungtienesis	C	Spiraea mongolica	A	32754	SNP
Crataegus chungtienesis	G	Spiraea mongolica	A	32765	SNP
Crataegus chungtienesis	T	Spiraea mongolica	C	32783	SNP
Crataegus chungtienesis	C	Spiraea mongolica	T	32799	SNP
Crataegus chungtienesis	T	Spiraea mongolica	G	32859	SNP
Crataegus chungtienesis	C	Spiraea mongolica	G	32895	SNP
Crataegus chungtienesis	T	Spiraea mongolica	G	32934	SNP
Crataegus chungtienesis	C	Spiraea mongolica	G	32990	SNP
Crataegus chungtienesis	A	Spiraea mongolica	G	33012	SNP
Crataegus chungtienesis	G	Spiraea mongolica	A	33070	SNP
Crataegus chungtienesis	A	Spiraea mongolica	G	33125	SNP
Crataegus chungtienesis	T	Spiraea mongolica	C	33270	SNP
Crataegus chungtienesis	G	Spiraea mongolica	T	33349	SNP
Crataegus chungtienesis	T	Spiraea mongolica	C	33376	SNP
Crataegus chungtienesis	A	Spiraea mongolica	T	33398	SNP
Crataegus chungtienesis	C	Spiraea mongolica	G	33470	SNP
Crataegus chungtienesis	T	Spiraea mongolica	C	33475	SNP
Crataegus chungtienesis	G	Spiraea mongolica	T	33493	SNP
Crataegus chungtienesis	G	Spiraea mongolica	T	34386	SNP
Crataegus chungtienesis	T	Spiraea mongolica	A	34394	SNP
Crataegus chungtienesis	C	Spiraea mongolica	T	34399	SNP
Crataegus chungtienesis	G	Spiraea mongolica	A	34422	SNP
Crataegus chungtienesis	T	Spiraea mongolica	A	34444	SNP
Crataegus chungtienesis	C	Spiraea mongolica	T	34463	SNP
Crataegus chungtienesis	A	Spiraea mongolica	C	34482	SNP
Crataegus chungtienesis	C	Spiraea mongolica	A	34515	SNP
Crataegus chungtienesis	A	Spiraea mongolica	G	35005	SNP
Crataegus chungtienesis	C	Spiraea mongolica	A	35053	SNP
Crataegus chungtienesis	A	Spiraea mongolica	G	35089	SNP
Crataegus chungtienesis	A	Spiraea mongolica	G	35288	SNP
Crataegus chungtienesis	A	Spiraea mongolica	G	35341	SNP
Crataegus chungtienesis	T	Spiraea mongolica	A	35382	SNP
Crataegus chungtienesis	T	Spiraea mongolica	G	35396	SNP
Crataegus chungtienesis	A	Spiraea mongolica	G	35454	SNP
Crataegus chungtienesis	G	Spiraea mongolica	T	35574	SNP
Crataegus chungtienesis	G	Spiraea mongolica	A	35604	SNP
Crataegus chungtienesis	G	Spiraea mongolica	T	35610	SNP
Crataegus chungtienesis	A	Spiraea mongolica	G	35676	SNP
Crataegus chungtienesis	G	Spiraea mongolica	A	35739	SNP
Crataegus chungtienesis	T	Spiraea mongolica	C	35784	SNP
Crataegus chungtienesis	T	Spiraea mongolica	C	35830	SNP
Crataegus chungtienesis	C	Spiraea mongolica	T	35859	SNP
Crataegus chungtienesis	G	Spiraea mongolica	A	35904	SNP
Crataegus chungtienesis	A	Spiraea mongolica	G	36081	SNP
Crataegus chungtienesis	T	Spiraea mongolica	C	36099	SNP
Crataegus chungtienesis	A	Spiraea mongolica	C	36207	SNP
Crataegus chungtienesis	T	Spiraea mongolica	A	36246	SNP
Crataegus chungtienesis	C	Spiraea mongolica	T	36454	SNP
Crataegus chungtienesis	T	Spiraea mongolica	C	36622	SNP
Crataegus chungtienesis	G	Spiraea mongolica	A	36661	SNP
Crataegus chungtienesis	T	Spiraea mongolica	C	36676	SNP
Crataegus chungtienesis	T	Spiraea mongolica	G	36754	SNP
Crataegus chungtienesis	C	Spiraea mongolica	T	36844	SNP
Crataegus chungtienesis	C	Spiraea mongolica	T	36928	SNP
Crataegus chungtienesis	C	Spiraea mongolica	G	37009	SNP
Crataegus chungtienesis	A	Spiraea mongolica	G	37033	SNP
Crataegus chungtienesis	T	Spiraea mongolica	A	37057	SNP
Crataegus chungtienesis	T	Spiraea mongolica	G	37093	SNP
Crataegus chungtienesis	C	Spiraea mongolica	T	37120	SNP
Crataegus chungtienesis	A	Spiraea mongolica	G	37126	SNP
Crataegus chungtienesis	C	Spiraea mongolica	T	37135	SNP
Crataegus chungtienesis	G	Spiraea mongolica	A	37159	SNP
Crataegus chungtienesis	G	Spiraea mongolica	C	37182	SNP
Crataegus chungtienesis	C	Spiraea mongolica	T	37192	SNP
Crataegus chungtienesis	A	Spiraea mongolica	T	37202	SNP
Crataegus chungtienesis	T	Spiraea mongolica	C	37288	SNP
Crataegus chungtienesis	C	Spiraea mongolica	T	37315	SNP
Crataegus chungtienesis	G	Spiraea mongolica	T	37384	SNP
Crataegus chungtienesis	T	Spiraea mongolica	C	37490	SNP
Crataegus chungtienesis	A	Spiraea mongolica	G	37522	SNP
Crataegus chungtienesis	C	Spiraea mongolica	T	37597	SNP
Crataegus chungtienesis	T	Spiraea mongolica	C	37612	SNP
Crataegus chungtienesis	T	Spiraea mongolica	C	37823	SNP
Crataegus chungtienesis	G	Spiraea mongolica	A	37830	SNP
Crataegus chungtienesis	T	Spiraea mongolica	A	37853	SNP
Crataegus chungtienesis	T	Spiraea mongolica	A	37883	SNP
Crataegus chungtienesis	C	Spiraea mongolica	G	37936	SNP
Crataegus chungtienesis	C	Spiraea mongolica	T	37976	SNP
Crataegus chungtienesis	T	Spiraea mongolica	G	38128	SNP
Crataegus chungtienesis	T	Spiraea mongolica	G	38158	SNP
Crataegus chungtienesis	C	Spiraea mongolica	A	38174	SNP
Crataegus chungtienesis	C	Spiraea mongolica	T	38449	SNP
Crataegus chungtienesis	T	Spiraea mongolica	C	38483	SNP
Crataegus chungtienesis	C	Spiraea mongolica	G	38552	SNP
Crataegus chungtienesis	T	Spiraea mongolica	G	38638	SNP
Crataegus chungtienesis	A	Spiraea mongolica	C	38647	SNP
Crataegus chungtienesis	C	Spiraea mongolica	T	39489	SNP
Crataegus chungtienesis	G	Spiraea mongolica	A	39500	SNP
Crataegus chungtienesis	G	Spiraea mongolica	T	39545	SNP
Crataegus chungtienesis	T	Spiraea mongolica	G	39566	SNP
Crataegus chungtienesis	C	Spiraea mongolica	G	39601	SNP
Crataegus chungtienesis	A	Spiraea mongolica	C	39616	SNP
Crataegus chungtienesis	C	Spiraea mongolica	T	39649	SNP
Crataegus chungtienesis	T	Spiraea mongolica	C	39673	SNP
Crataegus chungtienesis	G	Spiraea mongolica	C	39706	SNP
Crataegus chungtienesis	G	Spiraea mongolica	A	39732	SNP
Crataegus chungtienesis	G	Spiraea mongolica	A	39784	SNP
Crataegus chungtienesis	G	Spiraea mongolica	A	39800	SNP
Crataegus chungtienesis	G	Spiraea mongolica	T	39855	SNP
Crataegus chungtienesis	A	Spiraea mongolica	G	40071	SNP
Crataegus chungtienesis	T	Spiraea mongolica	G	40140	SNP
Crataegus chungtienesis	A	Spiraea mongolica	C	40152	SNP
Crataegus chungtienesis	T	Spiraea mongolica	C	40179	SNP
Crataegus chungtienesis	C	Spiraea mongolica	T	40194	SNP
Crataegus chungtienesis	C	Spiraea mongolica	T	40200	SNP
Crataegus chungtienesis	C	Spiraea mongolica	A	40239	SNP
Crataegus chungtienesis	T	Spiraea mongolica	A	40527	SNP
Crataegus chungtienesis	T	Spiraea mongolica	A	40617	SNP
Crataegus chungtienesis	G	Spiraea mongolica	A	40689	SNP
Crataegus chungtienesis	C	Spiraea mongolica	T	40715	SNP
Crataegus chungtienesis	C	Spiraea mongolica	A	40731	SNP
Crataegus chungtienesis	C	Spiraea mongolica	T	40863	SNP
Crataegus chungtienesis	G	Spiraea mongolica	A	40998	SNP
Crataegus chungtienesis	G	Spiraea mongolica	A	41105	SNP
Crataegus chungtienesis	G	Spiraea mongolica	A	41124	SNP
Crataegus chungtienesis	G	Spiraea mongolica	A	41157	SNP
Crataegus chungtienesis	C	Spiraea mongolica	T	41190	SNP
Crataegus chungtienesis	C	Spiraea mongolica	T	41256	SNP
Crataegus chungtienesis	G	Spiraea mongolica	A	41265	SNP
Crataegus chungtienesis	T	Spiraea mongolica	C	41271	SNP
Crataegus chungtienesis	A	Spiraea mongolica	C	41286	SNP
Crataegus chungtienesis	C	Spiraea mongolica	T	41369	SNP
Crataegus chungtienesis	T	Spiraea mongolica	C	41406	SNP
Crataegus chungtienesis	A	Spiraea mongolica	G	41508	SNP
Crataegus chungtienesis	C	Spiraea mongolica	T	41670	SNP
Crataegus chungtienesis	G	Spiraea mongolica	A	41682	SNP
Crataegus chungtienesis	T	Spiraea mongolica	C	41774	SNP
Crataegus chungtienesis	G	Spiraea mongolica	A	41835	SNP
Crataegus chungtienesis	C	Spiraea mongolica	T	41919	SNP
Crataegus chungtienesis	C	Spiraea mongolica	T	42274	SNP
Crataegus chungtienesis	A	Spiraea mongolica	G	42310	SNP
Crataegus chungtienesis	G	Spiraea mongolica	A	42352	SNP
Crataegus chungtienesis	G	Spiraea mongolica	A	42493	SNP
Crataegus chungtienesis	T	Spiraea mongolica	G	42535	SNP
Crataegus chungtienesis	G	Spiraea mongolica	A	42631	SNP
Crataegus chungtienesis	G	Spiraea mongolica	A	42667	SNP
Crataegus chungtienesis	T	Spiraea mongolica	C	42688	SNP
Crataegus chungtienesis	G	Spiraea mongolica	A	42772	SNP
Crataegus chungtienesis	C	Spiraea mongolica	A	42955	SNP
Crataegus chungtienesis	C	Spiraea mongolica	A	42970	SNP
Crataegus chungtienesis	C	Spiraea mongolica	T	42990	SNP
Crataegus chungtienesis	A	Spiraea mongolica	G	43003	SNP
Crataegus chungtienesis	C	Spiraea mongolica	A	43099	SNP
Crataegus chungtienesis	A	Spiraea mongolica	G	43354	SNP
Crataegus chungtienesis	A	Spiraea mongolica	G	43378	SNP
Crataegus chungtienesis	A	Spiraea mongolica	G	43435	SNP
Crataegus chungtienesis	G	Spiraea mongolica	T	43440	SNP
Crataegus chungtienesis	A	Spiraea mongolica	G	43501	SNP
Crataegus chungtienesis	C	Spiraea mongolica	T	43714	SNP
Crataegus chungtienesis	C	Spiraea mongolica	A	43731	SNP
Crataegus chungtienesis	C	Spiraea mongolica	T	43851	SNP
Crataegus chungtienesis	C	Spiraea mongolica	T	43861	SNP
Crataegus chungtienesis	T	Spiraea mongolica	C	43894	SNP
Crataegus chungtienesis	T	Spiraea mongolica	C	43939	SNP
Crataegus chungtienesis	C	Spiraea mongolica	A	43997	SNP
Crataegus chungtienesis	T	Spiraea mongolica	C	44039	SNP
Crataegus chungtienesis	G	Spiraea mongolica	T	44064	SNP
Crataegus chungtienesis	T	Spiraea mongolica	G	44110	SNP
Crataegus chungtienesis	C	Spiraea mongolica	T	44137	SNP
Crataegus chungtienesis	G	Spiraea mongolica	T	44143	SNP
Crataegus chungtienesis	C	Spiraea mongolica	T	44155	SNP
Crataegus chungtienesis	G	Spiraea mongolica	A	44425	SNP
Crataegus chungtienesis	T	Spiraea mongolica	C	44563	SNP
Crataegus chungtienesis	G	Spiraea mongolica	A	44696	SNP
Crataegus chungtienesis	C	Spiraea mongolica	A	44723	SNP
Crataegus chungtienesis	C	Spiraea mongolica	T	44735	SNP
Crataegus chungtienesis	G	Spiraea mongolica	A	44782	SNP
Crataegus chungtienesis	G	Spiraea mongolica	A	44815	SNP
Crataegus chungtienesis	C	Spiraea mongolica	T	44855	SNP
Crataegus chungtienesis	G	Spiraea mongolica	A	44864	SNP
Crataegus chungtienesis	C	Spiraea mongolica	G	44890	SNP
Crataegus chungtienesis	A	Spiraea mongolica	G	45439	SNP
Crataegus chungtienesis	T	Spiraea mongolica	G	45587	SNP
Crataegus chungtienesis	C	Spiraea mongolica	A	45595	SNP
Crataegus chungtienesis	A	Spiraea mongolica	G	45633	SNP
Crataegus chungtienesis	G	Spiraea mongolica	T	45666	SNP
Crataegus chungtienesis	T	Spiraea mongolica	C	45691	SNP
Crataegus chungtienesis	C	Spiraea mongolica	A	45765	SNP
Crataegus chungtienesis	C	Spiraea mongolica	T	45817	SNP
Crataegus chungtienesis	T	Spiraea mongolica	C	45874	SNP
Crataegus chungtienesis	G	Spiraea mongolica	T	45939	SNP
Crataegus chungtienesis	G	Spiraea mongolica	T	46028	SNP
Crataegus chungtienesis	A	Spiraea mongolica	G	46041	SNP
Crataegus chungtienesis	T	Spiraea mongolica	C	46169	SNP
Crataegus chungtienesis	A	Spiraea mongolica	G	46244	SNP
Crataegus chungtienesis	A	Spiraea mongolica	G	46255	SNP
Crataegus chungtienesis	T	Spiraea mongolica	C	46289	SNP
Crataegus chungtienesis	T	Spiraea mongolica	C	46313	SNP
Crataegus chungtienesis	A	Spiraea mongolica	C	46333	SNP
Crataegus chungtienesis	A	Spiraea mongolica	G	46345	SNP
Crataegus chungtienesis	T	Spiraea mongolica	C	46356	SNP
Crataegus chungtienesis	G	Spiraea mongolica	A	46368	SNP
Crataegus chungtienesis	A	Spiraea mongolica	C	46519	SNP
Crataegus chungtienesis	C	Spiraea mongolica	G	46532	SNP
Crataegus chungtienesis	A	Spiraea mongolica	T	46645	SNP
Crataegus chungtienesis	T	Spiraea mongolica	G	46716	SNP
Crataegus chungtienesis	G	Spiraea mongolica	A	46733	SNP
Crataegus chungtienesis	C	Spiraea mongolica	A	46766	SNP
Crataegus chungtienesis	A	Spiraea mongolica	C	46893	SNP
Crataegus chungtienesis	T	Spiraea mongolica	A	47003	SNP
Crataegus chungtienesis	G	Spiraea mongolica	T	47183	SNP
Crataegus chungtienesis	A	Spiraea mongolica	C	47190	SNP
Crataegus chungtienesis	A	Spiraea mongolica	C	47198	SNP
Crataegus chungtienesis	T	Spiraea mongolica	G	47906	SNP
Crataegus chungtienesis	C	Spiraea mongolica	A	48007	SNP
Crataegus chungtienesis	C	Spiraea mongolica	A	48044	SNP
Crataegus chungtienesis	C	Spiraea mongolica	T	48124	SNP
Crataegus chungtienesis	A	Spiraea mongolica	G	48197	SNP
Crataegus chungtienesis	G	Spiraea mongolica	T	48227	SNP
Crataegus chungtienesis	G	Spiraea mongolica	T	48263	SNP
Crataegus chungtienesis	C	Spiraea mongolica	T	48272	SNP
Crataegus chungtienesis	G	Spiraea mongolica	A	48278	SNP
Crataegus chungtienesis	G	Spiraea mongolica	A	48284	SNP
Crataegus chungtienesis	G	Spiraea mongolica	A	48353	SNP
Crataegus chungtienesis	A	Spiraea mongolica	G	48359	SNP
Crataegus chungtienesis	T	Spiraea mongolica	C	48407	SNP
Crataegus chungtienesis	C	Spiraea mongolica	T	48448	SNP
Crataegus chungtienesis	T	Spiraea mongolica	C	48518	SNP
Crataegus chungtienesis	G	Spiraea mongolica	A	48545	SNP
Crataegus chungtienesis	T	Spiraea mongolica	G	48632	SNP
Crataegus chungtienesis	C	Spiraea mongolica	A	48663	SNP
Crataegus chungtienesis	T	Spiraea mongolica	C	48689	SNP
Crataegus chungtienesis	C	Spiraea mongolica	T	48704	SNP
Crataegus chungtienesis	T	Spiraea mongolica	C	48716	SNP
Crataegus chungtienesis	C	Spiraea mongolica	T	48731	SNP
Crataegus chungtienesis	T	Spiraea mongolica	C	48743	SNP
Crataegus chungtienesis	A	Spiraea mongolica	C	48782	SNP
Crataegus chungtienesis	G	Spiraea mongolica	T	50374	SNP
Crataegus chungtienesis	T	Spiraea mongolica	G	50390	SNP
Crataegus chungtienesis	G	Spiraea mongolica	T	50409	SNP
Crataegus chungtienesis	G	Spiraea mongolica	A	50428	SNP
Crataegus chungtienesis	C	Spiraea mongolica	G	50433	SNP
Crataegus chungtienesis	G	Spiraea mongolica	T	50468	SNP
Crataegus chungtienesis	G	Spiraea mongolica	T	50488	SNP
Crataegus chungtienesis	G	Spiraea mongolica	A	50493	SNP
Crataegus chungtienesis	G	Spiraea mongolica	A	50498	SNP
Crataegus chungtienesis	G	Spiraea mongolica	A	50526	SNP
Crataegus chungtienesis	G	Spiraea mongolica	A	50601	SNP
Crataegus chungtienesis	A	Spiraea mongolica	G	50695	SNP
Crataegus chungtienesis	A	Spiraea mongolica	G	50703	SNP
Crataegus chungtienesis	G	Spiraea mongolica	A	50752	SNP
Crataegus chungtienesis	G	Spiraea mongolica	T	50799	SNP
Crataegus chungtienesis	C	Spiraea mongolica	T	50813	SNP
Crataegus chungtienesis	T	Spiraea mongolica	G	50818	SNP
Crataegus chungtienesis	G	Spiraea mongolica	A	50825	SNP
Crataegus chungtienesis	C	Spiraea mongolica	A	50907	SNP
Crataegus chungtienesis	A	Spiraea mongolica	C	50924	SNP
Crataegus chungtienesis	A	Spiraea mongolica	C	50945	SNP
Crataegus chungtienesis	C	Spiraea mongolica	T	50961	SNP
Crataegus chungtienesis	T	Spiraea mongolica	G	50997	SNP
Crataegus chungtienesis	G	Spiraea mongolica	A	51002	SNP
Crataegus chungtienesis	T	Spiraea mongolica	C	51045	SNP
Crataegus chungtienesis	T	Spiraea mongolica	C	51050	SNP
Crataegus chungtienesis	A	Spiraea mongolica	T	51641	SNP
Crataegus chungtienesis	A	Spiraea mongolica	G	51686	SNP
Crataegus chungtienesis	T	Spiraea mongolica	C	51696	SNP
Crataegus chungtienesis	A	Spiraea mongolica	T	51737	SNP
Crataegus chungtienesis	A	Spiraea mongolica	G	51750	SNP
Crataegus chungtienesis	G	Spiraea mongolica	A	52425	SNP
Crataegus chungtienesis	G	Spiraea mongolica	A	52434	SNP
Crataegus chungtienesis	C	Spiraea mongolica	A	52467	SNP
Crataegus chungtienesis	A	Spiraea mongolica	C	52489	SNP
Crataegus chungtienesis	T	Spiraea mongolica	G	52509	SNP
Crataegus chungtienesis	G	Spiraea mongolica	A	52531	SNP
Crataegus chungtienesis	G	Spiraea mongolica	C	52594	SNP
Crataegus chungtienesis	A	Spiraea mongolica	G	52861	SNP
Crataegus chungtienesis	C	Spiraea mongolica	T	52871	SNP
Crataegus chungtienesis	T	Spiraea mongolica	A	52932	SNP
Crataegus chungtienesis	G	Spiraea mongolica	T	52939	SNP
Crataegus chungtienesis	T	Spiraea mongolica	C	52962	SNP
Crataegus chungtienesis	A	Spiraea mongolica	C	52980	SNP
Crataegus chungtienesis	C	Spiraea mongolica	T	52998	SNP
Crataegus chungtienesis	A	Spiraea mongolica	G	53022	SNP
Crataegus chungtienesis	G	Spiraea mongolica	A	53035	SNP
Crataegus chungtienesis	T	Spiraea mongolica	C	53088	SNP
Crataegus chungtienesis	C	Spiraea mongolica	T	53107	SNP
Crataegus chungtienesis	A	Spiraea mongolica	T	53130	SNP
Crataegus chungtienesis	C	Spiraea mongolica	T	53136	SNP
Crataegus chungtienesis	A	Spiraea mongolica	C	53223	SNP
Crataegus chungtienesis	A	Spiraea mongolica	C	53244	SNP
Crataegus chungtienesis	G	Spiraea mongolica	A	53256	SNP
Crataegus chungtienesis	C	Spiraea mongolica	G	53265	SNP
Crataegus chungtienesis	T	Spiraea mongolica	G	53308	SNP
Crataegus chungtienesis	T	Spiraea mongolica	C	53331	SNP
Crataegus chungtienesis	G	Spiraea mongolica	A	53400	SNP
Crataegus chungtienesis	T	Spiraea mongolica	C	53409	SNP
Crataegus chungtienesis	A	Spiraea mongolica	G	53433	SNP
Crataegus chungtienesis	G	Spiraea mongolica	A	53469	SNP
Crataegus chungtienesis	G	Spiraea mongolica	T	53599	SNP
Crataegus chungtienesis	T	Spiraea mongolica	C	53651	SNP
Crataegus chungtienesis	T	Spiraea mongolica	C	53676	SNP
Crataegus chungtienesis	G	Spiraea mongolica	A	53721	SNP
Crataegus chungtienesis	A	Spiraea mongolica	C	53838	SNP
Crataegus chungtienesis	T	Spiraea mongolica	G	53846	SNP
Crataegus chungtienesis	C	Spiraea mongolica	T	53917	SNP
Crataegus chungtienesis	A	Spiraea mongolica	C	53958	SNP
Crataegus chungtienesis	A	Spiraea mongolica	C	53965	SNP
Crataegus chungtienesis	A	Spiraea mongolica	C	54012	SNP
Crataegus chungtienesis	T	Spiraea mongolica	G	54038	SNP
Crataegus chungtienesis	A	Spiraea mongolica	C	54072	SNP
Crataegus chungtienesis	A	Spiraea mongolica	T	54077	SNP
Crataegus chungtienesis	A	Spiraea mongolica	C	54089	SNP
Crataegus chungtienesis	G	Spiraea mongolica	C	54100	SNP
Crataegus chungtienesis	G	Spiraea mongolica	A	54181	SNP
Crataegus chungtienesis	C	Spiraea mongolica	A	54189	SNP
Crataegus chungtienesis	T	Spiraea mongolica	C	54801	SNP
Crataegus chungtienesis	G	Spiraea mongolica	T	54922	SNP
Crataegus chungtienesis	A	Spiraea mongolica	T	54950	SNP
Crataegus chungtienesis	A	Spiraea mongolica	G	55030	SNP
Crataegus chungtienesis	T	Spiraea mongolica	G	55097	SNP
Crataegus chungtienesis	A	Spiraea mongolica	G	55108	SNP
Crataegus chungtienesis	C	Spiraea mongolica	T	55177	SNP
Crataegus chungtienesis	C	Spiraea mongolica	A	55183	SNP
Crataegus chungtienesis	T	Spiraea mongolica	G	55258	SNP
Crataegus chungtienesis	C	Spiraea mongolica	G	55346	SNP
Crataegus chungtienesis	A	Spiraea mongolica	C	55363	SNP
Crataegus chungtienesis	T	Spiraea mongolica	A	55386	SNP
Crataegus chungtienesis	C	Spiraea mongolica	G	55435	SNP
Crataegus chungtienesis	T	Spiraea mongolica	G	55442	SNP
Crataegus chungtienesis	A	Spiraea mongolica	G	55454	SNP
Crataegus chungtienesis	A	Spiraea mongolica	G	55856	SNP
Crataegus chungtienesis	G	Spiraea mongolica	A	55869	SNP
Crataegus chungtienesis	G	Spiraea mongolica	A	55904	SNP
Crataegus chungtienesis	T	Spiraea mongolica	C	55919	SNP
Crataegus chungtienesis	T	Spiraea mongolica	C	55976	SNP
Crataegus chungtienesis	C	Spiraea mongolica	G	55985	SNP
Crataegus chungtienesis	A	Spiraea mongolica	G	56033	SNP
Crataegus chungtienesis	A	Spiraea mongolica	G	56051	SNP
Crataegus chungtienesis	G	Spiraea mongolica	A	56059	SNP
Crataegus chungtienesis	T	Spiraea mongolica	C	56158	SNP
Crataegus chungtienesis	A	Spiraea mongolica	G	56173	SNP
Crataegus chungtienesis	C	Spiraea mongolica	T	56191	SNP
Crataegus chungtienesis	G	Spiraea mongolica	T	56415	SNP
Crataegus chungtienesis	C	Spiraea mongolica	T	56493	SNP
Crataegus chungtienesis	A	Spiraea mongolica	C	56529	SNP
Crataegus chungtienesis	T	Spiraea mongolica	C	56547	SNP
Crataegus chungtienesis	C	Spiraea mongolica	T	56586	SNP
Crataegus chungtienesis	T	Spiraea mongolica	C	56601	SNP
Crataegus chungtienesis	C	Spiraea mongolica	T	56640	SNP
Crataegus chungtienesis	A	Spiraea mongolica	T	56703	SNP
Crataegus chungtienesis	A	Spiraea mongolica	G	56751	SNP
Crataegus chungtienesis	T	Spiraea mongolica	G	56792	SNP
Crataegus chungtienesis	G	Spiraea mongolica	A	56805	SNP
Crataegus chungtienesis	G	Spiraea mongolica	C	56826	SNP
Crataegus chungtienesis	T	Spiraea mongolica	A	56916	SNP
Crataegus chungtienesis	T	Spiraea mongolica	C	56967	SNP
Crataegus chungtienesis	T	Spiraea mongolica	C	56979	SNP
Crataegus chungtienesis	G	Spiraea mongolica	A	57024	SNP
Crataegus chungtienesis	C	Spiraea mongolica	G	57081	SNP
Crataegus chungtienesis	A	Spiraea mongolica	G	57174	SNP
Crataegus chungtienesis	G	Spiraea mongolica	A	57192	SNP
Crataegus chungtienesis	A	Spiraea mongolica	G	57222	SNP
Crataegus chungtienesis	A	Spiraea mongolica	C	57285	SNP
Crataegus chungtienesis	C	Spiraea mongolica	A	57312	SNP
Crataegus chungtienesis	A	Spiraea mongolica	G	57366	SNP
Crataegus chungtienesis	C	Spiraea mongolica	A	57414	SNP
Crataegus chungtienesis	T	Spiraea mongolica	C	57462	SNP
Crataegus chungtienesis	G	Spiraea mongolica	A	57594	SNP
Crataegus chungtienesis	C	Spiraea mongolica	T	57600	SNP
Crataegus chungtienesis	A	Spiraea mongolica	G	57633	SNP
Crataegus chungtienesis	A	Spiraea mongolica	C	57639	SNP
Crataegus chungtienesis	G	Spiraea mongolica	A	57767	SNP
Crataegus chungtienesis	C	Spiraea mongolica	T	57776	SNP
Crataegus chungtienesis	C	Spiraea mongolica	G	57814	SNP
Crataegus chungtienesis	T	Spiraea mongolica	G	57829	SNP
Crataegus chungtienesis	G	Spiraea mongolica	T	58106	SNP
Crataegus chungtienesis	G	Spiraea mongolica	A	58345	SNP
Crataegus chungtienesis	T	Spiraea mongolica	G	58432	SNP
Crataegus chungtienesis	G	Spiraea mongolica	T	58437	SNP
Crataegus chungtienesis	T	Spiraea mongolica	G	58507	SNP
Crataegus chungtienesis	T	Spiraea mongolica	C	58558	SNP
Crataegus chungtienesis	T	Spiraea mongolica	G	58639	SNP
Crataegus chungtienesis	T	Spiraea mongolica	G	58669	SNP
Crataegus chungtienesis	C	Spiraea mongolica	T	58711	SNP
Crataegus chungtienesis	T	Spiraea mongolica	C	58717	SNP
Crataegus chungtienesis	G	Spiraea mongolica	A	58734	SNP
Crataegus chungtienesis	C	Spiraea mongolica	T	58843	SNP
Crataegus chungtienesis	G	Spiraea mongolica	A	58897	SNP
Crataegus chungtienesis	T	Spiraea mongolica	G	58912	SNP
Crataegus chungtienesis	G	Spiraea mongolica	A	58936	SNP
Crataegus chungtienesis	C	Spiraea mongolica	A	58948	SNP
Crataegus chungtienesis	T	Spiraea mongolica	C	58954	SNP
Crataegus chungtienesis	A	Spiraea mongolica	T	58972	SNP
Crataegus chungtienesis	A	Spiraea mongolica	T	58978	SNP
Crataegus chungtienesis	A	Spiraea mongolica	G	59023	SNP
Crataegus chungtienesis	A	Spiraea mongolica	C	59029	SNP
Crataegus chungtienesis	T	Spiraea mongolica	G	59105	SNP
Crataegus chungtienesis	A	Spiraea mongolica	G	59170	SNP
Crataegus chungtienesis	T	Spiraea mongolica	G	59197	SNP
Crataegus chungtienesis	T	Spiraea mongolica	C	59214	SNP
Crataegus chungtienesis	G	Spiraea mongolica	A	59233	SNP
Crataegus chungtienesis	A	Spiraea mongolica	T	59239	SNP
Crataegus chungtienesis	C	Spiraea mongolica	T	59353	SNP
Crataegus chungtienesis	T	Spiraea mongolica	A	59473	SNP
Crataegus chungtienesis	G	Spiraea mongolica	A	59510	SNP
Crataegus chungtienesis	G	Spiraea mongolica	C	59563	SNP
Crataegus chungtienesis	A	Spiraea mongolica	C	59587	SNP
Crataegus chungtienesis	T	Spiraea mongolica	C	59659	SNP
Crataegus chungtienesis	T	Spiraea mongolica	C	59695	SNP
Crataegus chungtienesis	A	Spiraea mongolica	T	59795	SNP
Crataegus chungtienesis	T	Spiraea mongolica	G	59824	SNP
Crataegus chungtienesis	C	Spiraea mongolica	T	59851	SNP
Crataegus chungtienesis	G	Spiraea mongolica	C	59858	SNP
Crataegus chungtienesis	T	Spiraea mongolica	G	59906	SNP
Crataegus chungtienesis	C	Spiraea mongolica	T	59944	SNP
Crataegus chungtienesis	C	Spiraea mongolica	G	59955	SNP
Crataegus chungtienesis	C	Spiraea mongolica	T	60131	SNP
Crataegus chungtienesis	A	Spiraea mongolica	G	60266	SNP
Crataegus chungtienesis	A	Spiraea mongolica	G	60289	SNP
Crataegus chungtienesis	C	Spiraea mongolica	A	60383	SNP
Crataegus chungtienesis	C	Spiraea mongolica	A	60404	SNP
Crataegus chungtienesis	G	Spiraea mongolica	A	60422	SNP
Crataegus chungtienesis	G	Spiraea mongolica	C	60434	SNP
Crataegus chungtienesis	A	Spiraea mongolica	C	60521	SNP
Crataegus chungtienesis	G	Spiraea mongolica	A	60556	SNP
Crataegus chungtienesis	G	Spiraea mongolica	C	60602	SNP
Crataegus chungtienesis	T	Spiraea mongolica	A	60620	SNP
Crataegus chungtienesis	T	Spiraea mongolica	G	60701	SNP
Crataegus chungtienesis	A	Spiraea mongolica	G	60809	SNP
Crataegus chungtienesis	C	Spiraea mongolica	T	60830	SNP
Crataegus chungtienesis	T	Spiraea mongolica	C	60915	SNP
Crataegus chungtienesis	C	Spiraea mongolica	T	60932	SNP
Crataegus chungtienesis	T	Spiraea mongolica	C	60964	SNP
Crataegus chungtienesis	C	Spiraea mongolica	T	61006	SNP
Crataegus chungtienesis	C	Spiraea mongolica	T	61069	SNP
Crataegus chungtienesis	G	Spiraea mongolica	T	61092	SNP
Crataegus chungtienesis	A	Spiraea mongolica	G	61119	SNP
Crataegus chungtienesis	G	Spiraea mongolica	C	61131	SNP
Crataegus chungtienesis	T	Spiraea mongolica	C	61282	SNP
Crataegus chungtienesis	C	Spiraea mongolica	T	61299	SNP
Crataegus chungtienesis	A	Spiraea mongolica	G	61420	SNP
Crataegus chungtienesis	A	Spiraea mongolica	G	61452	SNP
Crataegus chungtienesis	G	Spiraea mongolica	A	61460	SNP
Crataegus chungtienesis	C	Spiraea mongolica	T	61468	SNP
Crataegus chungtienesis	T	Spiraea mongolica	G	61504	SNP
Crataegus chungtienesis	C	Spiraea mongolica	T	61624	SNP
Crataegus chungtienesis	A	Spiraea mongolica	C	61651	SNP
Crataegus chungtienesis	T	Spiraea mongolica	C	61677	SNP
Crataegus chungtienesis	G	Spiraea mongolica	T	61700	SNP
Crataegus chungtienesis	C	Spiraea mongolica	T	61714	SNP
Crataegus chungtienesis	C	Spiraea mongolica	T	61726	SNP
Crataegus chungtienesis	G	Spiraea mongolica	C	61735	SNP
Crataegus chungtienesis	G	Spiraea mongolica	A	61753	SNP
Crataegus chungtienesis	T	Spiraea mongolica	C	61786	SNP
Crataegus chungtienesis	A	Spiraea mongolica	G	61798	SNP
Crataegus chungtienesis	C	Spiraea mongolica	T	61840	SNP
Crataegus chungtienesis	C	Spiraea mongolica	T	61918	SNP
Crataegus chungtienesis	C	Spiraea mongolica	T	62681	SNP
Crataegus chungtienesis	A	Spiraea mongolica	G	62701	SNP
Crataegus chungtienesis	C	Spiraea mongolica	A	62818	SNP
Crataegus chungtienesis	A	Spiraea mongolica	C	62855	SNP
Crataegus chungtienesis	C	Spiraea mongolica	T	62874	SNP
Crataegus chungtienesis	G	Spiraea mongolica	A	62896	SNP
Crataegus chungtienesis	A	Spiraea mongolica	G	62988	SNP
Crataegus chungtienesis	C	Spiraea mongolica	T	63015	SNP
Crataegus chungtienesis	G	Spiraea mongolica	A	63081	SNP
Crataegus chungtienesis	A	Spiraea mongolica	G	63089	SNP
Crataegus chungtienesis	C	Spiraea mongolica	A	63096	SNP
Crataegus chungtienesis	G	Spiraea mongolica	A	63181	SNP
Crataegus chungtienesis	T	Spiraea mongolica	C	63190	SNP
Crataegus chungtienesis	A	Spiraea mongolica	C	63195	SNP
Crataegus chungtienesis	C	Spiraea mongolica	A	63279	SNP
Crataegus chungtienesis	G	Spiraea mongolica	A	63344	SNP
Crataegus chungtienesis	A	Spiraea mongolica	C	63355	SNP
Crataegus chungtienesis	G	Spiraea mongolica	A	63373	SNP
Crataegus chungtienesis	T	Spiraea mongolica	C	63385	SNP
Crataegus chungtienesis	T	Spiraea mongolica	G	63505	SNP
Crataegus chungtienesis	C	Spiraea mongolica	T	63520	SNP
Crataegus chungtienesis	A	Spiraea mongolica	G	63532	SNP
Crataegus chungtienesis	C	Spiraea mongolica	T	63547	SNP
Crataegus chungtienesis	A	Spiraea mongolica	G	63580	SNP
Crataegus chungtienesis	A	Spiraea mongolica	G	63617	SNP
Crataegus chungtienesis	T	Spiraea mongolica	C	63643	SNP
Crataegus chungtienesis	A	Spiraea mongolica	C	63706	SNP
Crataegus chungtienesis	T	Spiraea mongolica	C	63730	SNP
Crataegus chungtienesis	A	Spiraea mongolica	C	63754	SNP
Crataegus chungtienesis	T	Spiraea mongolica	G	63799	SNP
Crataegus chungtienesis	C	Spiraea mongolica	G	64442	SNP
Crataegus chungtienesis	G	Spiraea mongolica	T	64467	SNP
Crataegus chungtienesis	C	Spiraea mongolica	T	64474	SNP
Crataegus chungtienesis	C	Spiraea mongolica	A	64492	SNP
Crataegus chungtienesis	T	Spiraea mongolica	G	64504	SNP
Crataegus chungtienesis	G	Spiraea mongolica	A	64545	SNP
Crataegus chungtienesis	G	Spiraea mongolica	A	64576	SNP
Crataegus chungtienesis	G	Spiraea mongolica	A	64655	SNP
Crataegus chungtienesis	G	Spiraea mongolica	T	64754	SNP
Crataegus chungtienesis	T	Spiraea mongolica	C	64794	SNP
Crataegus chungtienesis	T	Spiraea mongolica	G	64813	SNP
Crataegus chungtienesis	C	Spiraea mongolica	T	64830	SNP
Crataegus chungtienesis	T	Spiraea mongolica	C	64854	SNP
Crataegus chungtienesis	T	Spiraea mongolica	G	64962	SNP
Crataegus chungtienesis	G	Spiraea mongolica	A	65095	SNP
Crataegus chungtienesis	C	Spiraea mongolica	G	65140	SNP
Crataegus chungtienesis	G	Spiraea mongolica	C	65254	SNP
Crataegus chungtienesis	C	Spiraea mongolica	A	65385	SNP
Crataegus chungtienesis	G	Spiraea mongolica	A	65456	SNP
Crataegus chungtienesis	A	Spiraea mongolica	G	65549	SNP
Crataegus chungtienesis	C	Spiraea mongolica	A	65624	SNP
Crataegus chungtienesis	T	Spiraea mongolica	C	65666	SNP
Crataegus chungtienesis	T	Spiraea mongolica	C	65729	SNP
Crataegus chungtienesis	G	Spiraea mongolica	T	65762	SNP
Crataegus chungtienesis	G	Spiraea mongolica	T	65834	SNP
Crataegus chungtienesis	T	Spiraea mongolica	C	65858	SNP
Crataegus chungtienesis	T	Spiraea mongolica	G	65882	SNP
Crataegus chungtienesis	A	Spiraea mongolica	C	65957	SNP
Crataegus chungtienesis	A	Spiraea mongolica	C	65969	SNP
Crataegus chungtienesis	A	Spiraea mongolica	G	66128	SNP
Crataegus chungtienesis	C	Spiraea mongolica	T	66179	SNP
Crataegus chungtienesis	T	Spiraea mongolica	C	66191	SNP
Crataegus chungtienesis	A	Spiraea mongolica	C	66454	SNP
Crataegus chungtienesis	C	Spiraea mongolica	G	66465	SNP
Crataegus chungtienesis	C	Spiraea mongolica	A	66510	SNP
Crataegus chungtienesis	G	Spiraea mongolica	T	66516	SNP
Crataegus chungtienesis	C	Spiraea mongolica	A	66545	SNP
Crataegus chungtienesis	G	Spiraea mongolica	T	66554	SNP
Crataegus chungtienesis	A	Spiraea mongolica	G	66585	SNP
Crataegus chungtienesis	G	Spiraea mongolica	A	67329	SNP
Crataegus chungtienesis	C	Spiraea mongolica	T	67406	SNP
Crataegus chungtienesis	T	Spiraea mongolica	G	67437	SNP
Crataegus chungtienesis	A	Spiraea mongolica	G	67451	SNP
Crataegus chungtienesis	T	Spiraea mongolica	G	67484	SNP
Crataegus chungtienesis	G	Spiraea mongolica	A	67515	SNP
Crataegus chungtienesis	G	Spiraea mongolica	A	67621	SNP
Crataegus chungtienesis	C	Spiraea mongolica	T	67705	SNP
Crataegus chungtienesis	A	Spiraea mongolica	T	67825	SNP
Crataegus chungtienesis	G	Spiraea mongolica	A	67873	SNP
Crataegus chungtienesis	T	Spiraea mongolica	G	67972	SNP
Crataegus chungtienesis	C	Spiraea mongolica	A	67993	SNP
Crataegus chungtienesis	C	Spiraea mongolica	T	68064	SNP
Crataegus chungtienesis	T	Spiraea mongolica	C	68148	SNP
Crataegus chungtienesis	A	Spiraea mongolica	G	69002	SNP
Crataegus chungtienesis	G	Spiraea mongolica	A	69031	SNP
Crataegus chungtienesis	A	Spiraea mongolica	T	69077	SNP
Crataegus chungtienesis	A	Spiraea mongolica	G	69083	SNP
Crataegus chungtienesis	T	Spiraea mongolica	C	69116	SNP
Crataegus chungtienesis	G	Spiraea mongolica	C	69194	SNP
Crataegus chungtienesis	G	Spiraea mongolica	T	69205	SNP
Crataegus chungtienesis	C	Spiraea mongolica	A	69233	SNP
Crataegus chungtienesis	T	Spiraea mongolica	C	69261	SNP
Crataegus chungtienesis	T	Spiraea mongolica	G	69286	SNP
Crataegus chungtienesis	T	Spiraea mongolica	A	69351	SNP
Crataegus chungtienesis	T	Spiraea mongolica	C	69363	SNP
Crataegus chungtienesis	C	Spiraea mongolica	A	69399	SNP
Crataegus chungtienesis	A	Spiraea mongolica	C	69442	SNP
Crataegus chungtienesis	T	Spiraea mongolica	G	69545	SNP
Crataegus chungtienesis	C	Spiraea mongolica	A	69575	SNP
Crataegus chungtienesis	C	Spiraea mongolica	A	69651	SNP
Crataegus chungtienesis	T	Spiraea mongolica	G	69691	SNP
Crataegus chungtienesis	T	Spiraea mongolica	C	69697	SNP
Crataegus chungtienesis	C	Spiraea mongolica	T	69733	SNP
Crataegus chungtienesis	T	Spiraea mongolica	C	69814	SNP
Crataegus chungtienesis	A	Spiraea mongolica	G	69838	SNP
Crataegus chungtienesis	T	Spiraea mongolica	C	69848	SNP
Crataegus chungtienesis	A	Spiraea mongolica	C	69909	SNP
Crataegus chungtienesis	A	Spiraea mongolica	T	69917	SNP
Crataegus chungtienesis	A	Spiraea mongolica	G	70027	SNP
Crataegus chungtienesis	C	Spiraea mongolica	T	70092	SNP
Crataegus chungtienesis	C	Spiraea mongolica	T	70123	SNP
Crataegus chungtienesis	A	Spiraea mongolica	G	70130	SNP
Crataegus chungtienesis	G	Spiraea mongolica	A	70186	SNP
Crataegus chungtienesis	T	Spiraea mongolica	A	70242	SNP
Crataegus chungtienesis	T	Spiraea mongolica	G	70290	SNP
Crataegus chungtienesis	G	Spiraea mongolica	T	70304	SNP
Crataegus chungtienesis	A	Spiraea mongolica	G	70326	SNP
Crataegus chungtienesis	A	Spiraea mongolica	C	70345	SNP
Crataegus chungtienesis	C	Spiraea mongolica	T	70370	SNP
Crataegus chungtienesis	G	Spiraea mongolica	T	70425	SNP
Crataegus chungtienesis	C	Spiraea mongolica	A	70430	SNP
Crataegus chungtienesis	T	Spiraea mongolica	A	70446	SNP
Crataegus chungtienesis	C	Spiraea mongolica	T	70585	SNP
Crataegus chungtienesis	A	Spiraea mongolica	T	70913	SNP
Crataegus chungtienesis	A	Spiraea mongolica	G	70927	SNP
Crataegus chungtienesis	A	Spiraea mongolica	C	70932	SNP
Crataegus chungtienesis	A	Spiraea mongolica	T	70969	SNP
Crataegus chungtienesis	T	Spiraea mongolica	C	71052	SNP
Crataegus chungtienesis	G	Spiraea mongolica	A	71080	SNP
Crataegus chungtienesis	C	Spiraea mongolica	T	71199	SNP
Crataegus chungtienesis	T	Spiraea mongolica	C	71229	SNP
Crataegus chungtienesis	G	Spiraea mongolica	A	71235	SNP
Crataegus chungtienesis	C	Spiraea mongolica	T	71250	SNP
Crataegus chungtienesis	G	Spiraea mongolica	A	71282	SNP
Crataegus chungtienesis	T	Spiraea mongolica	C	71306	SNP
Crataegus chungtienesis	G	Spiraea mongolica	C	71407	SNP
Crataegus chungtienesis	T	Spiraea mongolica	C	71496	SNP
Crataegus chungtienesis	C	Spiraea mongolica	T	71559	SNP
Crataegus chungtienesis	C	Spiraea mongolica	T	71684	SNP
Crataegus chungtienesis	G	Spiraea mongolica	C	71723	SNP
Crataegus chungtienesis	G	Spiraea mongolica	A	71740	SNP
Crataegus chungtienesis	T	Spiraea mongolica	C	71745	SNP
Crataegus chungtienesis	G	Spiraea mongolica	T	71799	SNP
Crataegus chungtienesis	C	Spiraea mongolica	T	71824	SNP
Crataegus chungtienesis	A	Spiraea mongolica	G	71865	SNP
Crataegus chungtienesis	C	Spiraea mongolica	G	71871	SNP
Crataegus chungtienesis	G	Spiraea mongolica	A	71900	SNP
Crataegus chungtienesis	T	Spiraea mongolica	G	71919	SNP
Crataegus chungtienesis	G	Spiraea mongolica	T	71924	SNP
Crataegus chungtienesis	C	Spiraea mongolica	A	72056	SNP
Crataegus chungtienesis	T	Spiraea mongolica	C	72128	SNP
Crataegus chungtienesis	A	Spiraea mongolica	T	72155	SNP
Crataegus chungtienesis	G	Spiraea mongolica	T	72170	SNP
Crataegus chungtienesis	C	Spiraea mongolica	T	72185	SNP
Crataegus chungtienesis	C	Spiraea mongolica	A	72221	SNP
Crataegus chungtienesis	A	Spiraea mongolica	C	72302	SNP
Crataegus chungtienesis	C	Spiraea mongolica	A	72429	SNP
Crataegus chungtienesis	A	Spiraea mongolica	G	72462	SNP
Crataegus chungtienesis	C	Spiraea mongolica	T	72491	SNP
Crataegus chungtienesis	G	Spiraea mongolica	T	72544	SNP
Crataegus chungtienesis	T	Spiraea mongolica	C	72597	SNP
Crataegus chungtienesis	G	Spiraea mongolica	T	72623	SNP
Crataegus chungtienesis	C	Spiraea mongolica	A	72670	SNP
Crataegus chungtienesis	C	Spiraea mongolica	T	72741	SNP
Crataegus chungtienesis	G	Spiraea mongolica	T	72781	SNP
Crataegus chungtienesis	T	Spiraea mongolica	C	72795	SNP
Crataegus chungtienesis	C	Spiraea mongolica	T	72802	SNP
Crataegus chungtienesis	T	Spiraea mongolica	A	72837	SNP
Crataegus chungtienesis	T	Spiraea mongolica	G	72907	SNP
Crataegus chungtienesis	T	Spiraea mongolica	C	72929	SNP
Crataegus chungtienesis	C	Spiraea mongolica	T	72998	SNP
Crataegus chungtienesis	C	Spiraea mongolica	G	73009	SNP
Crataegus chungtienesis	C	Spiraea mongolica	T	73019	SNP
Crataegus chungtienesis	G	Spiraea mongolica	T	73043	SNP
Crataegus chungtienesis	A	Spiraea mongolica	G	73086	SNP
Crataegus chungtienesis	A	Spiraea mongolica	G	73275	SNP
Crataegus chungtienesis	T	Spiraea mongolica	C	73311	SNP
Crataegus chungtienesis	A	Spiraea mongolica	C	73334	SNP
Crataegus chungtienesis	C	Spiraea mongolica	G	73425	SNP
Crataegus chungtienesis	C	Spiraea mongolica	G	73433	SNP
Crataegus chungtienesis	C	Spiraea mongolica	T	73454	SNP
Crataegus chungtienesis	T	Spiraea mongolica	G	74446	SNP
Crataegus chungtienesis	A	Spiraea mongolica	G	74476	SNP
Crataegus chungtienesis	T	Spiraea mongolica	C	74491	SNP
Crataegus chungtienesis	T	Spiraea mongolica	C	74841	SNP
Crataegus chungtienesis	T	Spiraea mongolica	C	74857	SNP
Crataegus chungtienesis	C	Spiraea mongolica	A	74891	SNP
Crataegus chungtienesis	G	Spiraea mongolica	C	74896	SNP
Crataegus chungtienesis	A	Spiraea mongolica	C	75302	SNP
Crataegus chungtienesis	C	Spiraea mongolica	T	75348	SNP
Crataegus chungtienesis	T	Spiraea mongolica	C	75381	SNP
Crataegus chungtienesis	T	Spiraea mongolica	A	75494	SNP
Crataegus chungtienesis	C	Spiraea mongolica	A	75564	SNP
Crataegus chungtienesis	A	Spiraea mongolica	G	75629	SNP
Crataegus chungtienesis	C	Spiraea mongolica	G	75664	SNP
Crataegus chungtienesis	C	Spiraea mongolica	T	75699	SNP
Crataegus chungtienesis	A	Spiraea mongolica	G	75781	SNP
Crataegus chungtienesis	T	Spiraea mongolica	C	75850	SNP
Crataegus chungtienesis	G	Spiraea mongolica	T	75893	SNP
Crataegus chungtienesis	C	Spiraea mongolica	T	75925	SNP
Crataegus chungtienesis	A	Spiraea mongolica	G	75934	SNP
Crataegus chungtienesis	A	Spiraea mongolica	G	76115	SNP
Crataegus chungtienesis	C	Spiraea mongolica	T	76232	SNP
Crataegus chungtienesis	G	Spiraea mongolica	T	76265	SNP
Crataegus chungtienesis	G	Spiraea mongolica	A	76394	SNP
Crataegus chungtienesis	C	Spiraea mongolica	T	76403	SNP
Crataegus chungtienesis	T	Spiraea mongolica	G	76409	SNP
Crataegus chungtienesis	G	Spiraea mongolica	T	76416	SNP
Crataegus chungtienesis	T	Spiraea mongolica	C	76478	SNP
Crataegus chungtienesis	A	Spiraea mongolica	C	76547	SNP
Crataegus chungtienesis	A	Spiraea mongolica	C	76610	SNP
Crataegus chungtienesis	C	Spiraea mongolica	A	76697	SNP
Crataegus chungtienesis	T	Spiraea mongolica	C	76739	SNP
Crataegus chungtienesis	A	Spiraea mongolica	C	76812	SNP
Crataegus chungtienesis	C	Spiraea mongolica	T	76871	SNP
Crataegus chungtienesis	A	Spiraea mongolica	G	76880	SNP
Crataegus chungtienesis	G	Spiraea mongolica	A	76916	SNP
Crataegus chungtienesis	C	Spiraea mongolica	T	76946	SNP
Crataegus chungtienesis	G	Spiraea mongolica	A	77111	SNP
Crataegus chungtienesis	T	Spiraea mongolica	A	77117	SNP
Crataegus chungtienesis	C	Spiraea mongolica	T	77165	SNP
Crataegus chungtienesis	C	Spiraea mongolica	T	77189	SNP
Crataegus chungtienesis	G	Spiraea mongolica	A	77237	SNP
Crataegus chungtienesis	C	Spiraea mongolica	A	77295	SNP
Crataegus chungtienesis	A	Spiraea mongolica	G	77315	SNP
Crataegus chungtienesis	C	Spiraea mongolica	A	77379	SNP
Crataegus chungtienesis	A	Spiraea mongolica	G	77471	SNP
Crataegus chungtienesis	T	Spiraea mongolica	A	77500	SNP
Crataegus chungtienesis	A	Spiraea mongolica	C	77522	SNP
Crataegus chungtienesis	A	Spiraea mongolica	G	77549	SNP
Crataegus chungtienesis	T	Spiraea mongolica	A	77578	SNP
Crataegus chungtienesis	C	Spiraea mongolica	T	77588	SNP
Crataegus chungtienesis	G	Spiraea mongolica	T	77776	SNP
Crataegus chungtienesis	G	Spiraea mongolica	T	77965	SNP
Crataegus chungtienesis	A	Spiraea mongolica	T	77990	SNP
Crataegus chungtienesis	T	Spiraea mongolica	C	78062	SNP
Crataegus chungtienesis	G	Spiraea mongolica	A	78098	SNP
Crataegus chungtienesis	A	Spiraea mongolica	G	78103	SNP
Crataegus chungtienesis	G	Spiraea mongolica	A	78108	SNP
Crataegus chungtienesis	C	Spiraea mongolica	T	78124	SNP
Crataegus chungtienesis	G	Spiraea mongolica	A	78142	SNP
Crataegus chungtienesis	T	Spiraea mongolica	C	78190	SNP
Crataegus chungtienesis	C	Spiraea mongolica	T	78235	SNP
Crataegus chungtienesis	T	Spiraea mongolica	G	78296	SNP
Crataegus chungtienesis	G	Spiraea mongolica	A	78328	SNP
Crataegus chungtienesis	G	Spiraea mongolica	C	78354	SNP
Crataegus chungtienesis	T	Spiraea mongolica	C	78395	SNP
Crataegus chungtienesis	A	Spiraea mongolica	T	78454	SNP
Crataegus chungtienesis	T	Spiraea mongolica	G	78470	SNP
Crataegus chungtienesis	T	Spiraea mongolica	G	78483	SNP
Crataegus chungtienesis	A	Spiraea mongolica	T	78590	SNP
Crataegus chungtienesis	C	Spiraea mongolica	A	78627	SNP
Crataegus chungtienesis	A	Spiraea mongolica	C	78636	SNP
Crataegus chungtienesis	A	Spiraea mongolica	C	78643	SNP
Crataegus chungtienesis	C	Spiraea mongolica	A	78676	SNP
Crataegus chungtienesis	T	Spiraea mongolica	G	78738	SNP
Crataegus chungtienesis	G	Spiraea mongolica	A	78773	SNP
Crataegus chungtienesis	G	Spiraea mongolica	A	78815	SNP
Crataegus chungtienesis	T	Spiraea mongolica	C	78839	SNP
Crataegus chungtienesis	T	Spiraea mongolica	C	78867	SNP
Crataegus chungtienesis	C	Spiraea mongolica	A	78905	SNP
Crataegus chungtienesis	T	Spiraea mongolica	G	78932	SNP
Crataegus chungtienesis	A	Spiraea mongolica	T	78950	SNP
Crataegus chungtienesis	A	Spiraea mongolica	G	79009	SNP
Crataegus chungtienesis	T	Spiraea mongolica	A	79107	SNP
Crataegus chungtienesis	A	Spiraea mongolica	C	79122	SNP
Crataegus chungtienesis	T	Spiraea mongolica	C	79156	SNP
Crataegus chungtienesis	C	Spiraea mongolica	A	79378	SNP
Crataegus chungtienesis	G	Spiraea mongolica	C	79411	SNP
Crataegus chungtienesis	G	Spiraea mongolica	A	79417	SNP
Crataegus chungtienesis	C	Spiraea mongolica	T	79423	SNP
Crataegus chungtienesis	T	Spiraea mongolica	C	79462	SNP
Crataegus chungtienesis	G	Spiraea mongolica	A	79481	SNP
Crataegus chungtienesis	C	Spiraea mongolica	T	79552	SNP
Crataegus chungtienesis	T	Spiraea mongolica	C	79570	SNP
Crataegus chungtienesis	C	Spiraea mongolica	T	79646	SNP
Crataegus chungtienesis	C	Spiraea mongolica	T	79696	SNP
Crataegus chungtienesis	T	Spiraea mongolica	C	79720	SNP
Crataegus chungtienesis	A	Spiraea mongolica	G	79753	SNP
Crataegus chungtienesis	T	Spiraea mongolica	C	79774	SNP
Crataegus chungtienesis	C	Spiraea mongolica	T	79813	SNP
Crataegus chungtienesis	C	Spiraea mongolica	T	79906	SNP
Crataegus chungtienesis	C	Spiraea mongolica	A	79927	SNP
Crataegus chungtienesis	G	Spiraea mongolica	T	80011	SNP
Crataegus chungtienesis	T	Spiraea mongolica	C	80041	SNP
Crataegus chungtienesis	T	Spiraea mongolica	C	80114	SNP
Crataegus chungtienesis	A	Spiraea mongolica	C	80151	SNP
Crataegus chungtienesis	C	Spiraea mongolica	T	80262	SNP
Crataegus chungtienesis	G	Spiraea mongolica	A	80305	SNP
Crataegus chungtienesis	C	Spiraea mongolica	A	80317	SNP
Crataegus chungtienesis	A	Spiraea mongolica	T	80342	SNP
Crataegus chungtienesis	C	Spiraea mongolica	T	80449	SNP
Crataegus chungtienesis	C	Spiraea mongolica	A	80468	SNP
Crataegus chungtienesis	T	Spiraea mongolica	G	80602	SNP
Crataegus chungtienesis	G	Spiraea mongolica	T	80633	SNP
Crataegus chungtienesis	C	Spiraea mongolica	A	80638	SNP
Crataegus chungtienesis	C	Spiraea mongolica	T	80677	SNP
Crataegus chungtienesis	G	Spiraea mongolica	T	80697	SNP
Crataegus chungtienesis	G	Spiraea mongolica	A	80755	SNP
Crataegus chungtienesis	A	Spiraea mongolica	G	80850	SNP
Crataegus chungtienesis	G	Spiraea mongolica	A	80988	SNP
Crataegus chungtienesis	C	Spiraea mongolica	T	81081	SNP
Crataegus chungtienesis	T	Spiraea mongolica	A	81115	SNP
Crataegus chungtienesis	T	Spiraea mongolica	C	81203	SNP
Crataegus chungtienesis	T	Spiraea mongolica	A	81246	SNP
Crataegus chungtienesis	C	Spiraea mongolica	T	81276	SNP
Crataegus chungtienesis	A	Spiraea mongolica	T	81373	SNP
Crataegus chungtienesis	G	Spiraea mongolica	A	81380	SNP
Crataegus chungtienesis	G	Spiraea mongolica	C	81390	SNP
Crataegus chungtienesis	G	Spiraea mongolica	T	81429	SNP
Crataegus chungtienesis	G	Spiraea mongolica	T	81548	SNP
Crataegus chungtienesis	C	Spiraea mongolica	A	81572	SNP
Crataegus chungtienesis	A	Spiraea mongolica	C	81613	SNP
Crataegus chungtienesis	C	Spiraea mongolica	A	81692	SNP
Crataegus chungtienesis	T	Spiraea mongolica	C	81697	SNP
Crataegus chungtienesis	C	Spiraea mongolica	T	81716	SNP
Crataegus chungtienesis	T	Spiraea mongolica	C	81735	SNP
Crataegus chungtienesis	T	Spiraea mongolica	A	81741	SNP
Crataegus chungtienesis	G	Spiraea mongolica	A	81749	SNP
Crataegus chungtienesis	C	Spiraea mongolica	A	81761	SNP
Crataegus chungtienesis	G	Spiraea mongolica	A	81767	SNP
Crataegus chungtienesis	A	Spiraea mongolica	G	81776	SNP
Crataegus chungtienesis	T	Spiraea mongolica	C	81829	SNP
Crataegus chungtienesis	T	Spiraea mongolica	C	81839	SNP
Crataegus chungtienesis	A	Spiraea mongolica	G	82096	SNP
Crataegus chungtienesis	A	Spiraea mongolica	G	82112	SNP
Crataegus chungtienesis	G	Spiraea mongolica	C	82169	SNP
Crataegus chungtienesis	G	Spiraea mongolica	A	82189	SNP
Crataegus chungtienesis	T	Spiraea mongolica	C	82209	SNP
Crataegus chungtienesis	G	Spiraea mongolica	T	82214	SNP
Crataegus chungtienesis	A	Spiraea mongolica	T	82322	SNP
Crataegus chungtienesis	T	Spiraea mongolica	C	82355	SNP
Crataegus chungtienesis	A	Spiraea mongolica	G	82584	SNP
Crataegus chungtienesis	A	Spiraea mongolica	G	82611	SNP
Crataegus chungtienesis	C	Spiraea mongolica	G	82620	SNP
Crataegus chungtienesis	A	Spiraea mongolica	G	82701	SNP
Crataegus chungtienesis	T	Spiraea mongolica	G	82734	SNP
Crataegus chungtienesis	A	Spiraea mongolica	G	82743	SNP
Crataegus chungtienesis	C	Spiraea mongolica	T	82776	SNP
Crataegus chungtienesis	C	Spiraea mongolica	T	82782	SNP
Crataegus chungtienesis	C	Spiraea mongolica	T	82809	SNP
Crataegus chungtienesis	A	Spiraea mongolica	G	82815	SNP
Crataegus chungtienesis	A	Spiraea mongolica	C	82854	SNP
Crataegus chungtienesis	G	Spiraea mongolica	A	82872	SNP
Crataegus chungtienesis	G	Spiraea mongolica	T	82905	SNP
Crataegus chungtienesis	C	Spiraea mongolica	T	82950	SNP
Crataegus chungtienesis	G	Spiraea mongolica	A	82956	SNP
Crataegus chungtienesis	G	Spiraea mongolica	C	83100	SNP
Crataegus chungtienesis	C	Spiraea mongolica	A	83109	SNP
Crataegus chungtienesis	G	Spiraea mongolica	A	83236	SNP
Crataegus chungtienesis	T	Spiraea mongolica	C	83270	SNP
Crataegus chungtienesis	C	Spiraea mongolica	A	83278	SNP
Crataegus chungtienesis	C	Spiraea mongolica	T	83555	SNP
Crataegus chungtienesis	A	Spiraea mongolica	C	83568	SNP
Crataegus chungtienesis	C	Spiraea mongolica	T	83609	SNP
Crataegus chungtienesis	A	Spiraea mongolica	C	83627	SNP
Crataegus chungtienesis	A	Spiraea mongolica	G	83649	SNP
Crataegus chungtienesis	T	Spiraea mongolica	C	83655	SNP
Crataegus chungtienesis	C	Spiraea mongolica	A	83668	SNP
Crataegus chungtienesis	T	Spiraea mongolica	C	83705	SNP
Crataegus chungtienesis	G	Spiraea mongolica	T	83743	SNP
Crataegus chungtienesis	G	Spiraea mongolica	T	83754	SNP
Crataegus chungtienesis	A	Spiraea mongolica	G	83767	SNP
Crataegus chungtienesis	A	Spiraea mongolica	C	83845	SNP
Crataegus chungtienesis	A	Spiraea mongolica	G	83891	SNP
Crataegus chungtienesis	T	Spiraea mongolica	C	83962	SNP
Crataegus chungtienesis	T	Spiraea mongolica	G	84062	SNP
Crataegus chungtienesis	T	Spiraea mongolica	C	84088	SNP
Crataegus chungtienesis	C	Spiraea mongolica	T	84415	SNP
Crataegus chungtienesis	G	Spiraea mongolica	A	84421	SNP
Crataegus chungtienesis	C	Spiraea mongolica	T	84502	SNP
Crataegus chungtienesis	A	Spiraea mongolica	G	84520	SNP
Crataegus chungtienesis	G	Spiraea mongolica	T	84579	SNP
Crataegus chungtienesis	A	Spiraea mongolica	C	84715	SNP
Crataegus chungtienesis	T	Spiraea mongolica	C	84778	SNP
Crataegus chungtienesis	A	Spiraea mongolica	C	84821	SNP
Crataegus chungtienesis	T	Spiraea mongolica	G	84880	SNP
Crataegus chungtienesis	G	Spiraea mongolica	A	84902	SNP
Crataegus chungtienesis	A	Spiraea mongolica	T	85004	SNP
Crataegus chungtienesis	G	Spiraea mongolica	A	85097	SNP
Crataegus chungtienesis	G	Spiraea mongolica	A	85184	SNP
Crataegus chungtienesis	T	Spiraea mongolica	C	85629	SNP
Crataegus chungtienesis	T	Spiraea mongolica	C	85641	SNP
Crataegus chungtienesis	T	Spiraea mongolica	C	85662	SNP
Crataegus chungtienesis	A	Spiraea mongolica	G	85722	SNP
Crataegus chungtienesis	T	Spiraea mongolica	C	85736	SNP
Crataegus chungtienesis	G	Spiraea mongolica	T	85798	SNP
Crataegus chungtienesis	C	Spiraea mongolica	T	85824	SNP
Crataegus chungtienesis	C	Spiraea mongolica	T	85845	SNP
Crataegus chungtienesis	A	Spiraea mongolica	G	85908	SNP
Crataegus chungtienesis	A	Spiraea mongolica	T	85914	SNP
Crataegus chungtienesis	A	Spiraea mongolica	G	85924	SNP
Crataegus chungtienesis	T	Spiraea mongolica	C	86034	SNP
Crataegus chungtienesis	T	Spiraea mongolica	G	86042	SNP
Crataegus chungtienesis	T	Spiraea mongolica	C	86048	SNP
Crataegus chungtienesis	G	Spiraea mongolica	T	86055	SNP
Crataegus chungtienesis	C	Spiraea mongolica	A	86109	SNP
Crataegus chungtienesis	T	Spiraea mongolica	C	86128	SNP
Crataegus chungtienesis	C	Spiraea mongolica	G	86148	SNP
Crataegus chungtienesis	T	Spiraea mongolica	C	86163	SNP
Crataegus chungtienesis	T	Spiraea mongolica	C	86170	SNP
Crataegus chungtienesis	A	Spiraea mongolica	C	86180	SNP
Crataegus chungtienesis	A	Spiraea mongolica	C	86266	SNP
Crataegus chungtienesis	A	Spiraea mongolica	C	86318	SNP
Crataegus chungtienesis	T	Spiraea mongolica	C	86363	SNP
Crataegus chungtienesis	G	Spiraea mongolica	A	86375	SNP
Crataegus chungtienesis	G	Spiraea mongolica	T	86475	SNP
Crataegus chungtienesis	T	Spiraea mongolica	C	86490	SNP
Crataegus chungtienesis	G	Spiraea mongolica	T	86501	SNP
Crataegus chungtienesis	T	Spiraea mongolica	G	86553	SNP
Crataegus chungtienesis	C	Spiraea mongolica	T	86562	SNP
Crataegus chungtienesis	A	Spiraea mongolica	G	86583	SNP
Crataegus chungtienesis	C	Spiraea mongolica	T	86631	SNP
Crataegus chungtienesis	T	Spiraea mongolica	C	86655	SNP
Crataegus chungtienesis	G	Spiraea mongolica	A	86676	SNP
Crataegus chungtienesis	C	Spiraea mongolica	A	86687	SNP
Crataegus chungtienesis	G	Spiraea mongolica	C	86730	SNP
Crataegus chungtienesis	G	Spiraea mongolica	T	86771	SNP
Crataegus chungtienesis	G	Spiraea mongolica	A	86832	SNP
Crataegus chungtienesis	T	Spiraea mongolica	G	86837	SNP
Crataegus chungtienesis	T	Spiraea mongolica	G	86868	SNP
Crataegus chungtienesis	T	Spiraea mongolica	C	86882	SNP
Crataegus chungtienesis	A	Spiraea mongolica	C	86892	SNP
Crataegus chungtienesis	C	Spiraea mongolica	T	86898	SNP
Crataegus chungtienesis	C	Spiraea mongolica	T	86946	SNP
Crataegus chungtienesis	G	Spiraea mongolica	T	86978	SNP
Crataegus chungtienesis	A	Spiraea mongolica	G	86985	SNP
Crataegus chungtienesis	T	Spiraea mongolica	C	86991	SNP
Crataegus chungtienesis	T	Spiraea mongolica	C	87063	SNP
Crataegus chungtienesis	T	Spiraea mongolica	C	87097	SNP
Crataegus chungtienesis	A	Spiraea mongolica	G	87104	SNP
Crataegus chungtienesis	C	Spiraea mongolica	T	87162	SNP
Crataegus chungtienesis	G	Spiraea mongolica	C	87172	SNP
Crataegus chungtienesis	C	Spiraea mongolica	G	87183	SNP
Crataegus chungtienesis	T	Spiraea mongolica	G	87189	SNP
Crataegus chungtienesis	A	Spiraea mongolica	T	87197	SNP
Crataegus chungtienesis	C	Spiraea mongolica	G	87202	SNP
Crataegus chungtienesis	T	Spiraea mongolica	G	87208	SNP
Crataegus chungtienesis	A	Spiraea mongolica	C	87279	SNP
Crataegus chungtienesis	A	Spiraea mongolica	G	87336	SNP
Crataegus chungtienesis	G	Spiraea mongolica	A	87354	SNP
Crataegus chungtienesis	C	Spiraea mongolica	G	87372	SNP
Crataegus chungtienesis	T	Spiraea mongolica	C	87435	SNP
Crataegus chungtienesis	A	Spiraea mongolica	G	87450	SNP
Crataegus chungtienesis	A	Spiraea mongolica	G	87543	SNP
Crataegus chungtienesis	T	Spiraea mongolica	C	87551	SNP
Crataegus chungtienesis	G	Spiraea mongolica	T	87587	SNP
Crataegus chungtienesis	A	Spiraea mongolica	G	87597	SNP
Crataegus chungtienesis	C	Spiraea mongolica	G	87624	SNP
Crataegus chungtienesis	A	Spiraea mongolica	T	87654	SNP
Crataegus chungtienesis	G	Spiraea mongolica	A	87664	SNP
Crataegus chungtienesis	T	Spiraea mongolica	A	87700	SNP
Crataegus chungtienesis	G	Spiraea mongolica	A	87787	SNP
Crataegus chungtienesis	C	Spiraea mongolica	T	87855	SNP
Crataegus chungtienesis	A	Spiraea mongolica	T	87884	SNP
Crataegus chungtienesis	T	Spiraea mongolica	C	87898	SNP
Crataegus chungtienesis	G	Spiraea mongolica	T	114216	SNP
Crataegus chungtienesis	A	Spiraea mongolica	G	114222	SNP
Crataegus chungtienesis	C	Spiraea mongolica	T	114234	SNP
Crataegus chungtienesis	A	Spiraea mongolica	C	114249	SNP
Crataegus chungtienesis	C	Spiraea mongolica	T	114269	SNP
Crataegus chungtienesis	G	Spiraea mongolica	A	114276	SNP
Crataegus chungtienesis	T	Spiraea mongolica	C	114285	SNP
Crataegus chungtienesis	C	Spiraea mongolica	G	114300	SNP
Crataegus chungtienesis	T	Spiraea mongolica	C	114318	SNP
Crataegus chungtienesis	T	Spiraea mongolica	G	114336	SNP
Crataegus chungtienesis	C	Spiraea mongolica	A	114366	SNP
Crataegus chungtienesis	A	Spiraea mongolica	C	114528	SNP
Crataegus chungtienesis	A	Spiraea mongolica	C	114538	SNP
Crataegus chungtienesis	C	Spiraea mongolica	A	114543	SNP
Crataegus chungtienesis	T	Spiraea mongolica	C	114591	SNP
Crataegus chungtienesis	T	Spiraea mongolica	C	114666	SNP
Crataegus chungtienesis	G	Spiraea mongolica	T	114681	SNP
Crataegus chungtienesis	G	Spiraea mongolica	A	114717	SNP
Crataegus chungtienesis	G	Spiraea mongolica	A	115068	SNP
Crataegus chungtienesis	C	Spiraea mongolica	T	115106	SNP
Crataegus chungtienesis	T	Spiraea mongolica	G	115121	SNP
Crataegus chungtienesis	T	Spiraea mongolica	C	115146	SNP
Crataegus chungtienesis	G	Spiraea mongolica	A	115233	SNP
Crataegus chungtienesis	G	Spiraea mongolica	C	115246	SNP
Crataegus chungtienesis	C	Spiraea mongolica	T	115263	SNP
Crataegus chungtienesis	G	Spiraea mongolica	A	115308	SNP
Crataegus chungtienesis	A	Spiraea mongolica	G	115329	SNP
Crataegus chungtienesis	C	Spiraea mongolica	A	115367	SNP
Crataegus chungtienesis	C	Spiraea mongolica	T	115398	SNP
Crataegus chungtienesis	C	Spiraea mongolica	T	115404	SNP
Crataegus chungtienesis	G	Spiraea mongolica	T	115445	SNP
Crataegus chungtienesis	A	Spiraea mongolica	G	115488	SNP
Crataegus chungtienesis	A	Spiraea mongolica	G	115556	SNP
Crataegus chungtienesis	G	Spiraea mongolica	C	115650	SNP
Crataegus chungtienesis	G	Spiraea mongolica	A	115665	SNP
Crataegus chungtienesis	G	Spiraea mongolica	A	115740	SNP
Crataegus chungtienesis	C	Spiraea mongolica	A	115760	SNP
Crataegus chungtienesis	T	Spiraea mongolica	A	115813	SNP
Crataegus chungtienesis	T	Spiraea mongolica	A	115863	SNP
Crataegus chungtienesis	A	Spiraea mongolica	G	115941	SNP
Crataegus chungtienesis	G	Spiraea mongolica	C	115950	SNP
Crataegus chungtienesis	G	Spiraea mongolica	A	115956	SNP
Crataegus chungtienesis	C	Spiraea mongolica	T	115997	SNP
Crataegus chungtienesis	C	Spiraea mongolica	A	116037	SNP
Crataegus chungtienesis	C	Spiraea mongolica	T	116106	SNP
Crataegus chungtienesis	G	Spiraea mongolica	A	116163	SNP
Crataegus chungtienesis	C	Spiraea mongolica	T	116172	SNP
Crataegus chungtienesis	T	Spiraea mongolica	C	116268	SNP
Crataegus chungtienesis	A	Spiraea mongolica	C	116300	SNP
Crataegus chungtienesis	T	Spiraea mongolica	C	116322	SNP
Crataegus chungtienesis	G	Spiraea mongolica	A	116352	SNP
Crataegus chungtienesis	T	Spiraea mongolica	C	116393	SNP
Crataegus chungtienesis	G	Spiraea mongolica	C	116403	SNP
Crataegus chungtienesis	T	Spiraea mongolica	G	116432	SNP
Crataegus chungtienesis	G	Spiraea mongolica	A	116440	SNP
Crataegus chungtienesis	G	Spiraea mongolica	A	116452	SNP
Crataegus chungtienesis	G	Spiraea mongolica	T	116511	SNP
Crataegus chungtienesis	G	Spiraea mongolica	A	116540	SNP
Crataegus chungtienesis	A	Spiraea mongolica	G	119220	SNP
Crataegus chungtienesis	C	Spiraea mongolica	G	119229	SNP
Crataegus chungtienesis	G	Spiraea mongolica	T	119237	SNP
Crataegus chungtienesis	T	Spiraea mongolica	G	119353	SNP
Crataegus chungtienesis	A	Spiraea mongolica	C	119368	SNP
Crataegus chungtienesis	T	Spiraea mongolica	C	119382	SNP
Crataegus chungtienesis	C	Spiraea mongolica	A	119401	SNP
Crataegus chungtienesis	T	Spiraea mongolica	G	119419	SNP
Crataegus chungtienesis	C	Spiraea mongolica	T	119452	SNP
Crataegus chungtienesis	T	Spiraea mongolica	C	119506	SNP
Crataegus chungtienesis	C	Spiraea mongolica	T	119548	SNP
Crataegus chungtienesis	T	Spiraea mongolica	G	119560	SNP
Crataegus chungtienesis	T	Spiraea mongolica	A	119572	SNP
Crataegus chungtienesis	C	Spiraea mongolica	T	119598	SNP
Crataegus chungtienesis	C	Spiraea mongolica	T	119616	SNP
Crataegus chungtienesis	G	Spiraea mongolica	T	119644	SNP
Crataegus chungtienesis	G	Spiraea mongolica	A	119674	SNP
Crataegus chungtienesis	T	Spiraea mongolica	C	119716	SNP
Crataegus chungtienesis	C	Spiraea mongolica	G	119785	SNP
Crataegus chungtienesis	A	Spiraea mongolica	C	119829	SNP
Crataegus chungtienesis	G	Spiraea mongolica	C	119840	SNP
Crataegus chungtienesis	A	Spiraea mongolica	C	119878	SNP
Crataegus chungtienesis	C	Spiraea mongolica	A	119948	SNP
Crataegus chungtienesis	T	Spiraea mongolica	G	119959	SNP
Crataegus chungtienesis	A	Spiraea mongolica	G	120025	SNP
Crataegus chungtienesis	C	Spiraea mongolica	A	120046	SNP
Crataegus chungtienesis	A	Spiraea mongolica	G	120098	SNP
Crataegus chungtienesis	T	Spiraea mongolica	G	120106	SNP
Crataegus chungtienesis	C	Spiraea mongolica	A	120175	SNP
Crataegus chungtienesis	A	Spiraea mongolica	G	120271	SNP
Crataegus chungtienesis	T	Spiraea mongolica	G	120285	SNP
Crataegus chungtienesis	T	Spiraea mongolica	C	120559	SNP
Crataegus chungtienesis	C	Spiraea mongolica	T	120573	SNP
Crataegus chungtienesis	T	Spiraea mongolica	G	120583	SNP
Crataegus chungtienesis	A	Spiraea mongolica	G	120631	SNP
Crataegus chungtienesis	A	Spiraea mongolica	C	120640	SNP
Crataegus chungtienesis	G	Spiraea mongolica	A	120718	SNP
Crataegus chungtienesis	G	Spiraea mongolica	A	120734	SNP
Crataegus chungtienesis	T	Spiraea mongolica	C	120786	SNP
Crataegus chungtienesis	A	Spiraea mongolica	G	120811	SNP
Crataegus chungtienesis	A	Spiraea mongolica	T	120837	SNP
Crataegus chungtienesis	A	Spiraea mongolica	C	120891	SNP
Crataegus chungtienesis	T	Spiraea mongolica	G	120944	SNP
Crataegus chungtienesis	A	Spiraea mongolica	T	121003	SNP
Crataegus chungtienesis	G	Spiraea mongolica	A	121045	SNP
Crataegus chungtienesis	T	Spiraea mongolica	C	121054	SNP
Crataegus chungtienesis	G	Spiraea mongolica	T	121114	SNP
Crataegus chungtienesis	G	Spiraea mongolica	A	121144	SNP
Crataegus chungtienesis	G	Spiraea mongolica	A	121154	SNP
Crataegus chungtienesis	A	Spiraea mongolica	T	121189	SNP
Crataegus chungtienesis	G	Spiraea mongolica	A	121204	SNP
Crataegus chungtienesis	C	Spiraea mongolica	T	121248	SNP
Crataegus chungtienesis	C	Spiraea mongolica	T	121258	SNP
Crataegus chungtienesis	T	Spiraea mongolica	C	121309	SNP
Crataegus chungtienesis	G	Spiraea mongolica	A	121358	SNP
Crataegus chungtienesis	T	Spiraea mongolica	G	121384	SNP
Crataegus chungtienesis	A	Spiraea mongolica	G	121393	SNP
Crataegus chungtienesis	T	Spiraea mongolica	C	121405	SNP
Crataegus chungtienesis	A	Spiraea mongolica	G	121414	SNP
Crataegus chungtienesis	C	Spiraea mongolica	T	121482	SNP
Crataegus chungtienesis	C	Spiraea mongolica	A	121552	SNP
Crataegus chungtienesis	G	Spiraea mongolica	T	121578	SNP
Crataegus chungtienesis	G	Spiraea mongolica	A	121663	SNP
Crataegus chungtienesis	A	Spiraea mongolica	G	121684	SNP
Crataegus chungtienesis	T	Spiraea mongolica	C	121705	SNP
Crataegus chungtienesis	T	Spiraea mongolica	C	121713	SNP
Crataegus chungtienesis	A	Spiraea mongolica	T	121732	SNP
Crataegus chungtienesis	G	Spiraea mongolica	A	121744	SNP
Crataegus chungtienesis	G	Spiraea mongolica	A	121765	SNP
Crataegus chungtienesis	G	Spiraea mongolica	A	121842	SNP
Crataegus chungtienesis	G	Spiraea mongolica	T	121866	SNP
Crataegus chungtienesis	G	Spiraea mongolica	T	121896	SNP
Crataegus chungtienesis	A	Spiraea mongolica	T	121924	SNP
Crataegus chungtienesis	A	Spiraea mongolica	G	121985	SNP
Crataegus chungtienesis	A	Spiraea mongolica	G	122003	SNP
Crataegus chungtienesis	A	Spiraea mongolica	G	122017	SNP
Crataegus chungtienesis	T	Spiraea mongolica	A	122025	SNP
Crataegus chungtienesis	G	Spiraea mongolica	A	122069	SNP
Crataegus chungtienesis	G	Spiraea mongolica	A	122134	SNP
Crataegus chungtienesis	C	Spiraea mongolica	T	122165	SNP
Crataegus chungtienesis	G	Spiraea mongolica	A	122234	SNP
Crataegus chungtienesis	C	Spiraea mongolica	T	122303	SNP
Crataegus chungtienesis	C	Spiraea mongolica	T	122363	SNP
Crataegus chungtienesis	T	Spiraea mongolica	C	122396	SNP
Crataegus chungtienesis	G	Spiraea mongolica	T	122432	SNP
Crataegus chungtienesis	T	Spiraea mongolica	G	122452	SNP
Crataegus chungtienesis	G	Spiraea mongolica	A	122471	SNP
Crataegus chungtienesis	T	Spiraea mongolica	G	122498	SNP
Crataegus chungtienesis	C	Spiraea mongolica	A	122506	SNP
Crataegus chungtienesis	C	Spiraea mongolica	A	122511	SNP
Crataegus chungtienesis	G	Spiraea mongolica	A	122543	SNP
Crataegus chungtienesis	T	Spiraea mongolica	C	122571	SNP
Crataegus chungtienesis	C	Spiraea mongolica	T	122577	SNP
Crataegus chungtienesis	T	Spiraea mongolica	G	122613	SNP
Crataegus chungtienesis	T	Spiraea mongolica	G	122620	SNP
Crataegus chungtienesis	T	Spiraea mongolica	G	122645	SNP
Crataegus chungtienesis	C	Spiraea mongolica	T	122650	SNP
Crataegus chungtienesis	T	Spiraea mongolica	C	122707	SNP
Crataegus chungtienesis	T	Spiraea mongolica	G	122764	SNP
Crataegus chungtienesis	C	Spiraea mongolica	T	122824	SNP
Crataegus chungtienesis	C	Spiraea mongolica	T	122833	SNP
Crataegus chungtienesis	C	Spiraea mongolica	T	122878	SNP
Crataegus chungtienesis	A	Spiraea mongolica	G	122902	SNP
Crataegus chungtienesis	C	Spiraea mongolica	T	122974	SNP
Crataegus chungtienesis	T	Spiraea mongolica	A	123065	SNP
Crataegus chungtienesis	A	Spiraea mongolica	C	123099	SNP
Crataegus chungtienesis	A	Spiraea mongolica	G	123118	SNP
Crataegus chungtienesis	C	Spiraea mongolica	A	123147	SNP
Crataegus chungtienesis	A	Spiraea mongolica	G	123181	SNP
Crataegus chungtienesis	C	Spiraea mongolica	A	123196	SNP
Crataegus chungtienesis	G	Spiraea mongolica	C	123223	SNP
Crataegus chungtienesis	C	Spiraea mongolica	T	123238	SNP
Crataegus chungtienesis	A	Spiraea mongolica	G	123250	SNP
Crataegus chungtienesis	G	Spiraea mongolica	T	123268	SNP
Crataegus chungtienesis	T	Spiraea mongolica	C	123321	SNP
Crataegus chungtienesis	G	Spiraea mongolica	A	123328	SNP
Crataegus chungtienesis	T	Spiraea mongolica	C	123352	SNP
Crataegus chungtienesis	C	Spiraea mongolica	T	123370	SNP
Crataegus chungtienesis	A	Spiraea mongolica	G	123377	SNP
Crataegus chungtienesis	A	Spiraea mongolica	C	123425	SNP
Crataegus chungtienesis	T	Spiraea mongolica	C	123435	SNP
Crataegus chungtienesis	A	Spiraea mongolica	G	123487	SNP
Crataegus chungtienesis	G	Spiraea mongolica	T	123529	SNP
Crataegus chungtienesis	A	Spiraea mongolica	G	123553	SNP
Crataegus chungtienesis	A	Spiraea mongolica	G	123576	SNP
Crataegus chungtienesis	C	Spiraea mongolica	T	123595	SNP
Crataegus chungtienesis	G	Spiraea mongolica	A	123623	SNP
Crataegus chungtienesis	C	Spiraea mongolica	T	123643	SNP
Crataegus chungtienesis	G	Spiraea mongolica	A	123675	SNP
Crataegus chungtienesis	A	Spiraea mongolica	G	123694	SNP
Crataegus chungtienesis	A	Spiraea mongolica	C	123745	SNP
Crataegus chungtienesis	G	Spiraea mongolica	A	123751	SNP
Crataegus chungtienesis	G	Spiraea mongolica	A	124153	SNP
Crataegus chungtienesis	A	Spiraea mongolica	C	124173	SNP
Crataegus chungtienesis	G	Spiraea mongolica	A	124207	SNP
Crataegus chungtienesis	C	Spiraea mongolica	T	124258	SNP
Crataegus chungtienesis	A	Spiraea mongolica	G	124294	SNP
Crataegus chungtienesis	G	Spiraea mongolica	A	124326	SNP
Crataegus chungtienesis	G	Spiraea mongolica	A	124336	SNP
Crataegus chungtienesis	A	Spiraea mongolica	G	124342	SNP
Crataegus chungtienesis	G	Spiraea mongolica	A	124396	SNP
Crataegus chungtienesis	T	Spiraea mongolica	C	124461	SNP
Crataegus chungtienesis	G	Spiraea mongolica	A	124628	SNP
Crataegus chungtienesis	T	Spiraea mongolica	G	124634	SNP
Crataegus chungtienesis	A	Spiraea mongolica	C	124682	SNP
Crataegus chungtienesis	T	Spiraea mongolica	C	124691	SNP
Crataegus chungtienesis	A	Spiraea mongolica	G	124704	SNP
Crataegus chungtienesis	G	Spiraea mongolica	T	124730	SNP
Crataegus chungtienesis	T	Spiraea mongolica	C	124772	SNP
Crataegus chungtienesis	G	Spiraea mongolica	A	124826	SNP
Crataegus chungtienesis	A	Spiraea mongolica	G	124866	SNP
Crataegus chungtienesis	T	Spiraea mongolica	G	124880	SNP
Crataegus chungtienesis	T	Spiraea mongolica	G	124897	SNP
Crataegus chungtienesis	C	Spiraea mongolica	T	124907	SNP
Crataegus chungtienesis	C	Spiraea mongolica	T	124915	SNP
Crataegus chungtienesis	T	Spiraea mongolica	G	124934	SNP
Crataegus chungtienesis	T	Spiraea mongolica	G	124964	SNP
Crataegus chungtienesis	A	Spiraea mongolica	C	124976	SNP
Crataegus chungtienesis	C	Spiraea mongolica	T	124982	SNP
Crataegus chungtienesis	C	Spiraea mongolica	A	125015	SNP
Crataegus chungtienesis	C	Spiraea mongolica	T	125060	SNP
Crataegus chungtienesis	T	Spiraea mongolica	C	125090	SNP
Crataegus chungtienesis	A	Spiraea mongolica	C	125114	SNP
Crataegus chungtienesis	A	Spiraea mongolica	G	125120	SNP
Crataegus chungtienesis	T	Spiraea mongolica	G	125162	SNP
Crataegus chungtienesis	T	Spiraea mongolica	G	125180	SNP
Crataegus chungtienesis	C	Spiraea mongolica	T	125189	SNP
Crataegus chungtienesis	A	Spiraea mongolica	T	125195	SNP
Crataegus chungtienesis	T	Spiraea mongolica	C	125203	SNP
Crataegus chungtienesis	G	Spiraea mongolica	A	125211	SNP
Crataegus chungtienesis	A	Spiraea mongolica	G	125855	SNP
Crataegus chungtienesis	C	Spiraea mongolica	T	125869	SNP
Crataegus chungtienesis	G	Spiraea mongolica	A	125943	SNP
Crataegus chungtienesis	T	Spiraea mongolica	C	126016	SNP
Crataegus chungtienesis	C	Spiraea mongolica	G	126028	SNP
Crataegus chungtienesis	A	Spiraea mongolica	C	126038	SNP
Crataegus chungtienesis	C	Spiraea mongolica	T	126056	SNP
Crataegus chungtienesis	A	Spiraea mongolica	G	126076	SNP
Crataegus chungtienesis	A	Spiraea mongolica	C	126120	SNP
Crataegus chungtienesis	C	Spiraea mongolica	T	126158	SNP
Crataegus chungtienesis	T	Spiraea mongolica	G	126234	SNP
Crataegus chungtienesis	G	Spiraea mongolica	A	126466	SNP
Crataegus chungtienesis	G	Spiraea mongolica	A	126475	SNP
Crataegus chungtienesis	C	Spiraea mongolica	T	126502	SNP
Crataegus chungtienesis	C	Spiraea mongolica	A	126523	SNP
Crataegus chungtienesis	C	Spiraea mongolica	T	126571	SNP
Crataegus chungtienesis	T	Spiraea mongolica	G	126589	SNP
Crataegus chungtienesis	T	Spiraea mongolica	C	126640	SNP
Crataegus chungtienesis	A	Spiraea mongolica	G	126649	SNP
Crataegus chungtienesis	G	Spiraea mongolica	T	126662	SNP
Crataegus chungtienesis	C	Spiraea mongolica	A	126667	SNP
Crataegus chungtienesis	T	Spiraea mongolica	C	126708	SNP
Crataegus chungtienesis	T	Spiraea mongolica	G	126715	SNP
Crataegus chungtienesis	G	Spiraea mongolica	A	126745	SNP
Crataegus chungtienesis	T	Spiraea mongolica	G	126757	SNP
Crataegus chungtienesis	A	Spiraea mongolica	G	126763	SNP
Crataegus chungtienesis	C	Spiraea mongolica	G	126781	SNP
Crataegus chungtienesis	C	Spiraea mongolica	A	126834	SNP
Crataegus chungtienesis	G	Spiraea mongolica	A	126842	SNP
Crataegus chungtienesis	G	Spiraea mongolica	T	126867	SNP
Crataegus chungtienesis	A	Spiraea mongolica	T	126886	SNP
Crataegus chungtienesis	G	Spiraea mongolica	A	126913	SNP
Crataegus chungtienesis	C	Spiraea mongolica	T	126928	SNP
Crataegus chungtienesis	C	Spiraea mongolica	G	126936	SNP
Crataegus chungtienesis	C	Spiraea mongolica	A	127061	SNP
Crataegus chungtienesis	G	Spiraea mongolica	A	127067	SNP
Crataegus chungtienesis	G	Spiraea mongolica	C	127106	SNP
Crataegus chungtienesis	T	Spiraea mongolica	C	127127	SNP
Crataegus chungtienesis	T	Spiraea mongolica	G	127139	SNP
Crataegus chungtienesis	C	Spiraea mongolica	T	127163	SNP
Crataegus chungtienesis	C	Spiraea mongolica	G	127239	SNP
Crataegus chungtienesis	C	Spiraea mongolica	T	127315	SNP
Crataegus chungtienesis	T	Spiraea mongolica	C	127358	SNP
Crataegus chungtienesis	T	Spiraea mongolica	C	127409	SNP
Crataegus chungtienesis	T	Spiraea mongolica	C	127490	SNP
Crataegus chungtienesis	T	Spiraea mongolica	A	127514	SNP
Crataegus chungtienesis	T	Spiraea mongolica	G	127523	SNP
Crataegus chungtienesis	G	Spiraea mongolica	T	127556	SNP
Crataegus chungtienesis	G	Spiraea mongolica	A	127682	SNP
Crataegus chungtienesis	G	Spiraea mongolica	A	127724	SNP
Crataegus chungtienesis	C	Spiraea mongolica	T	127784	SNP
Crataegus chungtienesis	C	Spiraea mongolica	T	127808	SNP
Crataegus chungtienesis	T	Spiraea mongolica	C	127866	SNP
Crataegus chungtienesis	C	Spiraea mongolica	A	127922	SNP
Crataegus chungtienesis	A	Spiraea mongolica	G	127958	SNP
Crataegus chungtienesis	C	Spiraea mongolica	T	127964	SNP
Crataegus chungtienesis	T	Spiraea mongolica	C	127979	SNP
Crataegus chungtienesis	G	Spiraea mongolica	T	128078	SNP
Crataegus chungtienesis	C	Spiraea mongolica	T	128117	SNP
Crataegus chungtienesis	C	Spiraea mongolica	A	128297	SNP
Crataegus chungtienesis	G	Spiraea mongolica	T	128422	SNP
Crataegus chungtienesis	T	Spiraea mongolica	G	128430	SNP
Crataegus chungtienesis	T	Spiraea mongolica	C	128452	SNP
Crataegus chungtienesis	T	Spiraea mongolica	C	128464	SNP
Crataegus chungtienesis	C	Spiraea mongolica	A	128515	SNP
Crataegus chungtienesis	C	Spiraea mongolica	A	128529	SNP
Crataegus chungtienesis	A	Spiraea mongolica	C	128859	SNP
Crataegus chungtienesis	G	Spiraea mongolica	C	128870	SNP
Crataegus chungtienesis	G	Spiraea mongolica	T	128898	SNP
Crataegus chungtienesis	G	Spiraea mongolica	T	128905	SNP
Crataegus chungtienesis	C	Spiraea mongolica	T	128944	SNP
Crataegus chungtienesis	A	Spiraea mongolica	G	128961	SNP
Crataegus chungtienesis	A	Spiraea mongolica	C	129015	SNP
Crataegus chungtienesis	T	Spiraea mongolica	A	129049	SNP
Crataegus chungtienesis	C	Spiraea mongolica	A	129066	SNP
Crataegus chungtienesis	C	Spiraea mongolica	A	129084	SNP
Crataegus chungtienesis	C	Spiraea mongolica	A	129092	SNP
Crataegus chungtienesis	C	Spiraea mongolica	T	129102	SNP
Crataegus chungtienesis	T	Spiraea mongolica	G	129148	SNP
Crataegus chungtienesis	G	Spiraea mongolica	T	129165	SNP
Crataegus chungtienesis	A	Spiraea mongolica	C	129231	SNP
Crataegus chungtienesis	G	Spiraea mongolica	A	129255	SNP
Crataegus chungtienesis	G	Spiraea mongolica	C	129260	SNP
Crataegus chungtienesis	G	Spiraea mongolica	T	129275	SNP
Crataegus chungtienesis	T	Spiraea mongolica	G	129290	SNP
Crataegus chungtienesis	A	Spiraea mongolica	T	129420	SNP
Crataegus chungtienesis	A	Spiraea mongolica	C	129433	SNP
Crataegus chungtienesis	C	Spiraea mongolica	A	129450	SNP
Crataegus chungtienesis	G	Spiraea mongolica	A	129541	SNP
Crataegus chungtienesis	G	Spiraea mongolica	T	129553	SNP
Crataegus chungtienesis	G	Spiraea mongolica	A	129565	SNP
Crataegus chungtienesis	T	Spiraea mongolica	C	129595	SNP
Crataegus chungtienesis	A	Spiraea mongolica	G	129609	SNP
Crataegus chungtienesis	G	Spiraea mongolica	A	129625	SNP
Crataegus chungtienesis	G	Spiraea mongolica	A	129678	SNP
Crataegus chungtienesis	G	Spiraea mongolica	A	129688	SNP
Crataegus chungtienesis	C	Spiraea mongolica	T	129697	SNP
Crataegus chungtienesis	T	Spiraea mongolica	C	129706	SNP
Crataegus chungtienesis	T	Spiraea mongolica	G	129742	SNP
Crataegus chungtienesis	T	Spiraea mongolica	C	129843	SNP
Crataegus chungtienesis	A	Spiraea mongolica	C	129877	SNP
Crataegus chungtienesis	C	Spiraea mongolica	A	129895	SNP
Crataegus chungtienesis	T	Spiraea mongolica	C	129907	SNP
Crataegus chungtienesis	C	Spiraea mongolica	A	129937	SNP
Crataegus chungtienesis	C	Spiraea mongolica	G	129973	SNP
Crataegus chungtienesis	C	Spiraea mongolica	A	130039	SNP
Crataegus chungtienesis	G	Spiraea mongolica	C	130053	SNP
Crataegus chungtienesis	G	Spiraea mongolica	C	130083	SNP
Crataegus chungtienesis	A	Spiraea mongolica	C	130093	SNP
Crataegus chungtienesis	A	Spiraea mongolica	C	130099	SNP
Crataegus chungtienesis	C	Spiraea mongolica	T	130113	SNP
Crataegus chungtienesis	T	Spiraea mongolica	G	130440	SNP
Crataegus chungtienesis	T	Spiraea mongolica	C	130451	SNP
Crataegus chungtienesis	A	Spiraea mongolica	G	130466	SNP
Crataegus chungtienesis	A	Spiraea mongolica	C	130477	SNP
Crataegus chungtienesis	G	Spiraea mongolica	A	130492	SNP
Crataegus chungtienesis	C	Spiraea mongolica	G	130503	SNP
Crataegus chungtienesis	T	Spiraea mongolica	C	130579	SNP
Crataegus chungtienesis	T	Spiraea mongolica	C	130609	SNP
Crataegus chungtienesis	T	Spiraea mongolica	G	130641	SNP
Crataegus chungtienesis	T	Spiraea mongolica	C	130968	SNP
Crataegus chungtienesis	T	Spiraea mongolica	C	130986	SNP
Crataegus chungtienesis	C	Spiraea mongolica	T	130994	SNP
Crataegus chungtienesis	T	Spiraea mongolica	A	131004	SNP
Crataegus chungtienesis	T	Spiraea mongolica	C	131096	SNP
Crataegus chungtienesis	A	Spiraea mongolica	T	131111	SNP
Crataegus chungtienesis	G	Spiraea mongolica	T	131125	SNP
Crataegus chungtienesis	C	Spiraea mongolica	T	131188	SNP
Crataegus chungtienesis	C	Spiraea mongolica	A	131231	SNP
Crataegus chungtienesis	A	Spiraea mongolica	G	131238	SNP
Crataegus chungtienesis	T	Spiraea mongolica	C	131249	SNP
[truncated: 88 more rows]

## Sheet: Rubus phoenicolasius
Table S1 (E) Indels and SNPs information in the complete chloroplast alignment of Rubus phoenicolasius with Crataegus chungtienesis as a reference.
Reference Sequence	Sequences	Variant Sequences	Change	Start Position	Polymorphism Type
Crataegus chungtienesis	CCTTAAT	Rubus phoenicolasius	C	1920	Delete
Crataegus chungtienesis	ACTCC	Rubus phoenicolasius	A	5502	Delete
Crataegus chungtienesis	TAAATA	Rubus phoenicolasius	T	7616	Delete
Crataegus chungtienesis	AATCAAAAT	Rubus phoenicolasius	A	8019	Delete
Crataegus chungtienesis	TTGGCTA	Rubus phoenicolasius	T	18783	Delete
Crataegus chungtienesis	TTTTTTTACC	Rubus phoenicolasius	T	19308	Delete
Crataegus chungtienesis	AAAACATCAG	Rubus phoenicolasius	A	19855	Delete
Crataegus chungtienesis	TTATTTACTG	Rubus phoenicolasius	T	19999	Delete
Crataegus chungtienesis	ATAAACATAAT	Rubus phoenicolasius	A	23802	Delete
Crataegus chungtienesis	ATTTT	Rubus phoenicolasius	A	27759	Delete
Crataegus chungtienesis	AT	Rubus phoenicolasius	A	38025	Delete
Crataegus chungtienesis	TTCCAAA	Rubus phoenicolasius	T	44872	Delete
Crataegus chungtienesis	CATT	Rubus phoenicolasius	C	45489	Delete
Crataegus chungtienesis	TTG	Rubus phoenicolasius	T	46019	Delete
Crataegus chungtienesis	ATAGAAAAG	Rubus phoenicolasius	A	46990	Delete
Crataegus chungtienesis	TAAATAA	Rubus phoenicolasius	T	47003	Delete
Crataegus chungtienesis	TA	Rubus phoenicolasius	T	48759	Delete
Crataegus chungtienesis	AAAAAATC	Rubus phoenicolasius	A	49105	Delete
Crataegus chungtienesis	TTTTATTTGTA	Rubus phoenicolasius	T	52817	Delete
Crataegus chungtienesis	GGA	Rubus phoenicolasius	G	55218	Delete
Crataegus chungtienesis	GAAATTAA	Rubus phoenicolasius	G	59917	Delete
Crataegus chungtienesis	CAGG	Rubus phoenicolasius	C	68053	Delete
Crataegus chungtienesis	ATGTTACT	Rubus phoenicolasius	A	69060	Delete
Crataegus chungtienesis	CT	Rubus phoenicolasius	C	69473	Delete
Crataegus chungtienesis	TGA	Rubus phoenicolasius	T	73042	Delete
Crataegus chungtienesis	TTAA	Rubus phoenicolasius	T	73851	Delete
Crataegus chungtienesis	AC	Rubus phoenicolasius	A	74024	Delete
Crataegus chungtienesis	GTGTAGA	Rubus phoenicolasius	G	74700	Delete
Crataegus chungtienesis	CGCTTTCTTTTTT	Rubus phoenicolasius	C	74719	Delete
Crataegus chungtienesis	CTA	Rubus phoenicolasius	C	74820	Delete
Crataegus chungtienesis	GA	Rubus phoenicolasius	G	75397	Delete
Crataegus chungtienesis	AAAAGAT	Rubus phoenicolasius	A	75615	Delete
Crataegus chungtienesis	ATG	Rubus phoenicolasius	A	75690	Delete
Crataegus chungtienesis	AAG	Rubus phoenicolasius	A	78343	Delete
Crataegus chungtienesis	AT	Rubus phoenicolasius	A	78620	Delete
Crataegus chungtienesis	GACAAA	Rubus phoenicolasius	G	78700	Delete
Crataegus chungtienesis	CTTTGG	Rubus phoenicolasius	C	78716	Delete
Crataegus chungtienesis	GGACTTA	Rubus phoenicolasius	G	78794	Delete
Crataegus chungtienesis	GT	Rubus phoenicolasius	G	80113	Delete
Crataegus chungtienesis	TATC	Rubus phoenicolasius	T	80118	Delete
Crataegus chungtienesis	CCTTTG	Rubus phoenicolasius	C	80449	Delete
Crataegus chungtienesis	GTGGATA	Rubus phoenicolasius	G	80663	Delete
Crataegus chungtienesis	GTTTATT	Rubus phoenicolasius	G	82555	Delete
Crataegus chungtienesis	TTAATTAAA	Rubus phoenicolasius	T	84245	Delete
Crataegus chungtienesis	TG	Rubus phoenicolasius	T	84259	Delete
Crataegus chungtienesis	ATCTTCTCTC	Rubus phoenicolasius	A	128520	Delete
Crataegus chungtienesis	TTTA	Rubus phoenicolasius	T	128539	Delete
Crataegus chungtienesis	A	Rubus phoenicolasius	AT	3618	Insert
Crataegus chungtienesis	A	Rubus phoenicolasius	AAAACTAG	3631	Insert
Crataegus chungtienesis	G	Rubus phoenicolasius	GA	3640	Insert
Crataegus chungtienesis	A	Rubus phoenicolasius	AAAAAATC	3773	Insert
Crataegus chungtienesis	T	Rubus phoenicolasius	TTCATATA	9183	Insert
Crataegus chungtienesis	A	Rubus phoenicolasius	AAATATT	13991	Insert
Crataegus chungtienesis	T	Rubus phoenicolasius	TA	14054	Insert
Crataegus chungtienesis	T	Rubus phoenicolasius	TA	16409	Insert
Crataegus chungtienesis	A	Rubus phoenicolasius	AGAAATT	18527	Insert
Crataegus chungtienesis	G	Rubus phoenicolasius	GCTACTC	23982	Insert
Crataegus chungtienesis	C	Rubus phoenicolasius	CGTACTT	26373	Insert
Crataegus chungtienesis	A	Rubus phoenicolasius	ATTTTT	31637	Insert
Crataegus chungtienesis	C	Rubus phoenicolasius	CTATT	37894	Insert
Crataegus chungtienesis	C	Rubus phoenicolasius	CT	38659	Insert
Crataegus chungtienesis	G	Rubus phoenicolasius	GTTAAGTATAT	39245	Insert
Crataegus chungtienesis	T	Rubus phoenicolasius	TG	44747	Insert
Crataegus chungtienesis	T	Rubus phoenicolasius	TAATGTG	44853	Insert
Crataegus chungtienesis	T	Rubus phoenicolasius	TATCGCG	45484	Insert
Crataegus chungtienesis	C	Rubus phoenicolasius	CATATTA	45931	Insert
Crataegus chungtienesis	T	Rubus phoenicolasius	TAA	45944	Insert
Crataegus chungtienesis	C	Rubus phoenicolasius	CCCTTT	46058	Insert
Crataegus chungtienesis	G	Rubus phoenicolasius	GTATTA	46539	Insert
Crataegus chungtienesis	G	Rubus phoenicolasius	GGTACTA	46780	Insert
Crataegus chungtienesis	T	Rubus phoenicolasius	TC	46938	Insert
Crataegus chungtienesis	A	Rubus phoenicolasius	AT	52205	Insert
Crataegus chungtienesis	C	Rubus phoenicolasius	CTATAT	55085	Insert
Crataegus chungtienesis	T	Rubus phoenicolasius	TC	55423	Insert
Crataegus chungtienesis	G	Rubus phoenicolasius	GA	58437	Insert
Crataegus chungtienesis	T	Rubus phoenicolasius	TAAAA	59956	Insert
Crataegus chungtienesis	C	Rubus phoenicolasius	CATGATA	65372	Insert
Crataegus chungtienesis	C	Rubus phoenicolasius	CCGTATCAATTTA	69410	Insert
Crataegus chungtienesis	T	Rubus phoenicolasius	TC	69708	Insert
Crataegus chungtienesis	A	Rubus phoenicolasius	AT	72637	Insert
Crataegus chungtienesis	G	Rubus phoenicolasius	GAATATGC	73057	Insert
Crataegus chungtienesis	G	Rubus phoenicolasius	GATGATATA	73687	Insert
Crataegus chungtienesis	G	Rubus phoenicolasius	GTTAAGA	74068	Insert
Crataegus chungtienesis	T	Rubus phoenicolasius	TA	75667	Insert
Crataegus chungtienesis	C	Rubus phoenicolasius	CT	75723	Insert
Crataegus chungtienesis	T	Rubus phoenicolasius	TATTAC	75816	Insert
Crataegus chungtienesis	C	Rubus phoenicolasius	CTAAAAAG	77756	Insert
Crataegus chungtienesis	G	Rubus phoenicolasius	GA	77791	Insert
Crataegus chungtienesis	C	Rubus phoenicolasius	CATAGATTACAAAG	78564	Insert
Crataegus chungtienesis	T	Rubus phoenicolasius	TTATG	80376	Insert
Crataegus chungtienesis	T	Rubus phoenicolasius	TA	82501	Insert
Crataegus chungtienesis	T	Rubus phoenicolasius	TACGATAA	84278	Insert
Crataegus chungtienesis	T	Rubus phoenicolasius	TAATAC	122642	Insert
Crataegus chungtienesis	T	Rubus phoenicolasius	TTATGATAATACGTG	126023	Insert
Crataegus chungtienesis	T	Rubus phoenicolasius	TTTGTCAGAATTCTTA	129268	Insert
Crataegus chungtienesis	T	Rubus phoenicolasius	TATTATA	132459	Insert
Crataegus chungtienesis	G	Rubus phoenicolasius	A	613	SNP
Crataegus chungtienesis	G	Rubus phoenicolasius	A	698	SNP
Crataegus chungtienesis	G	Rubus phoenicolasius	T	732	SNP
Crataegus chungtienesis	A	Rubus phoenicolasius	G	746	SNP
Crataegus chungtienesis	C	Rubus phoenicolasius	A	788	SNP
Crataegus chungtienesis	A	Rubus phoenicolasius	G	815	SNP
Crataegus chungtienesis	A	Rubus phoenicolasius	G	838	SNP
Crataegus chungtienesis	A	Rubus phoenicolasius	G	893	SNP
Crataegus chungtienesis	G	Rubus phoenicolasius	A	905	SNP
Crataegus chungtienesis	T	Rubus phoenicolasius	G	956	SNP
Crataegus chungtienesis	G	Rubus phoenicolasius	A	1058	SNP
Crataegus chungtienesis	A	Rubus phoenicolasius	G	1112	SNP
Crataegus chungtienesis	A	Rubus phoenicolasius	T	1151	SNP
Crataegus chungtienesis	A	Rubus phoenicolasius	G	1187	SNP
Crataegus chungtienesis	A	Rubus phoenicolasius	G	1217	SNP
Crataegus chungtienesis	G	Rubus phoenicolasius	A	1379	SNP
Crataegus chungtienesis	A	Rubus phoenicolasius	C	1459	SNP
Crataegus chungtienesis	G	Rubus phoenicolasius	A	1488	SNP
Crataegus chungtienesis	G	Rubus phoenicolasius	T	1496	SNP
Crataegus chungtienesis	G	Rubus phoenicolasius	C	1934	SNP
Crataegus chungtienesis	C	Rubus phoenicolasius	G	1999	SNP
Crataegus chungtienesis	T	Rubus phoenicolasius	C	2024	SNP
Crataegus chungtienesis	A	Rubus phoenicolasius	C	2053	SNP
Crataegus chungtienesis	T	Rubus phoenicolasius	C	2090	SNP
Crataegus chungtienesis	T	Rubus phoenicolasius	G	2102	SNP
Crataegus chungtienesis	G	Rubus phoenicolasius	A	2116	SNP
Crataegus chungtienesis	G	Rubus phoenicolasius	A	2130	SNP
Crataegus chungtienesis	C	Rubus phoenicolasius	T	2272	SNP
Crataegus chungtienesis	C	Rubus phoenicolasius	T	2279	SNP
Crataegus chungtienesis	T	Rubus phoenicolasius	C	2321	SNP
Crataegus chungtienesis	A	Rubus phoenicolasius	G	2345	SNP
Crataegus chungtienesis	T	Rubus phoenicolasius	C	2359	SNP
Crataegus chungtienesis	G	Rubus phoenicolasius	A	2365	SNP
Crataegus chungtienesis	C	Rubus phoenicolasius	T	2394	SNP
Crataegus chungtienesis	C	Rubus phoenicolasius	T	2493	SNP
Crataegus chungtienesis	T	Rubus phoenicolasius	A	2499	SNP
Crataegus chungtienesis	C	Rubus phoenicolasius	T	2505	SNP
Crataegus chungtienesis	C	Rubus phoenicolasius	T	2515	SNP
Crataegus chungtienesis	C	Rubus phoenicolasius	T	2608	SNP
Crataegus chungtienesis	G	Rubus phoenicolasius	A	2615	SNP
Crataegus chungtienesis	T	Rubus phoenicolasius	A	2629	SNP
Crataegus chungtienesis	T	Rubus phoenicolasius	C	2702	SNP
Crataegus chungtienesis	A	Rubus phoenicolasius	C	2716	SNP
Crataegus chungtienesis	T	Rubus phoenicolasius	A	2782	SNP
Crataegus chungtienesis	T	Rubus phoenicolasius	C	2795	SNP
Crataegus chungtienesis	A	Rubus phoenicolasius	C	2830	SNP
Crataegus chungtienesis	A	Rubus phoenicolasius	G	2863	SNP
Crataegus chungtienesis	A	Rubus phoenicolasius	G	2869	SNP
Crataegus chungtienesis	G	Rubus phoenicolasius	A	2904	SNP
Crataegus chungtienesis	G	Rubus phoenicolasius	T	2931	SNP
Crataegus chungtienesis	A	Rubus phoenicolasius	C	2946	SNP
Crataegus chungtienesis	T	Rubus phoenicolasius	C	3019	SNP
Crataegus chungtienesis	G	Rubus phoenicolasius	T	3053	SNP
Crataegus chungtienesis	A	Rubus phoenicolasius	G	3104	SNP
Crataegus chungtienesis	G	Rubus phoenicolasius	T	3127	SNP
Crataegus chungtienesis	T	Rubus phoenicolasius	G	3133	SNP
Crataegus chungtienesis	G	Rubus phoenicolasius	T	3157	SNP
Crataegus chungtienesis	G	Rubus phoenicolasius	T	3191	SNP
Crataegus chungtienesis	G	Rubus phoenicolasius	T	3213	SNP
Crataegus chungtienesis	C	Rubus phoenicolasius	T	3256	SNP
Crataegus chungtienesis	A	Rubus phoenicolasius	C	3289	SNP
Crataegus chungtienesis	T	Rubus phoenicolasius	C	3296	SNP
Crataegus chungtienesis	G	Rubus phoenicolasius	A	3317	SNP
Crataegus chungtienesis	T	Rubus phoenicolasius	G	3383	SNP
Crataegus chungtienesis	T	Rubus phoenicolasius	C	3434	SNP
Crataegus chungtienesis	G	Rubus phoenicolasius	T	3469	SNP
Crataegus chungtienesis	T	Rubus phoenicolasius	G	3500	SNP
Crataegus chungtienesis	G	Rubus phoenicolasius	A	3510	SNP
Crataegus chungtienesis	A	Rubus phoenicolasius	C	3551	SNP
Crataegus chungtienesis	G	Rubus phoenicolasius	A	3567	SNP
Crataegus chungtienesis	A	Rubus phoenicolasius	G	3661	SNP
Crataegus chungtienesis	T	Rubus phoenicolasius	C	3731	SNP
Crataegus chungtienesis	C	Rubus phoenicolasius	G	3927	SNP
Crataegus chungtienesis	T	Rubus phoenicolasius	G	3946	SNP
Crataegus chungtienesis	A	Rubus phoenicolasius	G	3961	SNP
Crataegus chungtienesis	G	Rubus phoenicolasius	A	3971	SNP
Crataegus chungtienesis	T	Rubus phoenicolasius	A	3980	SNP
Crataegus chungtienesis	G	Rubus phoenicolasius	A	4088	SNP
Crataegus chungtienesis	T	Rubus phoenicolasius	C	4107	SNP
Crataegus chungtienesis	A	Rubus phoenicolasius	C	4122	SNP
Crataegus chungtienesis	A	Rubus phoenicolasius	C	5298	SNP
Crataegus chungtienesis	C	Rubus phoenicolasius	T	5305	SNP
Crataegus chungtienesis	A	Rubus phoenicolasius	C	5360	SNP
Crataegus chungtienesis	G	Rubus phoenicolasius	A	5385	SNP
Crataegus chungtienesis	G	Rubus phoenicolasius	A	5403	SNP
Crataegus chungtienesis	A	Rubus phoenicolasius	C	5421	SNP
Crataegus chungtienesis	G	Rubus phoenicolasius	A	5445	SNP
Crataegus chungtienesis	T	Rubus phoenicolasius	C	5481	SNP
Crataegus chungtienesis	C	Rubus phoenicolasius	T	5498	SNP
Crataegus chungtienesis	T	Rubus phoenicolasius	G	7297	SNP
Crataegus chungtienesis	G	Rubus phoenicolasius	A	7302	SNP
Crataegus chungtienesis	A	Rubus phoenicolasius	T	7314	SNP
Crataegus chungtienesis	A	Rubus phoenicolasius	G	7342	SNP
Crataegus chungtienesis	A	Rubus phoenicolasius	T	7383	SNP
Crataegus chungtienesis	T	Rubus phoenicolasius	C	7426	SNP
Crataegus chungtienesis	G	Rubus phoenicolasius	A	7436	SNP
Crataegus chungtienesis	A	Rubus phoenicolasius	G	7593	SNP
Crataegus chungtienesis	G	Rubus phoenicolasius	A	7676	SNP
Crataegus chungtienesis	G	Rubus phoenicolasius	A	7714	SNP
Crataegus chungtienesis	G	Rubus phoenicolasius	A	7739	SNP
Crataegus chungtienesis	A	Rubus phoenicolasius	G	7754	SNP
Crataegus chungtienesis	C	Rubus phoenicolasius	T	7763	SNP
Crataegus chungtienesis	G	Rubus phoenicolasius	A	7770	SNP
Crataegus chungtienesis	C	Rubus phoenicolasius	T	7787	SNP
Crataegus chungtienesis	T	Rubus phoenicolasius	C	7793	SNP
Crataegus chungtienesis	T	Rubus phoenicolasius	C	7932	SNP
Crataegus chungtienesis	C	Rubus phoenicolasius	A	7960	SNP
Crataegus chungtienesis	A	Rubus phoenicolasius	C	7975	SNP
Crataegus chungtienesis	T	Rubus phoenicolasius	C	7981	SNP
Crataegus chungtienesis	A	Rubus phoenicolasius	G	8036	SNP
Crataegus chungtienesis	A	Rubus phoenicolasius	C	8072	SNP
Crataegus chungtienesis	T	Rubus phoenicolasius	C	8158	SNP
Crataegus chungtienesis	A	Rubus phoenicolasius	G	8211	SNP
Crataegus chungtienesis	C	Rubus phoenicolasius	T	8230	SNP
Crataegus chungtienesis	C	Rubus phoenicolasius	A	8251	SNP
Crataegus chungtienesis	G	Rubus phoenicolasius	A	8258	SNP
Crataegus chungtienesis	A	Rubus phoenicolasius	T	9179	SNP
Crataegus chungtienesis	C	Rubus phoenicolasius	A	9194	SNP
Crataegus chungtienesis	T	Rubus phoenicolasius	G	9206	SNP
Crataegus chungtienesis	A	Rubus phoenicolasius	G	9216	SNP
Crataegus chungtienesis	T	Rubus phoenicolasius	G	9221	SNP
Crataegus chungtienesis	T	Rubus phoenicolasius	C	9359	SNP
Crataegus chungtienesis	A	Rubus phoenicolasius	G	9368	SNP
Crataegus chungtienesis	T	Rubus phoenicolasius	C	9384	SNP
Crataegus chungtienesis	G	Rubus phoenicolasius	A	9400	SNP
Crataegus chungtienesis	T	Rubus phoenicolasius	C	9431	SNP
Crataegus chungtienesis	A	Rubus phoenicolasius	T	9483	SNP
Crataegus chungtienesis	G	Rubus phoenicolasius	A	9497	SNP
Crataegus chungtienesis	C	Rubus phoenicolasius	G	9507	SNP
Crataegus chungtienesis	G	Rubus phoenicolasius	T	9513	SNP
Crataegus chungtienesis	A	Rubus phoenicolasius	G	9526	SNP
Crataegus chungtienesis	T	Rubus phoenicolasius	G	9542	SNP
Crataegus chungtienesis	A	Rubus phoenicolasius	G	9566	SNP
Crataegus chungtienesis	T	Rubus phoenicolasius	G	9597	SNP
Crataegus chungtienesis	C	Rubus phoenicolasius	G	9654	SNP
Crataegus chungtienesis	T	Rubus phoenicolasius	C	9680	SNP
Crataegus chungtienesis	T	Rubus phoenicolasius	A	9700	SNP
Crataegus chungtienesis	A	Rubus phoenicolasius	C	9731	SNP
Crataegus chungtienesis	C	Rubus phoenicolasius	T	10808	SNP
Crataegus chungtienesis	T	Rubus phoenicolasius	G	10823	SNP
Crataegus chungtienesis	A	Rubus phoenicolasius	G	10832	SNP
Crataegus chungtienesis	A	Rubus phoenicolasius	C	10838	SNP
Crataegus chungtienesis	C	Rubus phoenicolasius	T	10868	SNP
Crataegus chungtienesis	G	Rubus phoenicolasius	A	10919	SNP
Crataegus chungtienesis	A	Rubus phoenicolasius	G	10928	SNP
Crataegus chungtienesis	G	Rubus phoenicolasius	A	10942	SNP
Crataegus chungtienesis	A	Rubus phoenicolasius	C	10969	SNP
Crataegus chungtienesis	A	Rubus phoenicolasius	G	10985	SNP
Crataegus chungtienesis	G	Rubus phoenicolasius	A	11051	SNP
Crataegus chungtienesis	T	Rubus phoenicolasius	C	11084	SNP
Crataegus chungtienesis	G	Rubus phoenicolasius	A	11100	SNP
Crataegus chungtienesis	C	Rubus phoenicolasius	T	11150	SNP
Crataegus chungtienesis	C	Rubus phoenicolasius	A	11159	SNP
Crataegus chungtienesis	A	Rubus phoenicolasius	C	11194	SNP
Crataegus chungtienesis	T	Rubus phoenicolasius	C	11222	SNP
Crataegus chungtienesis	A	Rubus phoenicolasius	C	11288	SNP
Crataegus chungtienesis	C	Rubus phoenicolasius	A	11325	SNP
Crataegus chungtienesis	A	Rubus phoenicolasius	C	11390	SNP
Crataegus chungtienesis	G	Rubus phoenicolasius	T	11399	SNP
Crataegus chungtienesis	T	Rubus phoenicolasius	C	11405	SNP
Crataegus chungtienesis	T	Rubus phoenicolasius	G	11432	SNP
Crataegus chungtienesis	C	Rubus phoenicolasius	A	11438	SNP
Crataegus chungtienesis	G	Rubus phoenicolasius	A	11475	SNP
Crataegus chungtienesis	T	Rubus phoenicolasius	C	11486	SNP
Crataegus chungtienesis	A	Rubus phoenicolasius	G	11498	SNP
Crataegus chungtienesis	G	Rubus phoenicolasius	A	11537	SNP
Crataegus chungtienesis	G	Rubus phoenicolasius	C	11552	SNP
Crataegus chungtienesis	G	Rubus phoenicolasius	A	11558	SNP
Crataegus chungtienesis	A	Rubus phoenicolasius	C	11564	SNP
Crataegus chungtienesis	A	Rubus phoenicolasius	C	11570	SNP
Crataegus chungtienesis	T	Rubus phoenicolasius	C	11597	SNP
Crataegus chungtienesis	A	Rubus phoenicolasius	C	11654	SNP
Crataegus chungtienesis	G	Rubus phoenicolasius	A	11666	SNP
Crataegus chungtienesis	A	Rubus phoenicolasius	C	11699	SNP
Crataegus chungtienesis	T	Rubus phoenicolasius	C	11714	SNP
Crataegus chungtienesis	T	Rubus phoenicolasius	C	11753	SNP
Crataegus chungtienesis	A	Rubus phoenicolasius	G	11762	SNP
Crataegus chungtienesis	A	Rubus phoenicolasius	G	11774	SNP
Crataegus chungtienesis	A	Rubus phoenicolasius	G	11810	SNP
Crataegus chungtienesis	A	Rubus phoenicolasius	T	11837	SNP
Crataegus chungtienesis	A	Rubus phoenicolasius	G	11852	SNP
Crataegus chungtienesis	A	Rubus phoenicolasius	G	11876	SNP
Crataegus chungtienesis	A	Rubus phoenicolasius	G	11888	SNP
Crataegus chungtienesis	T	Rubus phoenicolasius	C	11923	SNP
Crataegus chungtienesis	T	Rubus phoenicolasius	G	11954	SNP
Crataegus chungtienesis	T	Rubus phoenicolasius	C	11972	SNP
Crataegus chungtienesis	G	Rubus phoenicolasius	A	11984	SNP
Crataegus chungtienesis	A	Rubus phoenicolasius	G	12032	SNP
Crataegus chungtienesis	G	Rubus phoenicolasius	C	12068	SNP
Crataegus chungtienesis	C	Rubus phoenicolasius	T	12074	SNP
Crataegus chungtienesis	G	Rubus phoenicolasius	A	12116	SNP
Crataegus chungtienesis	G	Rubus phoenicolasius	T	12140	SNP
Crataegus chungtienesis	G	Rubus phoenicolasius	A	12161	SNP
Crataegus chungtienesis	C	Rubus phoenicolasius	T	12203	SNP
Crataegus chungtienesis	A	Rubus phoenicolasius	G	12334	SNP
Crataegus chungtienesis	T	Rubus phoenicolasius	G	12349	SNP
Crataegus chungtienesis	C	Rubus phoenicolasius	T	12367	SNP
Crataegus chungtienesis	T	Rubus phoenicolasius	G	12435	SNP
Crataegus chungtienesis	G	Rubus phoenicolasius	A	12478	SNP
Crataegus chungtienesis	T	Rubus phoenicolasius	G	12512	SNP
Crataegus chungtienesis	A	Rubus phoenicolasius	C	12533	SNP
Crataegus chungtienesis	A	Rubus phoenicolasius	G	12556	SNP
Crataegus chungtienesis	G	Rubus phoenicolasius	A	12587	SNP
Crataegus chungtienesis	T	Rubus phoenicolasius	A	13977	SNP
Crataegus chungtienesis	T	Rubus phoenicolasius	G	14002	SNP
Crataegus chungtienesis	G	Rubus phoenicolasius	T	14094	SNP
Crataegus chungtienesis	T	Rubus phoenicolasius	C	14103	SNP
Crataegus chungtienesis	A	Rubus phoenicolasius	G	14127	SNP
Crataegus chungtienesis	G	Rubus phoenicolasius	T	14157	SNP
Crataegus chungtienesis	C	Rubus phoenicolasius	T	14166	SNP
Crataegus chungtienesis	C	Rubus phoenicolasius	A	15604	SNP
Crataegus chungtienesis	A	Rubus phoenicolasius	C	15619	SNP
Crataegus chungtienesis	G	Rubus phoenicolasius	C	15658	SNP
Crataegus chungtienesis	G	Rubus phoenicolasius	A	15667	SNP
Crataegus chungtienesis	G	Rubus phoenicolasius	A	15688	SNP
Crataegus chungtienesis	A	Rubus phoenicolasius	G	15703	SNP
Crataegus chungtienesis	A	Rubus phoenicolasius	C	15775	SNP
Crataegus chungtienesis	C	Rubus phoenicolasius	G	15796	SNP
Crataegus chungtienesis	A	Rubus phoenicolasius	G	15802	SNP
Crataegus chungtienesis	G	Rubus phoenicolasius	A	15817	SNP
Crataegus chungtienesis	A	Rubus phoenicolasius	G	15859	SNP
Crataegus chungtienesis	C	Rubus phoenicolasius	T	15949	SNP
Crataegus chungtienesis	C	Rubus phoenicolasius	T	15967	SNP
Crataegus chungtienesis	G	Rubus phoenicolasius	A	15994	SNP
Crataegus chungtienesis	G	Rubus phoenicolasius	A	16036	SNP
Crataegus chungtienesis	C	Rubus phoenicolasius	A	16051	SNP
Crataegus chungtienesis	C	Rubus phoenicolasius	T	16144	SNP
Crataegus chungtienesis	A	Rubus phoenicolasius	G	16159	SNP
Crataegus chungtienesis	C	Rubus phoenicolasius	A	16186	SNP
Crataegus chungtienesis	G	Rubus phoenicolasius	T	16227	SNP
Crataegus chungtienesis	G	Rubus phoenicolasius	A	16286	SNP
Crataegus chungtienesis	G	Rubus phoenicolasius	A	16360	SNP
Crataegus chungtienesis	G	Rubus phoenicolasius	T	16369	SNP
Crataegus chungtienesis	A	Rubus phoenicolasius	C	16398	SNP
Crataegus chungtienesis	A	Rubus phoenicolasius	G	16513	SNP
Crataegus chungtienesis	C	Rubus phoenicolasius	T	16543	SNP
Crataegus chungtienesis	G	Rubus phoenicolasius	C	16678	SNP
Crataegus chungtienesis	G	Rubus phoenicolasius	A	16744	SNP
Crataegus chungtienesis	G	Rubus phoenicolasius	A	16774	SNP
Crataegus chungtienesis	C	Rubus phoenicolasius	T	16816	SNP
Crataegus chungtienesis	T	Rubus phoenicolasius	C	16894	SNP
Crataegus chungtienesis	A	Rubus phoenicolasius	G	16912	SNP
Crataegus chungtienesis	C	Rubus phoenicolasius	A	16993	SNP
Crataegus chungtienesis	G	Rubus phoenicolasius	A	17011	SNP
Crataegus chungtienesis	A	Rubus phoenicolasius	T	17017	SNP
Crataegus chungtienesis	T	Rubus phoenicolasius	C	17044	SNP
Crataegus chungtienesis	G	Rubus phoenicolasius	T	17061	SNP
Crataegus chungtienesis	T	Rubus phoenicolasius	G	17109	SNP
Crataegus chungtienesis	C	Rubus phoenicolasius	T	17136	SNP
Crataegus chungtienesis	G	Rubus phoenicolasius	A	17247	SNP
Crataegus chungtienesis	A	Rubus phoenicolasius	G	17280	SNP
Crataegus chungtienesis	A	Rubus phoenicolasius	C	17471	SNP
Crataegus chungtienesis	C	Rubus phoenicolasius	T	17477	SNP
Crataegus chungtienesis	T	Rubus phoenicolasius	C	17503	SNP
Crataegus chungtienesis	G	Rubus phoenicolasius	A	17525	SNP
Crataegus chungtienesis	T	Rubus phoenicolasius	G	17556	SNP
Crataegus chungtienesis	A	Rubus phoenicolasius	G	17580	SNP
Crataegus chungtienesis	A	Rubus phoenicolasius	T	17592	SNP
Crataegus chungtienesis	C	Rubus phoenicolasius	T	17685	SNP
Crataegus chungtienesis	T	Rubus phoenicolasius	A	17757	SNP
Crataegus chungtienesis	G	Rubus phoenicolasius	A	17772	SNP
Crataegus chungtienesis	A	Rubus phoenicolasius	G	17880	SNP
Crataegus chungtienesis	T	Rubus phoenicolasius	A	17886	SNP
Crataegus chungtienesis	T	Rubus phoenicolasius	C	17892	SNP
Crataegus chungtienesis	C	Rubus phoenicolasius	T	17907	SNP
Crataegus chungtienesis	A	Rubus phoenicolasius	G	17965	SNP
Crataegus chungtienesis	A	Rubus phoenicolasius	G	17982	SNP
Crataegus chungtienesis	G	Rubus phoenicolasius	A	18030	SNP
Crataegus chungtienesis	A	Rubus phoenicolasius	G	18093	SNP
Crataegus chungtienesis	G	Rubus phoenicolasius	T	18162	SNP
Crataegus chungtienesis	G	Rubus phoenicolasius	A	18222	SNP
Crataegus chungtienesis	G	Rubus phoenicolasius	A	18231	SNP
Crataegus chungtienesis	C	Rubus phoenicolasius	A	18254	SNP
Crataegus chungtienesis	T	Rubus phoenicolasius	G	18263	SNP
Crataegus chungtienesis	G	Rubus phoenicolasius	A	18345	SNP
Crataegus chungtienesis	A	Rubus phoenicolasius	C	18366	SNP
Crataegus chungtienesis	A	Rubus phoenicolasius	G	18393	SNP
Crataegus chungtienesis	A	Rubus phoenicolasius	G	18422	SNP
Crataegus chungtienesis	G	Rubus phoenicolasius	A	18496	SNP
Crataegus chungtienesis	C	Rubus phoenicolasius	A	18501	SNP
Crataegus chungtienesis	G	Rubus phoenicolasius	T	18514	SNP
Crataegus chungtienesis	A	Rubus phoenicolasius	C	18536	SNP
Crataegus chungtienesis	G	Rubus phoenicolasius	T	18603	SNP
Crataegus chungtienesis	G	Rubus phoenicolasius	T	18628	SNP
Crataegus chungtienesis	T	Rubus phoenicolasius	C	18668	SNP
Crataegus chungtienesis	A	Rubus phoenicolasius	T	18674	SNP
Crataegus chungtienesis	G	Rubus phoenicolasius	C	18680	SNP
Crataegus chungtienesis	C	Rubus phoenicolasius	T	18694	SNP
Crataegus chungtienesis	G	Rubus phoenicolasius	A	18711	SNP
Crataegus chungtienesis	C	Rubus phoenicolasius	A	18720	SNP
Crataegus chungtienesis	T	Rubus phoenicolasius	C	18744	SNP
Crataegus chungtienesis	C	Rubus phoenicolasius	A	18833	SNP
Crataegus chungtienesis	C	Rubus phoenicolasius	T	18882	SNP
Crataegus chungtienesis	T	Rubus phoenicolasius	G	18945	SNP
Crataegus chungtienesis	T	Rubus phoenicolasius	C	18983	SNP
Crataegus chungtienesis	T	Rubus phoenicolasius	C	19015	SNP
Crataegus chungtienesis	T	Rubus phoenicolasius	A	19200	SNP
Crataegus chungtienesis	C	Rubus phoenicolasius	T	19259	SNP
Crataegus chungtienesis	T	Rubus phoenicolasius	C	19331	SNP
Crataegus chungtienesis	T	Rubus phoenicolasius	G	19395	SNP
Crataegus chungtienesis	T	Rubus phoenicolasius	A	19401	SNP
Crataegus chungtienesis	A	Rubus phoenicolasius	G	19434	SNP
Crataegus chungtienesis	G	Rubus phoenicolasius	T	19451	SNP
Crataegus chungtienesis	C	Rubus phoenicolasius	A	19518	SNP
Crataegus chungtienesis	G	Rubus phoenicolasius	A	19548	SNP
Crataegus chungtienesis	A	Rubus phoenicolasius	G	19581	SNP
Crataegus chungtienesis	G	Rubus phoenicolasius	A	19639	SNP
Crataegus chungtienesis	C	Rubus phoenicolasius	T	19677	SNP
Crataegus chungtienesis	G	Rubus phoenicolasius	C	19749	SNP
Crataegus chungtienesis	T	Rubus phoenicolasius	G	19788	SNP
Crataegus chungtienesis	A	Rubus phoenicolasius	C	19876	SNP
Crataegus chungtienesis	T	Rubus phoenicolasius	G	19883	SNP
Crataegus chungtienesis	G	Rubus phoenicolasius	A	19889	SNP
Crataegus chungtienesis	C	Rubus phoenicolasius	T	19907	SNP
Crataegus chungtienesis	A	Rubus phoenicolasius	C	19915	SNP
Crataegus chungtienesis	C	Rubus phoenicolasius	T	19921	SNP
Crataegus chungtienesis	T	Rubus phoenicolasius	C	19926	SNP
Crataegus chungtienesis	A	Rubus phoenicolasius	G	19950	SNP
Crataegus chungtienesis	G	Rubus phoenicolasius	A	20022	SNP
Crataegus chungtienesis	T	Rubus phoenicolasius	G	20036	SNP
Crataegus chungtienesis	A	Rubus phoenicolasius	C	20046	SNP
Crataegus chungtienesis	G	Rubus phoenicolasius	A	20107	SNP
Crataegus chungtienesis	C	Rubus phoenicolasius	T	20175	SNP
Crataegus chungtienesis	C	Rubus phoenicolasius	T	20184	SNP
Crataegus chungtienesis	A	Rubus phoenicolasius	G	20202	SNP
Crataegus chungtienesis	T	Rubus phoenicolasius	A	20268	SNP
Crataegus chungtienesis	A	Rubus phoenicolasius	G	20274	SNP
Crataegus chungtienesis	T	Rubus phoenicolasius	C	20307	SNP
Crataegus chungtienesis	T	Rubus phoenicolasius	C	20318	SNP
Crataegus chungtienesis	A	Rubus phoenicolasius	G	20325	SNP
Crataegus chungtienesis	A	Rubus phoenicolasius	C	20334	SNP
Crataegus chungtienesis	G	Rubus phoenicolasius	T	20352	SNP
Crataegus chungtienesis	G	Rubus phoenicolasius	T	20378	SNP
Crataegus chungtienesis	C	Rubus phoenicolasius	T	20388	SNP
Crataegus chungtienesis	G	Rubus phoenicolasius	A	20430	SNP
Crataegus chungtienesis	C	Rubus phoenicolasius	T	20529	SNP
Crataegus chungtienesis	G	Rubus phoenicolasius	A	20561	SNP
Crataegus chungtienesis	C	Rubus phoenicolasius	A	20571	SNP
Crataegus chungtienesis	A	Rubus phoenicolasius	G	20601	SNP
Crataegus chungtienesis	T	Rubus phoenicolasius	C	20613	SNP
Crataegus chungtienesis	T	Rubus phoenicolasius	C	20619	SNP
Crataegus chungtienesis	G	Rubus phoenicolasius	A	20640	SNP
Crataegus chungtienesis	T	Rubus phoenicolasius	G	20648	SNP
Crataegus chungtienesis	G	Rubus phoenicolasius	A	20703	SNP
Crataegus chungtienesis	G	Rubus phoenicolasius	T	20740	SNP
Crataegus chungtienesis	C	Rubus phoenicolasius	T	20754	SNP
Crataegus chungtienesis	C	Rubus phoenicolasius	T	20774	SNP
Crataegus chungtienesis	T	Rubus phoenicolasius	G	20835	SNP
Crataegus chungtienesis	T	Rubus phoenicolasius	C	20866	SNP
Crataegus chungtienesis	T	Rubus phoenicolasius	G	20889	SNP
Crataegus chungtienesis	G	Rubus phoenicolasius	A	20898	SNP
Crataegus chungtienesis	T	Rubus phoenicolasius	C	20904	SNP
Crataegus chungtienesis	T	Rubus phoenicolasius	C	20970	SNP
Crataegus chungtienesis	T	Rubus phoenicolasius	G	21000	SNP
Crataegus chungtienesis	T	Rubus phoenicolasius	C	21042	SNP
Crataegus chungtienesis	A	Rubus phoenicolasius	G	21057	SNP
Crataegus chungtienesis	T	Rubus phoenicolasius	C	21081	SNP
Crataegus chungtienesis	G	Rubus phoenicolasius	A	21135	SNP
Crataegus chungtienesis	T	Rubus phoenicolasius	C	21156	SNP
Crataegus chungtienesis	G	Rubus phoenicolasius	C	21192	SNP
Crataegus chungtienesis	T	Rubus phoenicolasius	A	21291	SNP
Crataegus chungtienesis	A	Rubus phoenicolasius	C	21318	SNP
Crataegus chungtienesis	A	Rubus phoenicolasius	G	21333	SNP
Crataegus chungtienesis	T	Rubus phoenicolasius	C	21429	SNP
Crataegus chungtienesis	C	Rubus phoenicolasius	T	21434	SNP
Crataegus chungtienesis	A	Rubus phoenicolasius	G	21507	SNP
Crataegus chungtienesis	T	Rubus phoenicolasius	G	21516	SNP
Crataegus chungtienesis	G	Rubus phoenicolasius	A	21534	SNP
Crataegus chungtienesis	C	Rubus phoenicolasius	A	21576	SNP
Crataegus chungtienesis	G	Rubus phoenicolasius	C	21671	SNP
Crataegus chungtienesis	C	Rubus phoenicolasius	T	21685	SNP
Crataegus chungtienesis	G	Rubus phoenicolasius	A	21698	SNP
Crataegus chungtienesis	C	Rubus phoenicolasius	G	21728	SNP
Crataegus chungtienesis	C	Rubus phoenicolasius	T	21765	SNP
Crataegus chungtienesis	G	Rubus phoenicolasius	A	21825	SNP
Crataegus chungtienesis	G	Rubus phoenicolasius	C	21866	SNP
Crataegus chungtienesis	T	Rubus phoenicolasius	G	21889	SNP
Crataegus chungtienesis	G	Rubus phoenicolasius	A	21945	SNP
Crataegus chungtienesis	T	Rubus phoenicolasius	C	21957	SNP
Crataegus chungtienesis	C	Rubus phoenicolasius	T	22056	SNP
Crataegus chungtienesis	G	Rubus phoenicolasius	A	22062	SNP
Crataegus chungtienesis	A	Rubus phoenicolasius	G	22071	SNP
Crataegus chungtienesis	T	Rubus phoenicolasius	C	22082	SNP
Crataegus chungtienesis	G	Rubus phoenicolasius	T	22088	SNP
Crataegus chungtienesis	A	Rubus phoenicolasius	G	22137	SNP
Crataegus chungtienesis	A	Rubus phoenicolasius	G	22182	SNP
Crataegus chungtienesis	G	Rubus phoenicolasius	A	22224	SNP
Crataegus chungtienesis	C	Rubus phoenicolasius	T	22257	SNP
Crataegus chungtienesis	A	Rubus phoenicolasius	C	22302	SNP
Crataegus chungtienesis	A	Rubus phoenicolasius	C	22410	SNP
Crataegus chungtienesis	T	Rubus phoenicolasius	C	22425	SNP
Crataegus chungtienesis	A	Rubus phoenicolasius	C	22503	SNP
Crataegus chungtienesis	A	Rubus phoenicolasius	G	22518	SNP
Crataegus chungtienesis	G	Rubus phoenicolasius	T	22575	SNP
Crataegus chungtienesis	G	Rubus phoenicolasius	A	22581	SNP
Crataegus chungtienesis	G	Rubus phoenicolasius	A	22614	SNP
Crataegus chungtienesis	G	Rubus phoenicolasius	A	22623	SNP
Crataegus chungtienesis	C	Rubus phoenicolasius	G	22629	SNP
Crataegus chungtienesis	G	Rubus phoenicolasius	A	22650	SNP
Crataegus chungtienesis	G	Rubus phoenicolasius	A	22755	SNP
Crataegus chungtienesis	C	Rubus phoenicolasius	T	22788	SNP
Crataegus chungtienesis	C	Rubus phoenicolasius	T	22824	SNP
Crataegus chungtienesis	A	Rubus phoenicolasius	G	22857	SNP
Crataegus chungtienesis	C	Rubus phoenicolasius	T	22944	SNP
Crataegus chungtienesis	A	Rubus phoenicolasius	C	22959	SNP
Crataegus chungtienesis	C	Rubus phoenicolasius	T	23040	SNP
Crataegus chungtienesis	T	Rubus phoenicolasius	C	23070	SNP
Crataegus chungtienesis	T	Rubus phoenicolasius	C	23112	SNP
Crataegus chungtienesis	C	Rubus phoenicolasius	A	23129	SNP
Crataegus chungtienesis	G	Rubus phoenicolasius	T	23153	SNP
Crataegus chungtienesis	A	Rubus phoenicolasius	G	23162	SNP
Crataegus chungtienesis	T	Rubus phoenicolasius	G	23210	SNP
Crataegus chungtienesis	G	Rubus phoenicolasius	T	23274	SNP
Crataegus chungtienesis	A	Rubus phoenicolasius	G	23280	SNP
Crataegus chungtienesis	A	Rubus phoenicolasius	G	23313	SNP
Crataegus chungtienesis	C	Rubus phoenicolasius	T	23384	SNP
Crataegus chungtienesis	A	Rubus phoenicolasius	C	23415	SNP
Crataegus chungtienesis	G	Rubus phoenicolasius	A	23448	SNP
Crataegus chungtienesis	T	Rubus phoenicolasius	A	23458	SNP
Crataegus chungtienesis	C	Rubus phoenicolasius	G	23497	SNP
Crataegus chungtienesis	A	Rubus phoenicolasius	C	23545	SNP
Crataegus chungtienesis	T	Rubus phoenicolasius	C	23572	SNP
Crataegus chungtienesis	G	Rubus phoenicolasius	T	23577	SNP
Crataegus chungtienesis	T	Rubus phoenicolasius	G	23582	SNP
Crataegus chungtienesis	G	Rubus phoenicolasius	T	23594	SNP
Crataegus chungtienesis	T	Rubus phoenicolasius	C	23659	SNP
Crataegus chungtienesis	A	Rubus phoenicolasius	G	23700	SNP
Crataegus chungtienesis	T	Rubus phoenicolasius	C	23717	SNP
Crataegus chungtienesis	T	Rubus phoenicolasius	C	23751	SNP
Crataegus chungtienesis	T	Rubus phoenicolasius	C	23782	SNP
Crataegus chungtienesis	T	Rubus phoenicolasius	G	23846	SNP
Crataegus chungtienesis	T	Rubus phoenicolasius	C	23876	SNP
Crataegus chungtienesis	T	Rubus phoenicolasius	G	23937	SNP
Crataegus chungtienesis	C	Rubus phoenicolasius	T	23943	SNP
Crataegus chungtienesis	C	Rubus phoenicolasius	T	23953	SNP
Crataegus chungtienesis	G	Rubus phoenicolasius	A	23961	SNP
Crataegus chungtienesis	C	Rubus phoenicolasius	T	24026	SNP
Crataegus chungtienesis	G	Rubus phoenicolasius	T	24055	SNP
Crataegus chungtienesis	G	Rubus phoenicolasius	A	24094	SNP
Crataegus chungtienesis	T	Rubus phoenicolasius	C	24127	SNP
Crataegus chungtienesis	A	Rubus phoenicolasius	G	24178	SNP
Crataegus chungtienesis	T	Rubus phoenicolasius	G	24193	SNP
Crataegus chungtienesis	T	Rubus phoenicolasius	C	24244	SNP
Crataegus chungtienesis	G	Rubus phoenicolasius	A	24340	SNP
Crataegus chungtienesis	T	Rubus phoenicolasius	C	24358	SNP
Crataegus chungtienesis	T	Rubus phoenicolasius	A	24373	SNP
Crataegus chungtienesis	T	Rubus phoenicolasius	C	24418	SNP
Crataegus chungtienesis	G	Rubus phoenicolasius	A	24443	SNP
Crataegus chungtienesis	A	Rubus phoenicolasius	G	24460	SNP
Crataegus chungtienesis	G	Rubus phoenicolasius	T	24469	SNP
Crataegus chungtienesis	T	Rubus phoenicolasius	C	24490	SNP
Crataegus chungtienesis	C	Rubus phoenicolasius	T	24511	SNP
Crataegus chungtienesis	T	Rubus phoenicolasius	G	24659	SNP
Crataegus chungtienesis	T	Rubus phoenicolasius	G	24669	SNP
Crataegus chungtienesis	T	Rubus phoenicolasius	C	24686	SNP
Crataegus chungtienesis	G	Rubus phoenicolasius	A	24719	SNP
Crataegus chungtienesis	A	Rubus phoenicolasius	G	24737	SNP
Crataegus chungtienesis	T	Rubus phoenicolasius	G	24812	SNP
Crataegus chungtienesis	T	Rubus phoenicolasius	G	24946	SNP
Crataegus chungtienesis	T	Rubus phoenicolasius	C	24968	SNP
Crataegus chungtienesis	G	Rubus phoenicolasius	T	24998	SNP
Crataegus chungtienesis	A	Rubus phoenicolasius	C	25061	SNP
Crataegus chungtienesis	T	Rubus phoenicolasius	C	25070	SNP
Crataegus chungtienesis	C	Rubus phoenicolasius	T	25079	SNP
Crataegus chungtienesis	C	Rubus phoenicolasius	T	25157	SNP
Crataegus chungtienesis	T	Rubus phoenicolasius	C	25190	SNP
Crataegus chungtienesis	A	Rubus phoenicolasius	G	25264	SNP
Crataegus chungtienesis	G	Rubus phoenicolasius	T	25307	SNP
Crataegus chungtienesis	C	Rubus phoenicolasius	A	25376	SNP
Crataegus chungtienesis	A	Rubus phoenicolasius	G	25427	SNP
Crataegus chungtienesis	A	Rubus phoenicolasius	G	25535	SNP
Crataegus chungtienesis	G	Rubus phoenicolasius	A	25547	SNP
Crataegus chungtienesis	A	Rubus phoenicolasius	G	25646	SNP
Crataegus chungtienesis	C	Rubus phoenicolasius	T	25728	SNP
Crataegus chungtienesis	A	Rubus phoenicolasius	G	25738	SNP
Crataegus chungtienesis	G	Rubus phoenicolasius	A	25751	SNP
Crataegus chungtienesis	T	Rubus phoenicolasius	C	25778	SNP
Crataegus chungtienesis	T	Rubus phoenicolasius	C	25784	SNP
Crataegus chungtienesis	G	Rubus phoenicolasius	A	25805	SNP
Crataegus chungtienesis	G	Rubus phoenicolasius	A	25829	SNP
Crataegus chungtienesis	T	Rubus phoenicolasius	C	25850	SNP
Crataegus chungtienesis	C	Rubus phoenicolasius	T	25887	SNP
Crataegus chungtienesis	A	Rubus phoenicolasius	C	25913	SNP
Crataegus chungtienesis	G	Rubus phoenicolasius	A	25925	SNP
Crataegus chungtienesis	A	Rubus phoenicolasius	G	25934	SNP
Crataegus chungtienesis	C	Rubus phoenicolasius	A	25956	SNP
Crataegus chungtienesis	G	Rubus phoenicolasius	T	25962	SNP
Crataegus chungtienesis	T	Rubus phoenicolasius	G	25970	SNP
Crataegus chungtienesis	G	Rubus phoenicolasius	A	25988	SNP
Crataegus chungtienesis	C	Rubus phoenicolasius	T	26008	SNP
Crataegus chungtienesis	T	Rubus phoenicolasius	C	26069	SNP
Crataegus chungtienesis	A	Rubus phoenicolasius	G	26102	SNP
Crataegus chungtienesis	A	Rubus phoenicolasius	C	26129	SNP
Crataegus chungtienesis	G	Rubus phoenicolasius	A	26165	SNP
Crataegus chungtienesis	T	Rubus phoenicolasius	C	26177	SNP
Crataegus chungtienesis	C	Rubus phoenicolasius	G	26309	SNP
Crataegus chungtienesis	C	Rubus phoenicolasius	T	26332	SNP
Crataegus chungtienesis	G	Rubus phoenicolasius	A	26339	SNP
Crataegus chungtienesis	A	Rubus phoenicolasius	G	26345	SNP
Crataegus chungtienesis	G	Rubus phoenicolasius	A	26468	SNP
Crataegus chungtienesis	A	Rubus phoenicolasius	C	26480	SNP
Crataegus chungtienesis	A	Rubus phoenicolasius	G	26507	SNP
Crataegus chungtienesis	A	Rubus phoenicolasius	G	26516	SNP
Crataegus chungtienesis	G	Rubus phoenicolasius	A	26522	SNP
Crataegus chungtienesis	A	Rubus phoenicolasius	C	26534	SNP
Crataegus chungtienesis	G	Rubus phoenicolasius	A	26540	SNP
Crataegus chungtienesis	C	Rubus phoenicolasius	T	26573	SNP
Crataegus chungtienesis	C	Rubus phoenicolasius	A	26582	SNP
Crataegus chungtienesis	T	Rubus phoenicolasius	C	26591	SNP
Crataegus chungtienesis	C	Rubus phoenicolasius	A	26618	SNP
Crataegus chungtienesis	G	Rubus phoenicolasius	A	26654	SNP
Crataegus chungtienesis	C	Rubus phoenicolasius	G	26711	SNP
Crataegus chungtienesis	A	Rubus phoenicolasius	G	26777	SNP
Crataegus chungtienesis	A	Rubus phoenicolasius	G	26792	SNP
Crataegus chungtienesis	T	Rubus phoenicolasius	G	26810	SNP
Crataegus chungtienesis	G	Rubus phoenicolasius	T	26855	SNP
Crataegus chungtienesis	A	Rubus phoenicolasius	G	26927	SNP
Crataegus chungtienesis	T	Rubus phoenicolasius	G	26939	SNP
Crataegus chungtienesis	C	Rubus phoenicolasius	T	26980	SNP
Crataegus chungtienesis	G	Rubus phoenicolasius	A	27008	SNP
Crataegus chungtienesis	A	Rubus phoenicolasius	G	27041	SNP
Crataegus chungtienesis	A	Rubus phoenicolasius	G	27113	SNP
Crataegus chungtienesis	A	Rubus phoenicolasius	G	27158	SNP
Crataegus chungtienesis	A	Rubus phoenicolasius	G	27210	SNP
Crataegus chungtienesis	G	Rubus phoenicolasius	T	27329	SNP
Crataegus chungtienesis	G	Rubus phoenicolasius	T	27353	SNP
Crataegus chungtienesis	T	Rubus phoenicolasius	C	27395	SNP
Crataegus chungtienesis	A	Rubus phoenicolasius	G	27488	SNP
Crataegus chungtienesis	C	Rubus phoenicolasius	T	27517	SNP
Crataegus chungtienesis	G	Rubus phoenicolasius	T	27575	SNP
Crataegus chungtienesis	C	Rubus phoenicolasius	T	27599	SNP
Crataegus chungtienesis	A	Rubus phoenicolasius	G	27626	SNP
Crataegus chungtienesis	C	Rubus phoenicolasius	A	27677	SNP
Crataegus chungtienesis	G	Rubus phoenicolasius	A	29875	SNP
Crataegus chungtienesis	G	Rubus phoenicolasius	A	29880	SNP
Crataegus chungtienesis	A	Rubus phoenicolasius	T	29890	SNP
Crataegus chungtienesis	C	Rubus phoenicolasius	T	29907	SNP
Crataegus chungtienesis	C	Rubus phoenicolasius	A	29918	SNP
Crataegus chungtienesis	A	Rubus phoenicolasius	G	29968	SNP
Crataegus chungtienesis	T	Rubus phoenicolasius	C	31227	SNP
Crataegus chungtienesis	G	Rubus phoenicolasius	T	31238	SNP
Crataegus chungtienesis	A	Rubus phoenicolasius	C	31255	SNP
Crataegus chungtienesis	A	Rubus phoenicolasius	G	31262	SNP
Crataegus chungtienesis	T	Rubus phoenicolasius	C	31269	SNP
Crataegus chungtienesis	A	Rubus phoenicolasius	G	31327	SNP
Crataegus chungtienesis	A	Rubus phoenicolasius	C	31397	SNP
Crataegus chungtienesis	C	Rubus phoenicolasius	T	31458	SNP
Crataegus chungtienesis	C	Rubus phoenicolasius	A	31477	SNP
Crataegus chungtienesis	C	Rubus phoenicolasius	A	31578	SNP
Crataegus chungtienesis	T	Rubus phoenicolasius	C	31595	SNP
Crataegus chungtienesis	G	Rubus phoenicolasius	T	31609	SNP
Crataegus chungtienesis	T	Rubus phoenicolasius	C	31697	SNP
Crataegus chungtienesis	C	Rubus phoenicolasius	T	33250	SNP
Crataegus chungtienesis	G	Rubus phoenicolasius	A	33332	SNP
Crataegus chungtienesis	C	Rubus phoenicolasius	T	35424	SNP
Crataegus chungtienesis	A	Rubus phoenicolasius	G	35454	SNP
Crataegus chungtienesis	T	Rubus phoenicolasius	C	35595	SNP
Crataegus chungtienesis	G	Rubus phoenicolasius	A	35604	SNP
Crataegus chungtienesis	G	Rubus phoenicolasius	T	35610	SNP
Crataegus chungtienesis	A	Rubus phoenicolasius	G	35643	SNP
Crataegus chungtienesis	A	Rubus phoenicolasius	G	35676	SNP
Crataegus chungtienesis	T	Rubus phoenicolasius	C	35688	SNP
Crataegus chungtienesis	A	Rubus phoenicolasius	T	35700	SNP
Crataegus chungtienesis	T	Rubus phoenicolasius	C	35721	SNP
Crataegus chungtienesis	G	Rubus phoenicolasius	A	35739	SNP
Crataegus chungtienesis	C	Rubus phoenicolasius	T	35778	SNP
Crataegus chungtienesis	T	Rubus phoenicolasius	C	35784	SNP
Crataegus chungtienesis	T	Rubus phoenicolasius	C	35790	SNP
Crataegus chungtienesis	A	Rubus phoenicolasius	T	35820	SNP
Crataegus chungtienesis	T	Rubus phoenicolasius	C	35830	SNP
Crataegus chungtienesis	C	Rubus phoenicolasius	A	35895	SNP
Crataegus chungtienesis	G	Rubus phoenicolasius	A	35904	SNP
Crataegus chungtienesis	T	Rubus phoenicolasius	C	36027	SNP
Crataegus chungtienesis	A	Rubus phoenicolasius	C	36081	SNP
Crataegus chungtienesis	T	Rubus phoenicolasius	C	36099	SNP
Crataegus chungtienesis	A	Rubus phoenicolasius	C	36207	SNP
Crataegus chungtienesis	T	Rubus phoenicolasius	C	36300	SNP
Crataegus chungtienesis	C	Rubus phoenicolasius	T	36424	SNP
Crataegus chungtienesis	C	Rubus phoenicolasius	A	36445	SNP
Crataegus chungtienesis	C	Rubus phoenicolasius	T	36454	SNP
Crataegus chungtienesis	A	Rubus phoenicolasius	C	36514	SNP
Crataegus chungtienesis	C	Rubus phoenicolasius	T	36532	SNP
Crataegus chungtienesis	A	Rubus phoenicolasius	G	36559	SNP
Crataegus chungtienesis	T	Rubus phoenicolasius	C	36622	SNP
Crataegus chungtienesis	T	Rubus phoenicolasius	C	36676	SNP
Crataegus chungtienesis	G	Rubus phoenicolasius	A	36835	SNP
Crataegus chungtienesis	T	Rubus phoenicolasius	C	36859	SNP
Crataegus chungtienesis	T	Rubus phoenicolasius	C	36904	SNP
Crataegus chungtienesis	A	Rubus phoenicolasius	G	36934	SNP
Crataegus chungtienesis	C	Rubus phoenicolasius	T	37003	SNP
Crataegus chungtienesis	A	Rubus phoenicolasius	G	37033	SNP
Crataegus chungtienesis	C	Rubus phoenicolasius	T	37120	SNP
Crataegus chungtienesis	T	Rubus phoenicolasius	C	37166	SNP
Crataegus chungtienesis	T	Rubus phoenicolasius	C	37183	SNP
Crataegus chungtienesis	A	Rubus phoenicolasius	T	37202	SNP
Crataegus chungtienesis	A	Rubus phoenicolasius	C	37273	SNP
Crataegus chungtienesis	G	Rubus phoenicolasius	T	37384	SNP
Crataegus chungtienesis	C	Rubus phoenicolasius	T	37390	SNP
Crataegus chungtienesis	T	Rubus phoenicolasius	C	37441	SNP
Crataegus chungtienesis	T	Rubus phoenicolasius	C	37490	SNP
Crataegus chungtienesis	C	Rubus phoenicolasius	T	37597	SNP
Crataegus chungtienesis	T	Rubus phoenicolasius	C	37612	SNP
Crataegus chungtienesis	C	Rubus phoenicolasius	T	37777	SNP
Crataegus chungtienesis	T	Rubus phoenicolasius	G	37809	SNP
Crataegus chungtienesis	T	Rubus phoenicolasius	C	37823	SNP
Crataegus chungtienesis	T	Rubus phoenicolasius	C	37833	SNP
Crataegus chungtienesis	A	Rubus phoenicolasius	C	37847	SNP
Crataegus chungtienesis	T	Rubus phoenicolasius	A	37853	SNP
Crataegus chungtienesis	A	Rubus phoenicolasius	C	37882	SNP
Crataegus chungtienesis	A	Rubus phoenicolasius	G	38095	SNP
Crataegus chungtienesis	T	Rubus phoenicolasius	C	38453	SNP
Crataegus chungtienesis	T	Rubus phoenicolasius	C	38483	SNP
Crataegus chungtienesis	C	Rubus phoenicolasius	G	38552	SNP
Crataegus chungtienesis	C	Rubus phoenicolasius	T	38563	SNP
Crataegus chungtienesis	A	Rubus phoenicolasius	G	38572	SNP
Crataegus chungtienesis	T	Rubus phoenicolasius	G	38638	SNP
Crataegus chungtienesis	C	Rubus phoenicolasius	T	39251	SNP
Crataegus chungtienesis	A	Rubus phoenicolasius	G	39257	SNP
Crataegus chungtienesis	C	Rubus phoenicolasius	T	39281	SNP
Crataegus chungtienesis	A	Rubus phoenicolasius	G	39461	SNP
Crataegus chungtienesis	C	Rubus phoenicolasius	T	39489	SNP
Crataegus chungtienesis	G	Rubus phoenicolasius	A	39500	SNP
Crataegus chungtienesis	G	Rubus phoenicolasius	T	39545	SNP
Crataegus chungtienesis	C	Rubus phoenicolasius	G	39601	SNP
Crataegus chungtienesis	A	Rubus phoenicolasius	G	39628	SNP
Crataegus chungtienesis	T	Rubus phoenicolasius	C	39636	SNP
Crataegus chungtienesis	T	Rubus phoenicolasius	C	39673	SNP
Crataegus chungtienesis	G	Rubus phoenicolasius	T	39855	SNP
Crataegus chungtienesis	C	Rubus phoenicolasius	T	40050	SNP
Crataegus chungtienesis	C	Rubus phoenicolasius	T	40095	SNP
Crataegus chungtienesis	G	Rubus phoenicolasius	A	40113	SNP
Crataegus chungtienesis	C	Rubus phoenicolasius	G	40122	SNP
Crataegus chungtienesis	C	Rubus phoenicolasius	T	40155	SNP
Crataegus chungtienesis	T	Rubus phoenicolasius	C	40179	SNP
Crataegus chungtienesis	C	Rubus phoenicolasius	A	40239	SNP
Crataegus chungtienesis	T	Rubus phoenicolasius	C	40284	SNP
Crataegus chungtienesis	A	Rubus phoenicolasius	C	40299	SNP
Crataegus chungtienesis	G	Rubus phoenicolasius	A	40320	SNP
Crataegus chungtienesis	T	Rubus phoenicolasius	G	40329	SNP
Crataegus chungtienesis	G	Rubus phoenicolasius	A	40335	SNP
Crataegus chungtienesis	C	Rubus phoenicolasius	T	40368	SNP
Crataegus chungtienesis	C	Rubus phoenicolasius	G	40458	SNP
Crataegus chungtienesis	A	Rubus phoenicolasius	G	40542	SNP
Crataegus chungtienesis	T	Rubus phoenicolasius	G	40617	SNP
Crataegus chungtienesis	A	Rubus phoenicolasius	G	40668	SNP
Crataegus chungtienesis	A	Rubus phoenicolasius	G	40674	SNP
Crataegus chungtienesis	C	Rubus phoenicolasius	A	40731	SNP
Crataegus chungtienesis	C	Rubus phoenicolasius	T	40773	SNP
Crataegus chungtienesis	A	Rubus phoenicolasius	C	40805	SNP
Crataegus chungtienesis	G	Rubus phoenicolasius	A	40836	SNP
Crataegus chungtienesis	C	Rubus phoenicolasius	T	40863	SNP
Crataegus chungtienesis	T	Rubus phoenicolasius	G	40911	SNP
Crataegus chungtienesis	G	Rubus phoenicolasius	A	40998	SNP
Crataegus chungtienesis	A	Rubus phoenicolasius	G	41019	SNP
Crataegus chungtienesis	A	Rubus phoenicolasius	G	41049	SNP
Crataegus chungtienesis	G	Rubus phoenicolasius	A	41105	SNP
Crataegus chungtienesis	T	Rubus phoenicolasius	C	41130	SNP
Crataegus chungtienesis	G	Rubus phoenicolasius	A	41163	SNP
Crataegus chungtienesis	C	Rubus phoenicolasius	T	41181	SNP
Crataegus chungtienesis	A	Rubus phoenicolasius	G	41235	SNP
Crataegus chungtienesis	T	Rubus phoenicolasius	C	41295	SNP
Crataegus chungtienesis	A	Rubus phoenicolasius	C	41337	SNP
Crataegus chungtienesis	A	Rubus phoenicolasius	G	41394	SNP
Crataegus chungtienesis	T	Rubus phoenicolasius	C	41406	SNP
Crataegus chungtienesis	A	Rubus phoenicolasius	G	41430	SNP
Crataegus chungtienesis	C	Rubus phoenicolasius	G	41442	SNP
Crataegus chungtienesis	T	Rubus phoenicolasius	C	41469	SNP
Crataegus chungtienesis	A	Rubus phoenicolasius	G	41508	SNP
Crataegus chungtienesis	T	Rubus phoenicolasius	C	41592	SNP
Crataegus chungtienesis	G	Rubus phoenicolasius	A	41616	SNP
Crataegus chungtienesis	C	Rubus phoenicolasius	T	41652	SNP
Crataegus chungtienesis	C	Rubus phoenicolasius	T	41661	SNP
Crataegus chungtienesis	C	Rubus phoenicolasius	A	41670	SNP
Crataegus chungtienesis	G	Rubus phoenicolasius	A	41682	SNP
Crataegus chungtienesis	C	Rubus phoenicolasius	T	41895	SNP
Crataegus chungtienesis	A	Rubus phoenicolasius	G	41934	SNP
Crataegus chungtienesis	T	Rubus phoenicolasius	C	42000	SNP
Crataegus chungtienesis	C	Rubus phoenicolasius	T	42054	SNP
Crataegus chungtienesis	A	Rubus phoenicolasius	G	42310	SNP
Crataegus chungtienesis	G	Rubus phoenicolasius	A	42352	SNP
Crataegus chungtienesis	G	Rubus phoenicolasius	A	42397	SNP
Crataegus chungtienesis	C	Rubus phoenicolasius	T	42430	SNP
Crataegus chungtienesis	G	Rubus phoenicolasius	A	42493	SNP
Crataegus chungtienesis	C	Rubus phoenicolasius	T	42529	SNP
Crataegus chungtienesis	C	Rubus phoenicolasius	T	42655	SNP
Crataegus chungtienesis	G	Rubus phoenicolasius	A	42667	SNP
Crataegus chungtienesis	G	Rubus phoenicolasius	A	42676	SNP
Crataegus chungtienesis	T	Rubus phoenicolasius	C	42688	SNP
Crataegus chungtienesis	T	Rubus phoenicolasius	C	42760	SNP
Crataegus chungtienesis	G	Rubus phoenicolasius	A	42781	SNP
Crataegus chungtienesis	A	Rubus phoenicolasius	G	42841	SNP
Crataegus chungtienesis	T	Rubus phoenicolasius	C	42856	SNP
Crataegus chungtienesis	C	Rubus phoenicolasius	G	42895	SNP
Crataegus chungtienesis	A	Rubus phoenicolasius	G	42904	SNP
Crataegus chungtienesis	C	Rubus phoenicolasius	T	42990	SNP
Crataegus chungtienesis	A	Rubus phoenicolasius	G	43030	SNP
Crataegus chungtienesis	T	Rubus phoenicolasius	C	43063	SNP
Crataegus chungtienesis	A	Rubus phoenicolasius	C	43111	SNP
Crataegus chungtienesis	A	Rubus phoenicolasius	G	43120	SNP
Crataegus chungtienesis	A	Rubus phoenicolasius	G	43153	SNP
Crataegus chungtienesis	G	Rubus phoenicolasius	A	43321	SNP
Crataegus chungtienesis	A	Rubus phoenicolasius	G	43354	SNP
Crataegus chungtienesis	A	Rubus phoenicolasius	G	43378	SNP
Crataegus chungtienesis	A	Rubus phoenicolasius	C	43386	SNP
Crataegus chungtienesis	T	Rubus phoenicolasius	C	43407	SNP
Crataegus chungtienesis	A	Rubus phoenicolasius	G	43435	SNP
Crataegus chungtienesis	C	Rubus phoenicolasius	G	43462	SNP
Crataegus chungtienesis	A	Rubus phoenicolasius	G	43501	SNP
Crataegus chungtienesis	A	Rubus phoenicolasius	T	43645	SNP
Crataegus chungtienesis	G	Rubus phoenicolasius	A	43708	SNP
Crataegus chungtienesis	C	Rubus phoenicolasius	T	43714	SNP
Crataegus chungtienesis	T	Rubus phoenicolasius	C	43720	SNP
Crataegus chungtienesis	A	Rubus phoenicolasius	C	43840	SNP
Crataegus chungtienesis	A	Rubus phoenicolasius	C	43876	SNP
Crataegus chungtienesis	A	Rubus phoenicolasius	C	43975	SNP
Crataegus chungtienesis	C	Rubus phoenicolasius	A	43997	SNP
Crataegus chungtienesis	T	Rubus phoenicolasius	C	44005	SNP
Crataegus chungtienesis	T	Rubus phoenicolasius	C	44039	SNP
Crataegus chungtienesis	C	Rubus phoenicolasius	T	44104	SNP
Crataegus chungtienesis	G	Rubus phoenicolasius	T	44143	SNP
Crataegus chungtienesis	T	Rubus phoenicolasius	C	44197	SNP
Crataegus chungtienesis	A	Rubus phoenicolasius	G	44221	SNP
Crataegus chungtienesis	G	Rubus phoenicolasius	A	44319	SNP
Crataegus chungtienesis	A	Rubus phoenicolasius	G	44326	SNP
Crataegus chungtienesis	T	Rubus phoenicolasius	C	44377	SNP
Crataegus chungtienesis	C	Rubus phoenicolasius	A	44407	SNP
Crataegus chungtienesis	T	Rubus phoenicolasius	C	44563	SNP
Crataegus chungtienesis	T	Rubus phoenicolasius	C	44657	SNP
Crataegus chungtienesis	C	Rubus phoenicolasius	T	44715	SNP
Crataegus chungtienesis	G	Rubus phoenicolasius	T	44741	SNP
Crataegus chungtienesis	G	Rubus phoenicolasius	T	44755	SNP
Crataegus chungtienesis	C	Rubus phoenicolasius	T	44778	SNP
Crataegus chungtienesis	C	Rubus phoenicolasius	A	44808	SNP
Crataegus chungtienesis	G	Rubus phoenicolasius	T	44845	SNP
Crataegus chungtienesis	C	Rubus phoenicolasius	G	44888	SNP
Crataegus chungtienesis	G	Rubus phoenicolasius	T	45478	SNP
Crataegus chungtienesis	G	Rubus phoenicolasius	T	45666	SNP
Crataegus chungtienesis	C	Rubus phoenicolasius	T	45769	SNP
Crataegus chungtienesis	G	Rubus phoenicolasius	T	45782	SNP
Crataegus chungtienesis	C	Rubus phoenicolasius	T	45817	SNP
Crataegus chungtienesis	T	Rubus phoenicolasius	C	45874	SNP
Crataegus chungtienesis	C	Rubus phoenicolasius	T	45912	SNP
Crataegus chungtienesis	G	Rubus phoenicolasius	T	45939	SNP
Crataegus chungtienesis	G	Rubus phoenicolasius	A	45963	SNP
Crataegus chungtienesis	A	Rubus phoenicolasius	T	46030	SNP
Crataegus chungtienesis	A	Rubus phoenicolasius	G	46041	SNP
Crataegus chungtienesis	T	Rubus phoenicolasius	C	46136	SNP
Crataegus chungtienesis	T	Rubus phoenicolasius	C	46169	SNP
Crataegus chungtienesis	C	Rubus phoenicolasius	T	46178	SNP
Crataegus chungtienesis	A	Rubus phoenicolasius	C	46193	SNP
Crataegus chungtienesis	G	Rubus phoenicolasius	A	46199	SNP
Crataegus chungtienesis	T	Rubus phoenicolasius	C	46289	SNP
Crataegus chungtienesis	T	Rubus phoenicolasius	C	46313	SNP
Crataegus chungtienesis	A	Rubus phoenicolasius	G	46345	SNP
Crataegus chungtienesis	T	Rubus phoenicolasius	C	46356	SNP
Crataegus chungtienesis	T	Rubus phoenicolasius	C	46380	SNP
Crataegus chungtienesis	A	Rubus phoenicolasius	G	46461	SNP
Crataegus chungtienesis	A	Rubus phoenicolasius	C	46519	SNP
Crataegus chungtienesis	T	Rubus phoenicolasius	A	46588	SNP
Crataegus chungtienesis	A	Rubus phoenicolasius	T	46645	SNP
Crataegus chungtienesis	A	Rubus phoenicolasius	C	46719	SNP
Crataegus chungtienesis	A	Rubus phoenicolasius	G	46750	SNP
Crataegus chungtienesis	C	Rubus phoenicolasius	T	46795	SNP
Crataegus chungtienesis	C	Rubus phoenicolasius	T	46873	SNP
Crataegus chungtienesis	T	Rubus phoenicolasius	G	46881	SNP
Crataegus chungtienesis	A	Rubus phoenicolasius	T	46923	SNP
Crataegus chungtienesis	A	Rubus phoenicolasius	G	46982	SNP
Crataegus chungtienesis	C	Rubus phoenicolasius	T	47063	SNP
Crataegus chungtienesis	A	Rubus phoenicolasius	G	48197	SNP
Crataegus chungtienesis	C	Rubus phoenicolasius	T	48207	SNP
Crataegus chungtienesis	G	Rubus phoenicolasius	T	48227	SNP
Crataegus chungtienesis	C	Rubus phoenicolasius	T	48235	SNP
Crataegus chungtienesis	G	Rubus phoenicolasius	T	48242	SNP
Crataegus chungtienesis	G	Rubus phoenicolasius	T	48263	SNP
Crataegus chungtienesis	A	Rubus phoenicolasius	G	48298	SNP
Crataegus chungtienesis	C	Rubus phoenicolasius	T	48315	SNP
Crataegus chungtienesis	C	Rubus phoenicolasius	T	48332	SNP
Crataegus chungtienesis	T	Rubus phoenicolasius	C	48338	SNP
Crataegus chungtienesis	G	Rubus phoenicolasius	T	48352	SNP
Crataegus chungtienesis	T	Rubus phoenicolasius	C	48407	SNP
Crataegus chungtienesis	A	Rubus phoenicolasius	C	48445	SNP
Crataegus chungtienesis	T	Rubus phoenicolasius	A	48507	SNP
Crataegus chungtienesis	T	Rubus phoenicolasius	C	48518	SNP
Crataegus chungtienesis	T	Rubus phoenicolasius	C	48566	SNP
Crataegus chungtienesis	A	Rubus phoenicolasius	C	48623	SNP
Crataegus chungtienesis	T	Rubus phoenicolasius	G	48632	SNP
Crataegus chungtienesis	C	Rubus phoenicolasius	T	48660	SNP
Crataegus chungtienesis	T	Rubus phoenicolasius	C	48689	SNP
Crataegus chungtienesis	A	Rubus phoenicolasius	G	48710	SNP
Crataegus chungtienesis	C	Rubus phoenicolasius	T	48731	SNP
Crataegus chungtienesis	T	Rubus phoenicolasius	C	48743	SNP
Crataegus chungtienesis	A	Rubus phoenicolasius	C	48782	SNP
Crataegus chungtienesis	T	Rubus phoenicolasius	C	49065	SNP
Crataegus chungtienesis	G	Rubus phoenicolasius	A	49071	SNP
Crataegus chungtienesis	A	Rubus phoenicolasius	G	49076	SNP
Crataegus chungtienesis	C	Rubus phoenicolasius	T	49083	SNP
Crataegus chungtienesis	G	Rubus phoenicolasius	C	49096	SNP
Crataegus chungtienesis	C	Rubus phoenicolasius	T	49120	SNP
Crataegus chungtienesis	G	Rubus phoenicolasius	T	50601	SNP
Crataegus chungtienesis	T	Rubus phoenicolasius	C	52105	SNP
Crataegus chungtienesis	C	Rubus phoenicolasius	T	52134	SNP
Crataegus chungtienesis	T	Rubus phoenicolasius	G	52221	SNP
Crataegus chungtienesis	C	Rubus phoenicolasius	T	52229	SNP
Crataegus chungtienesis	A	Rubus phoenicolasius	T	52259	SNP
Crataegus chungtienesis	G	Rubus phoenicolasius	T	52267	SNP
Crataegus chungtienesis	A	Rubus phoenicolasius	G	52339	SNP
Crataegus chungtienesis	T	Rubus phoenicolasius	G	52369	SNP
Crataegus chungtienesis	G	Rubus phoenicolasius	A	52425	SNP
Crataegus chungtienesis	G	Rubus phoenicolasius	A	52444	SNP
Crataegus chungtienesis	C	Rubus phoenicolasius	T	52492	SNP
Crataegus chungtienesis	A	Rubus phoenicolasius	G	52515	SNP
Crataegus chungtienesis	C	Rubus phoenicolasius	G	52570	SNP
Crataegus chungtienesis	A	Rubus phoenicolasius	G	52666	SNP
Crataegus chungtienesis	C	Rubus phoenicolasius	G	52803	SNP
Crataegus chungtienesis	G	Rubus phoenicolasius	T	52809	SNP
Crataegus chungtienesis	A	Rubus phoenicolasius	G	52861	SNP
Crataegus chungtienesis	G	Rubus phoenicolasius	A	52898	SNP
Crataegus chungtienesis	A	Rubus phoenicolasius	T	52913	SNP
Crataegus chungtienesis	C	Rubus phoenicolasius	A	52929	SNP
Crataegus chungtienesis	G	Rubus phoenicolasius	T	52939	SNP
Crataegus chungtienesis	C	Rubus phoenicolasius	A	52946	SNP
Crataegus chungtienesis	T	Rubus phoenicolasius	C	52989	SNP
Crataegus chungtienesis	G	Rubus phoenicolasius	C	53006	SNP
Crataegus chungtienesis	T	Rubus phoenicolasius	C	53013	SNP
Crataegus chungtienesis	A	Rubus phoenicolasius	G	53034	SNP
Crataegus chungtienesis	G	Rubus phoenicolasius	A	53046	SNP
Crataegus chungtienesis	C	Rubus phoenicolasius	G	53054	SNP
Crataegus chungtienesis	T	Rubus phoenicolasius	G	53102	SNP
Crataegus chungtienesis	A	Rubus phoenicolasius	T	53130	SNP
Crataegus chungtienesis	G	Rubus phoenicolasius	A	53166	SNP
Crataegus chungtienesis	G	Rubus phoenicolasius	T	53199	SNP
Crataegus chungtienesis	A	Rubus phoenicolasius	C	53208	SNP
Crataegus chungtienesis	C	Rubus phoenicolasius	T	53265	SNP
Crataegus chungtienesis	G	Rubus phoenicolasius	A	53277	SNP
Crataegus chungtienesis	T	Rubus phoenicolasius	C	53319	SNP
Crataegus chungtienesis	T	Rubus phoenicolasius	C	53331	SNP
Crataegus chungtienesis	T	Rubus phoenicolasius	A	53361	SNP
Crataegus chungtienesis	T	Rubus phoenicolasius	G	53379	SNP
Crataegus chungtienesis	T	Rubus phoenicolasius	C	53385	SNP
Crataegus chungtienesis	A	Rubus phoenicolasius	T	53394	SNP
Crataegus chungtienesis	G	Rubus phoenicolasius	A	53400	SNP
Crataegus chungtienesis	T	Rubus phoenicolasius	C	53409	SNP
Crataegus chungtienesis	A	Rubus phoenicolasius	G	53433	SNP
Crataegus chungtienesis	G	Rubus phoenicolasius	T	53599	SNP
Crataegus chungtienesis	C	Rubus phoenicolasius	T	53895	SNP
Crataegus chungtienesis	T	Rubus phoenicolasius	G	53973	SNP
Crataegus chungtienesis	A	Rubus phoenicolasius	C	54012	SNP
Crataegus chungtienesis	A	Rubus phoenicolasius	G	54017	SNP
Crataegus chungtienesis	T	Rubus phoenicolasius	A	54070	SNP
Crataegus chungtienesis	A	Rubus phoenicolasius	C	54084	SNP
Crataegus chungtienesis	T	Rubus phoenicolasius	A	54099	SNP
Crataegus chungtienesis	T	Rubus phoenicolasius	C	54801	SNP
Crataegus chungtienesis	C	Rubus phoenicolasius	A	54833	SNP
Crataegus chungtienesis	C	Rubus phoenicolasius	T	54840	SNP
Crataegus chungtienesis	T	Rubus phoenicolasius	A	54910	SNP
Crataegus chungtienesis	A	Rubus phoenicolasius	T	54950	SNP
Crataegus chungtienesis	A	Rubus phoenicolasius	C	54977	SNP
Crataegus chungtienesis	T	Rubus phoenicolasius	A	55025	SNP
Crataegus chungtienesis	A	Rubus phoenicolasius	G	55030	SNP
Crataegus chungtienesis	A	Rubus phoenicolasius	G	55090	SNP
Crataegus chungtienesis	C	Rubus phoenicolasius	A	55121	SNP
Crataegus chungtienesis	A	Rubus phoenicolasius	G	55133	SNP
Crataegus chungtienesis	T	Rubus phoenicolasius	G	55164	SNP
Crataegus chungtienesis	T	Rubus phoenicolasius	G	55200	SNP
Crataegus chungtienesis	T	Rubus phoenicolasius	G	55258	SNP
Crataegus chungtienesis	A	Rubus phoenicolasius	G	55304	SNP
Crataegus chungtienesis	C	Rubus phoenicolasius	T	55338	SNP
Crataegus chungtienesis	T	Rubus phoenicolasius	G	55355	SNP
Crataegus chungtienesis	A	Rubus phoenicolasius	T	55391	SNP
Crataegus chungtienesis	T	Rubus phoenicolasius	C	55416	SNP
Crataegus chungtienesis	A	Rubus phoenicolasius	G	55856	SNP
Crataegus chungtienesis	T	Rubus phoenicolasius	C	55919	SNP
Crataegus chungtienesis	T	Rubus phoenicolasius	C	55976	SNP
Crataegus chungtienesis	A	Rubus phoenicolasius	G	56051	SNP
Crataegus chungtienesis	A	Rubus phoenicolasius	G	56168	SNP
Crataegus chungtienesis	A	Rubus phoenicolasius	G	56173	SNP
Crataegus chungtienesis	C	Rubus phoenicolasius	T	56235	SNP
Crataegus chungtienesis	G	Rubus phoenicolasius	A	56337	SNP
Crataegus chungtienesis	T	Rubus phoenicolasius	C	56457	SNP
Crataegus chungtienesis	A	Rubus phoenicolasius	C	56472	SNP
Crataegus chungtienesis	C	Rubus phoenicolasius	T	56493	SNP
Crataegus chungtienesis	A	Rubus phoenicolasius	G	56556	SNP
Crataegus chungtienesis	C	Rubus phoenicolasius	T	56586	SNP
Crataegus chungtienesis	A	Rubus phoenicolasius	C	56652	SNP
Crataegus chungtienesis	T	Rubus phoenicolasius	C	56685	SNP
Crataegus chungtienesis	A	Rubus phoenicolasius	G	56703	SNP
Crataegus chungtienesis	A	Rubus phoenicolasius	G	56751	SNP
Crataegus chungtienesis	T	Rubus phoenicolasius	G	56934	SNP
Crataegus chungtienesis	G	Rubus phoenicolasius	A	56955	SNP
Crataegus chungtienesis	T	Rubus phoenicolasius	C	56967	SNP
Crataegus chungtienesis	T	Rubus phoenicolasius	G	56979	SNP
Crataegus chungtienesis	T	Rubus phoenicolasius	C	57057	SNP
Crataegus chungtienesis	G	Rubus phoenicolasius	A	57192	SNP
Crataegus chungtienesis	T	Rubus phoenicolasius	G	57198	SNP
Crataegus chungtienesis	G	Rubus phoenicolasius	A	57282	SNP
Crataegus chungtienesis	C	Rubus phoenicolasius	A	57312	SNP
Crataegus chungtienesis	C	Rubus phoenicolasius	T	57324	SNP
Crataegus chungtienesis	G	Rubus phoenicolasius	A	57330	SNP
Crataegus chungtienesis	G	Rubus phoenicolasius	A	57371	SNP
Crataegus chungtienesis	G	Rubus phoenicolasius	T	57381	SNP
Crataegus chungtienesis	T	Rubus phoenicolasius	G	57406	SNP
Crataegus chungtienesis	C	Rubus phoenicolasius	T	57514	SNP
Crataegus chungtienesis	T	Rubus phoenicolasius	G	57545	SNP
Crataegus chungtienesis	C	Rubus phoenicolasius	G	57570	SNP
Crataegus chungtienesis	G	Rubus phoenicolasius	A	57594	SNP
Crataegus chungtienesis	A	Rubus phoenicolasius	G	57605	SNP
Crataegus chungtienesis	T	Rubus phoenicolasius	C	58414	SNP
Crataegus chungtienesis	T	Rubus phoenicolasius	G	58432	SNP
Crataegus chungtienesis	T	Rubus phoenicolasius	A	58449	SNP
Crataegus chungtienesis	T	Rubus phoenicolasius	G	58507	SNP
Crataegus chungtienesis	T	Rubus phoenicolasius	G	58531	SNP
Crataegus chungtienesis	T	Rubus phoenicolasius	C	58558	SNP
Crataegus chungtienesis	A	Rubus phoenicolasius	G	58597	SNP
Crataegus chungtienesis	T	Rubus phoenicolasius	G	58627	SNP
Crataegus chungtienesis	T	Rubus phoenicolasius	C	58639	SNP
Crataegus chungtienesis	T	Rubus phoenicolasius	G	58669	SNP
Crataegus chungtienesis	C	Rubus phoenicolasius	T	58675	SNP
Crataegus chungtienesis	T	Rubus phoenicolasius	G	58696	SNP
Crataegus chungtienesis	T	Rubus phoenicolasius	G	58786	SNP
Crataegus chungtienesis	C	Rubus phoenicolasius	T	58807	SNP
Crataegus chungtienesis	C	Rubus phoenicolasius	T	58838	SNP
Crataegus chungtienesis	G	Rubus phoenicolasius	A	58864	SNP
Crataegus chungtienesis	A	Rubus phoenicolasius	C	58874	SNP
Crataegus chungtienesis	G	Rubus phoenicolasius	A	58897	SNP
Crataegus chungtienesis	G	Rubus phoenicolasius	A	58924	SNP
Crataegus chungtienesis	T	Rubus phoenicolasius	C	58954	SNP
Crataegus chungtienesis	A	Rubus phoenicolasius	T	58972	SNP
Crataegus chungtienesis	A	Rubus phoenicolasius	T	58978	SNP
Crataegus chungtienesis	A	Rubus phoenicolasius	C	59029	SNP
Crataegus chungtienesis	T	Rubus phoenicolasius	G	59068	SNP
Crataegus chungtienesis	A	Rubus phoenicolasius	G	59170	SNP
Crataegus chungtienesis	T	Rubus phoenicolasius	C	59212	SNP
Crataegus chungtienesis	G	Rubus phoenicolasius	A	59233	SNP
Crataegus chungtienesis	A	Rubus phoenicolasius	T	59239	SNP
Crataegus chungtienesis	T	Rubus phoenicolasius	C	59251	SNP
Crataegus chungtienesis	A	Rubus phoenicolasius	G	59263	SNP
Crataegus chungtienesis	C	Rubus phoenicolasius	G	59286	SNP
Crataegus chungtienesis	A	Rubus phoenicolasius	T	59347	SNP
Crataegus chungtienesis	C	Rubus phoenicolasius	T	59353	SNP
Crataegus chungtienesis	G	Rubus phoenicolasius	A	59377	SNP
Crataegus chungtienesis	G	Rubus phoenicolasius	A	59401	SNP
Crataegus chungtienesis	G	Rubus phoenicolasius	T	59432	SNP
Crataegus chungtienesis	T	Rubus phoenicolasius	C	59578	SNP
Crataegus chungtienesis	T	Rubus phoenicolasius	C	59638	SNP
Crataegus chungtienesis	T	Rubus phoenicolasius	C	59656	SNP
Crataegus chungtienesis	C	Rubus phoenicolasius	A	59662	SNP
Crataegus chungtienesis	T	Rubus phoenicolasius	C	59695	SNP
Crataegus chungtienesis	G	Rubus phoenicolasius	C	59796	SNP
Crataegus chungtienesis	C	Rubus phoenicolasius	T	59851	SNP
Crataegus chungtienesis	A	Rubus phoenicolasius	G	59984	SNP
Crataegus chungtienesis	C	Rubus phoenicolasius	A	60383	SNP
Crataegus chungtienesis	G	Rubus phoenicolasius	T	60392	SNP
Crataegus chungtienesis	C	Rubus phoenicolasius	A	60404	SNP
Crataegus chungtienesis	T	Rubus phoenicolasius	C	60428	SNP
Crataegus chungtienesis	C	Rubus phoenicolasius	T	60440	SNP
Crataegus chungtienesis	G	Rubus phoenicolasius	T	60479	SNP
Crataegus chungtienesis	A	Rubus phoenicolasius	G	60516	SNP
Crataegus chungtienesis	A	Rubus phoenicolasius	G	60531	SNP
Crataegus chungtienesis	T	Rubus phoenicolasius	C	60607	SNP
Crataegus chungtienesis	G	Rubus phoenicolasius	A	60672	SNP
Crataegus chungtienesis	G	Rubus phoenicolasius	T	60709	SNP
Crataegus chungtienesis	C	Rubus phoenicolasius	A	60715	SNP
Crataegus chungtienesis	T	Rubus phoenicolasius	G	60721	SNP
Crataegus chungtienesis	C	Rubus phoenicolasius	G	60727	SNP
Crataegus chungtienesis	G	Rubus phoenicolasius	T	60741	SNP
Crataegus chungtienesis	C	Rubus phoenicolasius	A	60897	SNP
Crataegus chungtienesis	G	Rubus phoenicolasius	A	60909	SNP
Crataegus chungtienesis	A	Rubus phoenicolasius	C	60914	SNP
Crataegus chungtienesis	C	Rubus phoenicolasius	A	60932	SNP
Crataegus chungtienesis	A	Rubus phoenicolasius	C	60957	SNP
Crataegus chungtienesis	T	Rubus phoenicolasius	C	60964	SNP
Crataegus chungtienesis	G	Rubus phoenicolasius	C	60980	SNP
Crataegus chungtienesis	C	Rubus phoenicolasius	T	61006	SNP
Crataegus chungtienesis	C	Rubus phoenicolasius	A	61063	SNP
Crataegus chungtienesis	T	Rubus phoenicolasius	G	61071	SNP
Crataegus chungtienesis	A	Rubus phoenicolasius	C	61102	SNP
Crataegus chungtienesis	T	Rubus phoenicolasius	A	61148	SNP
Crataegus chungtienesis	G	Rubus phoenicolasius	A	61203	SNP
Crataegus chungtienesis	T	Rubus phoenicolasius	A	61220	SNP
Crataegus chungtienesis	A	Rubus phoenicolasius	C	61231	SNP
Crataegus chungtienesis	A	Rubus phoenicolasius	G	61252	SNP
Crataegus chungtienesis	G	Rubus phoenicolasius	A	61260	SNP
Crataegus chungtienesis	T	Rubus phoenicolasius	C	61282	SNP
Crataegus chungtienesis	C	Rubus phoenicolasius	A	61309	SNP
Crataegus chungtienesis	T	Rubus phoenicolasius	G	61324	SNP
Crataegus chungtienesis	C	Rubus phoenicolasius	T	61330	SNP
Crataegus chungtienesis	C	Rubus phoenicolasius	T	61454	SNP
Crataegus chungtienesis	T	Rubus phoenicolasius	C	61462	SNP
Crataegus chungtienesis	T	Rubus phoenicolasius	G	61480	SNP
Crataegus chungtienesis	T	Rubus phoenicolasius	G	61504	SNP
Crataegus chungtienesis	T	Rubus phoenicolasius	C	61519	SNP
Crataegus chungtienesis	C	Rubus phoenicolasius	A	61537	SNP
Crataegus chungtienesis	C	Rubus phoenicolasius	T	61549	SNP
Crataegus chungtienesis	G	Rubus phoenicolasius	A	61588	SNP
Crataegus chungtienesis	A	Rubus phoenicolasius	G	61603	SNP
Crataegus chungtienesis	C	Rubus phoenicolasius	T	61624	SNP
Crataegus chungtienesis	T	Rubus phoenicolasius	C	61677	SNP
Crataegus chungtienesis	A	Rubus phoenicolasius	C	61699	SNP
Crataegus chungtienesis	T	Rubus phoenicolasius	C	61780	SNP
Crataegus chungtienesis	T	Rubus phoenicolasius	C	61786	SNP
Crataegus chungtienesis	A	Rubus phoenicolasius	G	61798	SNP
Crataegus chungtienesis	C	Rubus phoenicolasius	T	61840	SNP
Crataegus chungtienesis	A	Rubus phoenicolasius	G	63211	SNP
Crataegus chungtienesis	G	Rubus phoenicolasius	A	63228	SNP
Crataegus chungtienesis	G	Rubus phoenicolasius	A	63344	SNP
Crataegus chungtienesis	T	Rubus phoenicolasius	C	63392	SNP
Crataegus chungtienesis	T	Rubus phoenicolasius	G	63422	SNP
Crataegus chungtienesis	G	Rubus phoenicolasius	C	63436	SNP
Crataegus chungtienesis	T	Rubus phoenicolasius	G	63505	SNP
Crataegus chungtienesis	A	Rubus phoenicolasius	G	63532	SNP
Crataegus chungtienesis	C	Rubus phoenicolasius	T	63547	SNP
Crataegus chungtienesis	T	Rubus phoenicolasius	C	63553	SNP
Crataegus chungtienesis	T	Rubus phoenicolasius	C	63643	SNP
Crataegus chungtienesis	T	Rubus phoenicolasius	C	63655	SNP
Crataegus chungtienesis	T	Rubus phoenicolasius	A	63711	SNP
Crataegus chungtienesis	T	Rubus phoenicolasius	G	63736	SNP
Crataegus chungtienesis	T	Rubus phoenicolasius	G	63781	SNP
Crataegus chungtienesis	T	Rubus phoenicolasius	G	63799	SNP
Crataegus chungtienesis	T	Rubus phoenicolasius	C	63850	SNP
Crataegus chungtienesis	A	Rubus phoenicolasius	G	63856	SNP
Crataegus chungtienesis	T	Rubus phoenicolasius	A	64485	SNP
Crataegus chungtienesis	T	Rubus phoenicolasius	A	64504	SNP
Crataegus chungtienesis	C	Rubus phoenicolasius	T	64523	SNP
Crataegus chungtienesis	G	Rubus phoenicolasius	A	64576	SNP
Crataegus chungtienesis	C	Rubus phoenicolasius	G	64611	SNP
Crataegus chungtienesis	A	Rubus phoenicolasius	G	64638	SNP
Crataegus chungtienesis	C	Rubus phoenicolasius	T	64652	SNP
Crataegus chungtienesis	C	Rubus phoenicolasius	T	64701	SNP
Crataegus chungtienesis	C	Rubus phoenicolasius	T	64710	SNP
Crataegus chungtienesis	G	Rubus phoenicolasius	T	64754	SNP
Crataegus chungtienesis	C	Rubus phoenicolasius	T	64777	SNP
Crataegus chungtienesis	T	Rubus phoenicolasius	G	64813	SNP
Crataegus chungtienesis	C	Rubus phoenicolasius	T	64830	SNP
Crataegus chungtienesis	T	Rubus phoenicolasius	C	65085	SNP
Crataegus chungtienesis	G	Rubus phoenicolasius	A	65095	SNP
Crataegus chungtienesis	T	Rubus phoenicolasius	G	65115	SNP
Crataegus chungtienesis	T	Rubus phoenicolasius	G	65124	SNP
Crataegus chungtienesis	T	Rubus phoenicolasius	A	65284	SNP
Crataegus chungtienesis	A	Rubus phoenicolasius	C	65316	SNP
Crataegus chungtienesis	T	Rubus phoenicolasius	A	65321	SNP
Crataegus chungtienesis	C	Rubus phoenicolasius	A	65385	SNP
Crataegus chungtienesis	C	Rubus phoenicolasius	T	65390	SNP
Crataegus chungtienesis	C	Rubus phoenicolasius	A	65400	SNP
Crataegus chungtienesis	A	Rubus phoenicolasius	C	65411	SNP
Crataegus chungtienesis	G	Rubus phoenicolasius	A	65456	SNP
Crataegus chungtienesis	G	Rubus phoenicolasius	A	65525	SNP
Crataegus chungtienesis	T	Rubus phoenicolasius	G	65534	SNP
Crataegus chungtienesis	T	Rubus phoenicolasius	C	65567	SNP
Crataegus chungtienesis	C	Rubus phoenicolasius	G	65580	SNP
Crataegus chungtienesis	C	Rubus phoenicolasius	A	65624	SNP
Crataegus chungtienesis	T	Rubus phoenicolasius	C	65658	SNP
Crataegus chungtienesis	T	Rubus phoenicolasius	C	65666	SNP
Crataegus chungtienesis	C	Rubus phoenicolasius	T	65684	SNP
Crataegus chungtienesis	T	Rubus phoenicolasius	G	65712	SNP
Crataegus chungtienesis	G	Rubus phoenicolasius	T	65762	SNP
Crataegus chungtienesis	G	Rubus phoenicolasius	T	65834	SNP
Crataegus chungtienesis	C	Rubus phoenicolasius	T	65852	SNP
Crataegus chungtienesis	G	Rubus phoenicolasius	A	65873	SNP
Crataegus chungtienesis	A	Rubus phoenicolasius	C	65957	SNP
Crataegus chungtienesis	A	Rubus phoenicolasius	G	65969	SNP
Crataegus chungtienesis	A	Rubus phoenicolasius	G	66011	SNP
Crataegus chungtienesis	A	Rubus phoenicolasius	G	66041	SNP
Crataegus chungtienesis	A	Rubus phoenicolasius	C	66059	SNP
Crataegus chungtienesis	C	Rubus phoenicolasius	T	66065	SNP
Crataegus chungtienesis	T	Rubus phoenicolasius	C	66113	SNP
Crataegus chungtienesis	A	Rubus phoenicolasius	G	66128	SNP
Crataegus chungtienesis	A	Rubus phoenicolasius	G	66138	SNP
Crataegus chungtienesis	T	Rubus phoenicolasius	C	66170	SNP
Crataegus chungtienesis	G	Rubus phoenicolasius	A	66215	SNP
Crataegus chungtienesis	G	Rubus phoenicolasius	A	67314	SNP
Crataegus chungtienesis	G	Rubus phoenicolasius	C	67322	SNP
Crataegus chungtienesis	C	Rubus phoenicolasius	T	67331	SNP
Crataegus chungtienesis	A	Rubus phoenicolasius	G	67572	SNP
Crataegus chungtienesis	G	Rubus phoenicolasius	A	67621	SNP
Crataegus chungtienesis	C	Rubus phoenicolasius	T	67705	SNP
Crataegus chungtienesis	T	Rubus phoenicolasius	C	67741	SNP
Crataegus chungtienesis	G	Rubus phoenicolasius	A	67798	SNP
Crataegus chungtienesis	G	Rubus phoenicolasius	A	67873	SNP
Crataegus chungtienesis	G	Rubus phoenicolasius	A	67879	SNP
Crataegus chungtienesis	C	Rubus phoenicolasius	A	67906	SNP
Crataegus chungtienesis	A	Rubus phoenicolasius	G	67938	SNP
Crataegus chungtienesis	G	Rubus phoenicolasius	A	67954	SNP
Crataegus chungtienesis	C	Rubus phoenicolasius	A	67993	SNP
Crataegus chungtienesis	C	Rubus phoenicolasius	T	68064	SNP
Crataegus chungtienesis	T	Rubus phoenicolasius	G	68081	SNP
Crataegus chungtienesis	T	Rubus phoenicolasius	C	68101	SNP
Crataegus chungtienesis	T	Rubus phoenicolasius	C	68148	SNP
Crataegus chungtienesis	G	Rubus phoenicolasius	A	69092	SNP
Crataegus chungtienesis	A	Rubus phoenicolasius	C	69102	SNP
Crataegus chungtienesis	T	Rubus phoenicolasius	C	69130	SNP
Crataegus chungtienesis	C	Rubus phoenicolasius	A	69135	SNP
Crataegus chungtienesis	T	Rubus phoenicolasius	G	69183	SNP
Crataegus chungtienesis	T	Rubus phoenicolasius	G	69217	SNP
Crataegus chungtienesis	T	Rubus phoenicolasius	G	69286	SNP
Crataegus chungtienesis	C	Rubus phoenicolasius	T	69302	SNP
Crataegus chungtienesis	A	Rubus phoenicolasius	C	69333	SNP
Crataegus chungtienesis	T	Rubus phoenicolasius	A	69351	SNP
Crataegus chungtienesis	T	Rubus phoenicolasius	C	69363	SNP
Crataegus chungtienesis	G	Rubus phoenicolasius	T	69431	SNP
Crataegus chungtienesis	A	Rubus phoenicolasius	G	69444	SNP
Crataegus chungtienesis	A	Rubus phoenicolasius	C	69450	SNP
Crataegus chungtienesis	A	Rubus phoenicolasius	G	69463	SNP
Crataegus chungtienesis	C	Rubus phoenicolasius	T	69480	SNP
Crataegus chungtienesis	T	Rubus phoenicolasius	C	69486	SNP
Crataegus chungtienesis	T	Rubus phoenicolasius	A	69608	SNP
Crataegus chungtienesis	T	Rubus phoenicolasius	G	69635	SNP
Crataegus chungtienesis	C	Rubus phoenicolasius	T	69659	SNP
Crataegus chungtienesis	T	Rubus phoenicolasius	C	69721	SNP
Crataegus chungtienesis	C	Rubus phoenicolasius	T	69744	SNP
Crataegus chungtienesis	T	Rubus phoenicolasius	C	71044	SNP
Crataegus chungtienesis	T	Rubus phoenicolasius	C	71052	SNP
Crataegus chungtienesis	C	Rubus phoenicolasius	G	71094	SNP
Crataegus chungtienesis	A	Rubus phoenicolasius	C	71620	SNP
Crataegus chungtienesis	T	Rubus phoenicolasius	C	71691	SNP
Crataegus chungtienesis	T	Rubus phoenicolasius	C	72084	SNP
Crataegus chungtienesis	T	Rubus phoenicolasius	C	72128	SNP
Crataegus chungtienesis	C	Rubus phoenicolasius	T	72135	SNP
Crataegus chungtienesis	A	Rubus phoenicolasius	T	72155	SNP
Crataegus chungtienesis	C	Rubus phoenicolasius	A	72206	SNP
Crataegus chungtienesis	G	Rubus phoenicolasius	A	72212	SNP
Crataegus chungtienesis	C	Rubus phoenicolasius	A	72221	SNP
Crataegus chungtienesis	T	Rubus phoenicolasius	C	72248	SNP
Crataegus chungtienesis	G	Rubus phoenicolasius	A	72329	SNP
Crataegus chungtienesis	A	Rubus phoenicolasius	G	72347	SNP
Crataegus chungtienesis	C	Rubus phoenicolasius	T	72429	SNP
Crataegus chungtienesis	A	Rubus phoenicolasius	G	72462	SNP
Crataegus chungtienesis	A	Rubus phoenicolasius	C	72533	SNP
Crataegus chungtienesis	G	Rubus phoenicolasius	A	72623	SNP
Crataegus chungtienesis	T	Rubus phoenicolasius	C	72679	SNP
Crataegus chungtienesis	C	Rubus phoenicolasius	T	72686	SNP
Crataegus chungtienesis	C	Rubus phoenicolasius	T	72775	SNP
Crataegus chungtienesis	G	Rubus phoenicolasius	T	72781	SNP
Crataegus chungtienesis	T	Rubus phoenicolasius	C	72795	SNP
Crataegus chungtienesis	T	Rubus phoenicolasius	A	72837	SNP
Crataegus chungtienesis	G	Rubus phoenicolasius	A	72875	SNP
Crataegus chungtienesis	T	Rubus phoenicolasius	G	72907	SNP
Crataegus chungtienesis	C	Rubus phoenicolasius	A	72936	SNP
Crataegus chungtienesis	A	Rubus phoenicolasius	G	72946	SNP
Crataegus chungtienesis	A	Rubus phoenicolasius	G	73001	SNP
Crataegus chungtienesis	A	Rubus phoenicolasius	C	73020	SNP
Crataegus chungtienesis	A	Rubus phoenicolasius	C	73025	SNP
Crataegus chungtienesis	T	Rubus phoenicolasius	G	73068	SNP
Crataegus chungtienesis	T	Rubus phoenicolasius	A	73088	SNP
Crataegus chungtienesis	T	Rubus phoenicolasius	G	73094	SNP
Crataegus chungtienesis	T	Rubus phoenicolasius	G	73100	SNP
Crataegus chungtienesis	C	Rubus phoenicolasius	T	73138	SNP
Crataegus chungtienesis	A	Rubus phoenicolasius	G	73144	SNP
Crataegus chungtienesis	A	Rubus phoenicolasius	C	73711	SNP
Crataegus chungtienesis	T	Rubus phoenicolasius	C	73718	SNP
Crataegus chungtienesis	A	Rubus phoenicolasius	G	73738	SNP
Crataegus chungtienesis	A	Rubus phoenicolasius	G	73790	SNP
Crataegus chungtienesis	G	Rubus phoenicolasius	A	73874	SNP
Crataegus chungtienesis	T	Rubus phoenicolasius	C	73905	SNP
Crataegus chungtienesis	C	Rubus phoenicolasius	T	73946	SNP
Crataegus chungtienesis	T	Rubus phoenicolasius	A	73965	SNP
Crataegus chungtienesis	T	Rubus phoenicolasius	A	74033	SNP
Crataegus chungtienesis	C	Rubus phoenicolasius	A	74059	SNP
Crataegus chungtienesis	C	Rubus phoenicolasius	T	74092	SNP
Crataegus chungtienesis	G	Rubus phoenicolasius	A	74144	SNP
Crataegus chungtienesis	C	Rubus phoenicolasius	T	74274	SNP
Crataegus chungtienesis	A	Rubus phoenicolasius	G	74316	SNP
Crataegus chungtienesis	T	Rubus phoenicolasius	C	74350	SNP
Crataegus chungtienesis	C	Rubus phoenicolasius	A	74359	SNP
Crataegus chungtienesis	C	Rubus phoenicolasius	A	74368	SNP
Crataegus chungtienesis	T	Rubus phoenicolasius	C	74377	SNP
Crataegus chungtienesis	A	Rubus phoenicolasius	G	74476	SNP
Crataegus chungtienesis	T	Rubus phoenicolasius	C	74491	SNP
Crataegus chungtienesis	A	Rubus phoenicolasius	G	74515	SNP
Crataegus chungtienesis	T	Rubus phoenicolasius	C	74569	SNP
Crataegus chungtienesis	C	Rubus phoenicolasius	A	74745	SNP
Crataegus chungtienesis	G	Rubus phoenicolasius	A	74770	SNP
Crataegus chungtienesis	G	Rubus phoenicolasius	A	74798	SNP
Crataegus chungtienesis	T	Rubus phoenicolasius	G	74834	SNP
Crataegus chungtienesis	T	Rubus phoenicolasius	C	74841	SNP
Crataegus chungtienesis	A	Rubus phoenicolasius	G	74848	SNP
Crataegus chungtienesis	T	Rubus phoenicolasius	C	74857	SNP
Crataegus chungtienesis	C	Rubus phoenicolasius	G	74915	SNP
Crataegus chungtienesis	A	Rubus phoenicolasius	C	74920	SNP
Crataegus chungtienesis	G	Rubus phoenicolasius	T	75283	SNP
Crataegus chungtienesis	A	Rubus phoenicolasius	C	75302	SNP
Crataegus chungtienesis	C	Rubus phoenicolasius	T	75313	SNP
Crataegus chungtienesis	C	Rubus phoenicolasius	G	75330	SNP
Crataegus chungtienesis	T	Rubus phoenicolasius	C	75381	SNP
Crataegus chungtienesis	A	Rubus phoenicolasius	C	75651	SNP
Crataegus chungtienesis	A	Rubus phoenicolasius	G	75660	SNP
Crataegus chungtienesis	T	Rubus phoenicolasius	C	75715	SNP
Crataegus chungtienesis	A	Rubus phoenicolasius	G	75798	SNP
Crataegus chungtienesis	T	Rubus phoenicolasius	C	75850	SNP
Crataegus chungtienesis	T	Rubus phoenicolasius	G	75863	SNP
Crataegus chungtienesis	A	Rubus phoenicolasius	C	75869	SNP
Crataegus chungtienesis	C	Rubus phoenicolasius	T	75886	SNP
Crataegus chungtienesis	T	Rubus phoenicolasius	C	75898	SNP
Crataegus chungtienesis	A	Rubus phoenicolasius	G	75934	SNP
Crataegus chungtienesis	C	Rubus phoenicolasius	T	76073	SNP
Crataegus chungtienesis	A	Rubus phoenicolasius	C	76082	SNP
Crataegus chungtienesis	T	Rubus phoenicolasius	C	76094	SNP
Crataegus chungtienesis	T	Rubus phoenicolasius	C	76100	SNP
Crataegus chungtienesis	C	Rubus phoenicolasius	G	76169	SNP
Crataegus chungtienesis	C	Rubus phoenicolasius	T	76193	SNP
Crataegus chungtienesis	T	Rubus phoenicolasius	G	76202	SNP
Crataegus chungtienesis	G	Rubus phoenicolasius	T	76265	SNP
Crataegus chungtienesis	C	Rubus phoenicolasius	T	76274	SNP
Crataegus chungtienesis	A	Rubus phoenicolasius	C	76388	SNP
Crataegus chungtienesis	T	Rubus phoenicolasius	G	76491	SNP
Crataegus chungtienesis	C	Rubus phoenicolasius	T	76550	SNP
Crataegus chungtienesis	G	Rubus phoenicolasius	A	76577	SNP
Crataegus chungtienesis	G	Rubus phoenicolasius	A	76589	SNP
Crataegus chungtienesis	A	Rubus phoenicolasius	T	76610	SNP
Crataegus chungtienesis	T	Rubus phoenicolasius	C	76619	SNP
Crataegus chungtienesis	C	Rubus phoenicolasius	T	76625	SNP
Crataegus chungtienesis	T	Rubus phoenicolasius	C	76682	SNP
Crataegus chungtienesis	C	Rubus phoenicolasius	A	76697	SNP
Crataegus chungtienesis	A	Rubus phoenicolasius	G	76754	SNP
Crataegus chungtienesis	T	Rubus phoenicolasius	C	76850	SNP
Crataegus chungtienesis	C	Rubus phoenicolasius	T	76871	SNP
Crataegus chungtienesis	A	Rubus phoenicolasius	C	76880	SNP
Crataegus chungtienesis	A	Rubus phoenicolasius	C	76940	SNP
Crataegus chungtienesis	T	Rubus phoenicolasius	C	76964	SNP
Crataegus chungtienesis	C	Rubus phoenicolasius	T	77009	SNP
Crataegus chungtienesis	A	Rubus phoenicolasius	C	77066	SNP
Crataegus chungtienesis	A	Rubus phoenicolasius	G	77072	SNP
Crataegus chungtienesis	C	Rubus phoenicolasius	T	77090	SNP
Crataegus chungtienesis	G	Rubus phoenicolasius	A	77111	SNP
Crataegus chungtienesis	C	Rubus phoenicolasius	T	77150	SNP
Crataegus chungtienesis	C	Rubus phoenicolasius	G	77171	SNP
Crataegus chungtienesis	G	Rubus phoenicolasius	A	77237	SNP
Crataegus chungtienesis	T	Rubus phoenicolasius	C	77252	SNP
Crataegus chungtienesis	C	Rubus phoenicolasius	A	77295	SNP
Crataegus chungtienesis	T	Rubus phoenicolasius	C	77309	SNP
Crataegus chungtienesis	A	Rubus phoenicolasius	G	77315	SNP
Crataegus chungtienesis	T	Rubus phoenicolasius	C	77373	SNP
Crataegus chungtienesis	C	Rubus phoenicolasius	A	77379	SNP
Crataegus chungtienesis	A	Rubus phoenicolasius	G	77405	SNP
Crataegus chungtienesis	G	Rubus phoenicolasius	A	77433	SNP
Crataegus chungtienesis	A	Rubus phoenicolasius	G	77471	SNP
Crataegus chungtienesis	C	Rubus phoenicolasius	T	77477	SNP
Crataegus chungtienesis	C	Rubus phoenicolasius	T	77588	SNP
Crataegus chungtienesis	A	Rubus phoenicolasius	C	77598	SNP
Crataegus chungtienesis	A	Rubus phoenicolasius	T	77736	SNP
Crataegus chungtienesis	G	Rubus phoenicolasius	A	77771	SNP
Crataegus chungtienesis	G	Rubus phoenicolasius	T	77776	SNP
Crataegus chungtienesis	T	Rubus phoenicolasius	G	77812	SNP
Crataegus chungtienesis	A	Rubus phoenicolasius	C	77887	SNP
Crataegus chungtienesis	G	Rubus phoenicolasius	T	77965	SNP
Crataegus chungtienesis	A	Rubus phoenicolasius	T	77990	SNP
Crataegus chungtienesis	C	Rubus phoenicolasius	A	78067	SNP
Crataegus chungtienesis	A	Rubus phoenicolasius	G	78103	SNP
Crataegus chungtienesis	T	Rubus phoenicolasius	G	78136	SNP
Crataegus chungtienesis	C	Rubus phoenicolasius	T	78244	SNP
Crataegus chungtienesis	C	Rubus phoenicolasius	T	78284	SNP
Crataegus chungtienesis	G	Rubus phoenicolasius	C	78328	SNP
Crataegus chungtienesis	G	Rubus phoenicolasius	A	78354	SNP
Crataegus chungtienesis	G	Rubus phoenicolasius	T	78360	SNP
Crataegus chungtienesis	T	Rubus phoenicolasius	C	78395	SNP
Crataegus chungtienesis	A	Rubus phoenicolasius	C	78466	SNP
Crataegus chungtienesis	A	Rubus phoenicolasius	G	78477	SNP
Crataegus chungtienesis	C	Rubus phoenicolasius	T	78528	SNP
Crataegus chungtienesis	G	Rubus phoenicolasius	A	78553	SNP
Crataegus chungtienesis	A	Rubus phoenicolasius	T	78590	SNP
Crataegus chungtienesis	T	Rubus phoenicolasius	C	78613	SNP
Crataegus chungtienesis	T	Rubus phoenicolasius	C	78675	SNP
Crataegus chungtienesis	G	Rubus phoenicolasius	A	78712	SNP
Crataegus chungtienesis	T	Rubus phoenicolasius	G	78747	SNP
Crataegus chungtienesis	T	Rubus phoenicolasius	C	78771	SNP
Crataegus chungtienesis	T	Rubus phoenicolasius	C	78839	SNP
Crataegus chungtienesis	A	Rubus phoenicolasius	G	78864	SNP
Crataegus chungtienesis	T	Rubus phoenicolasius	C	78932	SNP
Crataegus chungtienesis	C	Rubus phoenicolasius	A	78943	SNP
Crataegus chungtienesis	A	Rubus phoenicolasius	C	78989	SNP
Crataegus chungtienesis	T	Rubus phoenicolasius	G	78995	SNP
Crataegus chungtienesis	A	Rubus phoenicolasius	G	79009	SNP
Crataegus chungtienesis	A	Rubus phoenicolasius	G	79052	SNP
Crataegus chungtienesis	A	Rubus phoenicolasius	G	79075	SNP
Crataegus chungtienesis	T	Rubus phoenicolasius	G	79107	SNP
Crataegus chungtienesis	C	Rubus phoenicolasius	A	79114	SNP
Crataegus chungtienesis	A	Rubus phoenicolasius	C	79122	SNP
Crataegus chungtienesis	A	Rubus phoenicolasius	C	79127	SNP
Crataegus chungtienesis	T	Rubus phoenicolasius	G	79152	SNP
Crataegus chungtienesis	T	Rubus phoenicolasius	C	79187	SNP
Crataegus chungtienesis	C	Rubus phoenicolasius	G	79203	SNP
Crataegus chungtienesis	C	Rubus phoenicolasius	A	79282	SNP
Crataegus chungtienesis	A	Rubus phoenicolasius	T	79324	SNP
Crataegus chungtienesis	G	Rubus phoenicolasius	A	79339	SNP
Crataegus chungtienesis	C	Rubus phoenicolasius	G	79378	SNP
Crataegus chungtienesis	G	Rubus phoenicolasius	C	79411	SNP
Crataegus chungtienesis	G	Rubus phoenicolasius	A	79417	SNP
Crataegus chungtienesis	C	Rubus phoenicolasius	T	79423	SNP
Crataegus chungtienesis	T	Rubus phoenicolasius	C	79459	SNP
Crataegus chungtienesis	C	Rubus phoenicolasius	T	79474	SNP
Crataegus chungtienesis	C	Rubus phoenicolasius	T	79522	SNP
Crataegus chungtienesis	C	Rubus phoenicolasius	T	79537	SNP
Crataegus chungtienesis	C	Rubus phoenicolasius	T	79646	SNP
Crataegus chungtienesis	C	Rubus phoenicolasius	A	79714	SNP
Crataegus chungtienesis	T	Rubus phoenicolasius	C	79720	SNP
Crataegus chungtienesis	G	Rubus phoenicolasius	A	79729	SNP
Crataegus chungtienesis	A	Rubus phoenicolasius	G	79753	SNP
Crataegus chungtienesis	T	Rubus phoenicolasius	G	80101	SNP
Crataegus chungtienesis	A	Rubus phoenicolasius	G	80193	SNP
Crataegus chungtienesis	C	Rubus phoenicolasius	T	80201	SNP
Crataegus chungtienesis	T	Rubus phoenicolasius	C	80221	SNP
Crataegus chungtienesis	A	Rubus phoenicolasius	G	80243	SNP
Crataegus chungtienesis	G	Rubus phoenicolasius	A	80250	SNP
Crataegus chungtienesis	A	Rubus phoenicolasius	T	80263	SNP
Crataegus chungtienesis	G	Rubus phoenicolasius	A	80305	SNP
Crataegus chungtienesis	G	Rubus phoenicolasius	A	80343	SNP
Crataegus chungtienesis	A	Rubus phoenicolasius	C	80425	SNP
Crataegus chungtienesis	A	Rubus phoenicolasius	G	80505	SNP
Crataegus chungtienesis	T	Rubus phoenicolasius	C	80527	SNP
Crataegus chungtienesis	T	Rubus phoenicolasius	G	80602	SNP
Crataegus chungtienesis	A	Rubus phoenicolasius	C	80614	SNP
Crataegus chungtienesis	A	Rubus phoenicolasius	C	80683	SNP
Crataegus chungtienesis	A	Rubus phoenicolasius	G	80707	SNP
Crataegus chungtienesis	T	Rubus phoenicolasius	G	80712	SNP
Crataegus chungtienesis	G	Rubus phoenicolasius	A	80720	SNP
Crataegus chungtienesis	C	Rubus phoenicolasius	T	80871	SNP
Crataegus chungtienesis	G	Rubus phoenicolasius	A	80877	SNP
Crataegus chungtienesis	C	Rubus phoenicolasius	T	80892	SNP
Crataegus chungtienesis	C	Rubus phoenicolasius	T	80959	SNP
Crataegus chungtienesis	T	Rubus phoenicolasius	C	81054	SNP
Crataegus chungtienesis	C	Rubus phoenicolasius	T	81081	SNP
Crataegus chungtienesis	T	Rubus phoenicolasius	C	81105	SNP
Crataegus chungtienesis	T	Rubus phoenicolasius	C	81165	SNP
Crataegus chungtienesis	C	Rubus phoenicolasius	T	81186	SNP
Crataegus chungtienesis	T	Rubus phoenicolasius	C	81203	SNP
Crataegus chungtienesis	C	Rubus phoenicolasius	T	81210	SNP
Crataegus chungtienesis	A	Rubus phoenicolasius	G	81237	SNP
Crataegus chungtienesis	T	Rubus phoenicolasius	C	81253	SNP
Crataegus chungtienesis	C	Rubus phoenicolasius	T	81276	SNP
Crataegus chungtienesis	T	Rubus phoenicolasius	C	81309	SNP
Crataegus chungtienesis	A	Rubus phoenicolasius	C	81330	SNP
Crataegus chungtienesis	A	Rubus phoenicolasius	T	81373	SNP
Crataegus chungtienesis	G	Rubus phoenicolasius	C	81390	SNP
Crataegus chungtienesis	C	Rubus phoenicolasius	A	81572	SNP
Crataegus chungtienesis	G	Rubus phoenicolasius	A	81629	SNP
Crataegus chungtienesis	A	Rubus phoenicolasius	G	81660	SNP
Crataegus chungtienesis	T	Rubus phoenicolasius	C	81697	SNP
Crataegus chungtienesis	T	Rubus phoenicolasius	C	81711	SNP
Crataegus chungtienesis	T	Rubus phoenicolasius	A	81741	SNP
Crataegus chungtienesis	C	Rubus phoenicolasius	A	81761	SNP
Crataegus chungtienesis	A	Rubus phoenicolasius	G	81776	SNP
Crataegus chungtienesis	T	Rubus phoenicolasius	G	81782	SNP
Crataegus chungtienesis	T	Rubus phoenicolasius	G	81788	SNP
Crataegus chungtienesis	A	Rubus phoenicolasius	G	81815	SNP
Crataegus chungtienesis	G	Rubus phoenicolasius	T	81898	SNP
Crataegus chungtienesis	A	Rubus phoenicolasius	G	81965	SNP
Crataegus chungtienesis	T	Rubus phoenicolasius	G	81995	SNP
Crataegus chungtienesis	G	Rubus phoenicolasius	A	82034	SNP
Crataegus chungtienesis	T	Rubus phoenicolasius	G	82073	SNP
Crataegus chungtienesis	G	Rubus phoenicolasius	A	82085	SNP
Crataegus chungtienesis	A	Rubus phoenicolasius	G	82096	SNP
Crataegus chungtienesis	A	Rubus phoenicolasius	G	82112	SNP
Crataegus chungtienesis	A	Rubus phoenicolasius	G	82124	SNP
Crataegus chungtienesis	G	Rubus phoenicolasius	A	82133	SNP
Crataegus chungtienesis	T	Rubus phoenicolasius	C	82209	SNP
Crataegus chungtienesis	G	Rubus phoenicolasius	T	82214	SNP
Crataegus chungtienesis	G	Rubus phoenicolasius	A	82250	SNP
Crataegus chungtienesis	T	Rubus phoenicolasius	G	82268	SNP
Crataegus chungtienesis	G	Rubus phoenicolasius	A	82307	SNP
Crataegus chungtienesis	G	Rubus phoenicolasius	A	82313	SNP
Crataegus chungtienesis	A	Rubus phoenicolasius	T	82322	SNP
Crataegus chungtienesis	T	Rubus phoenicolasius	G	82364	SNP
Crataegus chungtienesis	A	Rubus phoenicolasius	G	82379	SNP
Crataegus chungtienesis	G	Rubus phoenicolasius	A	82423	SNP
Crataegus chungtienesis	A	Rubus phoenicolasius	G	82611	SNP
Crataegus chungtienesis	A	Rubus phoenicolasius	G	82641	SNP
Crataegus chungtienesis	T	Rubus phoenicolasius	C	82677	SNP
Crataegus chungtienesis	T	Rubus phoenicolasius	C	82692	SNP
Crataegus chungtienesis	A	Rubus phoenicolasius	G	82701	SNP
Crataegus chungtienesis	T	Rubus phoenicolasius	C	82707	SNP
Crataegus chungtienesis	T	Rubus phoenicolasius	C	82731	SNP
Crataegus chungtienesis	T	Rubus phoenicolasius	C	82752	SNP
Crataegus chungtienesis	A	Rubus phoenicolasius	G	82764	SNP
Crataegus chungtienesis	A	Rubus phoenicolasius	G	82815	SNP
Crataegus chungtienesis	C	Rubus phoenicolasius	T	82839	SNP
Crataegus chungtienesis	C	Rubus phoenicolasius	T	82950	SNP
Crataegus chungtienesis	G	Rubus phoenicolasius	A	82956	SNP
Crataegus chungtienesis	C	Rubus phoenicolasius	G	83040	SNP
Crataegus chungtienesis	A	Rubus phoenicolasius	G	83170	SNP
Crataegus chungtienesis	A	Rubus phoenicolasius	C	83827	SNP
Crataegus chungtienesis	T	Rubus phoenicolasius	G	83851	SNP
Crataegus chungtienesis	T	Rubus phoenicolasius	C	83920	SNP
Crataegus chungtienesis	C	Rubus phoenicolasius	T	83941	SNP
Crataegus chungtienesis	T	Rubus phoenicolasius	C	83996	SNP
Crataegus chungtienesis	T	Rubus phoenicolasius	A	84030	SNP
Crataegus chungtienesis	T	Rubus phoenicolasius	C	84060	SNP
Crataegus chungtienesis	T	Rubus phoenicolasius	A	84132	SNP
Crataegus chungtienesis	T	Rubus phoenicolasius	G	84138	SNP
Crataegus chungtienesis	A	Rubus phoenicolasius	T	84207	SNP
Crataegus chungtienesis	A	Rubus phoenicolasius	G	84214	SNP
Crataegus chungtienesis	G	Rubus phoenicolasius	T	84228	SNP
Crataegus chungtienesis	T	Rubus phoenicolasius	C	84238	SNP
Crataegus chungtienesis	A	Rubus phoenicolasius	T	84265	SNP
Crataegus chungtienesis	C	Rubus phoenicolasius	T	84298	SNP
Crataegus chungtienesis	C	Rubus phoenicolasius	G	84360	SNP
Crataegus chungtienesis	G	Rubus phoenicolasius	A	84370	SNP
Crataegus chungtienesis	C	Rubus phoenicolasius	T	84415	SNP
Crataegus chungtienesis	G	Rubus phoenicolasius	A	84421	SNP
Crataegus chungtienesis	G	Rubus phoenicolasius	T	84484	SNP
Crataegus chungtienesis	C	Rubus phoenicolasius	T	84495	SNP
Crataegus chungtienesis	C	Rubus phoenicolasius	T	84502	SNP
Crataegus chungtienesis	C	Rubus phoenicolasius	T	84535	SNP
Crataegus chungtienesis	T	Rubus phoenicolasius	C	84555	SNP
Crataegus chungtienesis	C	Rubus phoenicolasius	T	84615	SNP
Crataegus chungtienesis	A	Rubus phoenicolasius	G	84737	SNP
Crataegus chungtienesis	A	Rubus phoenicolasius	G	84854	SNP
Crataegus chungtienesis	A	Rubus phoenicolasius	G	84881	SNP
Crataegus chungtienesis	A	Rubus phoenicolasius	G	84923	SNP
Crataegus chungtienesis	G	Rubus phoenicolasius	A	84935	SNP
Crataegus chungtienesis	A	Rubus phoenicolasius	G	85004	SNP
Crataegus chungtienesis	G	Rubus phoenicolasius	A	85022	SNP
Crataegus chungtienesis	G	Rubus phoenicolasius	T	85057	SNP
Crataegus chungtienesis	G	Rubus phoenicolasius	A	85136	SNP
Crataegus chungtienesis	G	Rubus phoenicolasius	A	85184	SNP
Crataegus chungtienesis	A	Rubus phoenicolasius	T	85613	SNP
Crataegus chungtienesis	C	Rubus phoenicolasius	A	85619	SNP
Crataegus chungtienesis	T	Rubus phoenicolasius	C	85629	SNP
Crataegus chungtienesis	T	Rubus phoenicolasius	C	85641	SNP
Crataegus chungtienesis	T	Rubus phoenicolasius	C	85709	SNP
Crataegus chungtienesis	T	Rubus phoenicolasius	G	85716	SNP
Crataegus chungtienesis	A	Rubus phoenicolasius	G	85722	SNP
Crataegus chungtienesis	C	Rubus phoenicolasius	T	85742	SNP
Crataegus chungtienesis	G	Rubus phoenicolasius	A	85793	SNP
Crataegus chungtienesis	G	Rubus phoenicolasius	C	85821	SNP
Crataegus chungtienesis	G	Rubus phoenicolasius	T	85826	SNP
Crataegus chungtienesis	G	Rubus phoenicolasius	A	86415	SNP
Crataegus chungtienesis	T	Rubus phoenicolasius	A	86421	SNP
Crataegus chungtienesis	A	Rubus phoenicolasius	G	86445	SNP
Crataegus chungtienesis	A	Rubus phoenicolasius	T	86460	SNP
Crataegus chungtienesis	A	Rubus phoenicolasius	G	86466	SNP
Crataegus chungtienesis	T	Rubus phoenicolasius	G	86481	SNP
Crataegus chungtienesis	T	Rubus phoenicolasius	C	86490	SNP
Crataegus chungtienesis	G	Rubus phoenicolasius	T	86501	SNP
Crataegus chungtienesis	A	Rubus phoenicolasius	G	86511	SNP
Crataegus chungtienesis	C	Rubus phoenicolasius	T	86562	SNP
Crataegus chungtienesis	G	Rubus phoenicolasius	A	86676	SNP
Crataegus chungtienesis	C	Rubus phoenicolasius	T	86767	SNP
Crataegus chungtienesis	G	Rubus phoenicolasius	A	86778	SNP
Crataegus chungtienesis	T	Rubus phoenicolasius	G	86868	SNP
Crataegus chungtienesis	C	Rubus phoenicolasius	T	86898	SNP
Crataegus chungtienesis	A	Rubus phoenicolasius	C	86955	SNP
Crataegus chungtienesis	A	Rubus phoenicolasius	G	87040	SNP
Crataegus chungtienesis	T	Rubus phoenicolasius	C	87097	SNP
Crataegus chungtienesis	C	Rubus phoenicolasius	T	87165	SNP
Crataegus chungtienesis	G	Rubus phoenicolasius	A	87172	SNP
Crataegus chungtienesis	T	Rubus phoenicolasius	C	87186	SNP
Crataegus chungtienesis	A	Rubus phoenicolasius	G	87264	SNP
Crataegus chungtienesis	T	Rubus phoenicolasius	C	87274	SNP
Crataegus chungtienesis	A	Rubus phoenicolasius	C	87279	SNP
Crataegus chungtienesis	C	Rubus phoenicolasius	T	87300	SNP
Crataegus chungtienesis	C	Rubus phoenicolasius	T	87306	SNP
Crataegus chungtienesis	A	Rubus phoenicolasius	G	87311	SNP
Crataegus chungtienesis	A	Rubus phoenicolasius	G	87336	SNP
Crataegus chungtienesis	G	Rubus phoenicolasius	A	87342	SNP
Crataegus chungtienesis	C	Rubus phoenicolasius	G	87372	SNP
Crataegus chungtienesis	A	Rubus phoenicolasius	T	87450	SNP
Crataegus chungtienesis	G	Rubus phoenicolasius	A	87787	SNP
Crataegus chungtienesis	G	Rubus phoenicolasius	T	114309	SNP
Crataegus chungtienesis	T	Rubus phoenicolasius	C	114318	SNP
Crataegus chungtienesis	A	Rubus phoenicolasius	G	114330	SNP
Crataegus chungtienesis	C	Rubus phoenicolasius	T	114366	SNP
Crataegus chungtienesis	T	Rubus phoenicolasius	C	114381	SNP
Crataegus chungtienesis	C	Rubus phoenicolasius	A	114406	SNP
Crataegus chungtienesis	A	Rubus phoenicolasius	G	114420	SNP
Crataegus chungtienesis	A	Rubus phoenicolasius	C	114451	SNP
Crataegus chungtienesis	T	Rubus phoenicolasius	C	114460	SNP
Crataegus chungtienesis	A	Rubus phoenicolasius	C	114540	SNP
Crataegus chungtienesis	A	Rubus phoenicolasius	G	114555	SNP
Crataegus chungtienesis	A	Rubus phoenicolasius	C	114560	SNP
Crataegus chungtienesis	G	Rubus phoenicolasius	T	114567	SNP
Crataegus chungtienesis	A	Rubus phoenicolasius	G	114588	SNP
Crataegus chungtienesis	T	Rubus phoenicolasius	C	114599	SNP
Crataegus chungtienesis	A	Rubus phoenicolasius	G	114657	SNP
Crataegus chungtienesis	C	Rubus phoenicolasius	T	114693	SNP
Crataegus chungtienesis	T	Rubus phoenicolasius	C	114699	SNP
Crataegus chungtienesis	G	Rubus phoenicolasius	A	115233	SNP
Crataegus chungtienesis	G	Rubus phoenicolasius	C	115246	SNP
Crataegus chungtienesis	C	Rubus phoenicolasius	T	115263	SNP
Crataegus chungtienesis	C	Rubus phoenicolasius	A	115274	SNP
Crataegus chungtienesis	A	Rubus phoenicolasius	G	115356	SNP
Crataegus chungtienesis	C	Rubus phoenicolasius	A	115367	SNP
Crataegus chungtienesis	T	Rubus phoenicolasius	A	115377	SNP
Crataegus chungtienesis	G	Rubus phoenicolasius	A	115392	SNP
Crataegus chungtienesis	C	Rubus phoenicolasius	T	115404	SNP
Crataegus chungtienesis	C	Rubus phoenicolasius	A	115452	SNP
Crataegus chungtienesis	G	Rubus phoenicolasius	A	115463	SNP
Crataegus chungtienesis	G	Rubus phoenicolasius	A	115545	SNP
Crataegus chungtienesis	C	Rubus phoenicolasius	A	115580	SNP
Crataegus chungtienesis	A	Rubus phoenicolasius	T	115593	SNP
Crataegus chungtienesis	G	Rubus phoenicolasius	T	115650	SNP
Crataegus chungtienesis	A	Rubus phoenicolasius	G	115659	SNP
Crataegus chungtienesis	G	Rubus phoenicolasius	A	115665	SNP
Crataegus chungtienesis	T	Rubus phoenicolasius	G	115671	SNP
Crataegus chungtienesis	G	Rubus phoenicolasius	A	115686	SNP
Crataegus chungtienesis	A	Rubus phoenicolasius	G	115710	SNP
Crataegus chungtienesis	T	Rubus phoenicolasius	G	115719	SNP
Crataegus chungtienesis	G	Rubus phoenicolasius	A	115740	SNP
Crataegus chungtienesis	C	Rubus phoenicolasius	T	115752	SNP
Crataegus chungtienesis	C	Rubus phoenicolasius	A	115760	SNP
Crataegus chungtienesis	G	Rubus phoenicolasius	A	115776	SNP
Crataegus chungtienesis	C	Rubus phoenicolasius	A	115781	SNP
Crataegus chungtienesis	G	Rubus phoenicolasius	A	115854	SNP
Crataegus chungtienesis	T	Rubus phoenicolasius	G	115863	SNP
Crataegus chungtienesis	C	Rubus phoenicolasius	T	115881	SNP
Crataegus chungtienesis	A	Rubus phoenicolasius	C	115899	SNP
Crataegus chungtienesis	G	Rubus phoenicolasius	C	115950	SNP
Crataegus chungtienesis	T	Rubus phoenicolasius	G	115962	SNP
Crataegus chungtienesis	C	Rubus phoenicolasius	T	115997	SNP
Crataegus chungtienesis	C	Rubus phoenicolasius	T	116031	SNP
Crataegus chungtienesis	A	Rubus phoenicolasius	C	116099	SNP
Crataegus chungtienesis	T	Rubus phoenicolasius	C	116107	SNP
Crataegus chungtienesis	T	Rubus phoenicolasius	G	116151	SNP
Crataegus chungtienesis	C	Rubus phoenicolasius	T	116172	SNP
Crataegus chungtienesis	A	Rubus phoenicolasius	C	116187	SNP
Crataegus chungtienesis	C	Rubus phoenicolasius	T	116203	SNP
Crataegus chungtienesis	T	Rubus phoenicolasius	C	116211	SNP
Crataegus chungtienesis	T	Rubus phoenicolasius	C	116224	SNP
Crataegus chungtienesis	T	Rubus phoenicolasius	G	116251	SNP
Crataegus chungtienesis	A	Rubus phoenicolasius	G	116260	SNP
Crataegus chungtienesis	T	Rubus phoenicolasius	G	116268	SNP
Crataegus chungtienesis	T	Rubus phoenicolasius	G	116276	SNP
Crataegus chungtienesis	C	Rubus phoenicolasius	G	116306	SNP
Crataegus chungtienesis	A	Rubus phoenicolasius	C	116334	SNP
Crataegus chungtienesis	T	Rubus phoenicolasius	G	116364	SNP
Crataegus chungtienesis	G	Rubus phoenicolasius	C	116403	SNP
Crataegus chungtienesis	A	Rubus phoenicolasius	C	116427	SNP
Crataegus chungtienesis	A	Rubus phoenicolasius	G	116433	SNP
Crataegus chungtienesis	T	Rubus phoenicolasius	C	119228	SNP
Crataegus chungtienesis	A	Rubus phoenicolasius	G	119322	SNP
Crataegus chungtienesis	T	Rubus phoenicolasius	C	119382	SNP
Crataegus chungtienesis	G	Rubus phoenicolasius	A	119402	SNP
Crataegus chungtienesis	G	Rubus phoenicolasius	T	119411	SNP
Crataegus chungtienesis	T	Rubus phoenicolasius	A	119419	SNP
Crataegus chungtienesis	A	Rubus phoenicolasius	G	119464	SNP
Crataegus chungtienesis	G	Rubus phoenicolasius	T	119482	SNP
Crataegus chungtienesis	C	Rubus phoenicolasius	T	119494	SNP
Crataegus chungtienesis	T	Rubus phoenicolasius	C	119506	SNP
Crataegus chungtienesis	A	Rubus phoenicolasius	G	119540	SNP
Crataegus chungtienesis	T	Rubus phoenicolasius	G	119560	SNP
Crataegus chungtienesis	T	Rubus phoenicolasius	A	119581	SNP
Crataegus chungtienesis	T	Rubus phoenicolasius	C	119635	SNP
Crataegus chungtienesis	G	Rubus phoenicolasius	A	119674	SNP
Crataegus chungtienesis	C	Rubus phoenicolasius	T	119686	SNP
Crataegus chungtienesis	T	Rubus phoenicolasius	C	119716	SNP
Crataegus chungtienesis	A	Rubus phoenicolasius	G	119735	SNP
Crataegus chungtienesis	T	Rubus phoenicolasius	C	119765	SNP
Crataegus chungtienesis	C	Rubus phoenicolasius	T	119875	SNP
Crataegus chungtienesis	G	Rubus phoenicolasius	A	119895	SNP
Crataegus chungtienesis	T	Rubus phoenicolasius	G	119908	SNP
Crataegus chungtienesis	G	Rubus phoenicolasius	T	119914	SNP
Crataegus chungtienesis	A	Rubus phoenicolasius	G	119920	SNP
Crataegus chungtienesis	G	Rubus phoenicolasius	A	119941	SNP
Crataegus chungtienesis	T	Rubus phoenicolasius	A	119959	SNP
Crataegus chungtienesis	G	Rubus phoenicolasius	A	120002	SNP
Crataegus chungtienesis	G	Rubus phoenicolasius	A	120070	SNP
Crataegus chungtienesis	A	Rubus phoenicolasius	G	120098	SNP
Crataegus chungtienesis	A	Rubus phoenicolasius	C	120122	SNP
Crataegus chungtienesis	C	Rubus phoenicolasius	T	120603	SNP
Crataegus chungtienesis	G	Rubus phoenicolasius	A	120634	SNP
Crataegus chungtienesis	T	Rubus phoenicolasius	C	120649	SNP
Crataegus chungtienesis	T	Rubus phoenicolasius	G	120682	SNP
Crataegus chungtienesis	T	Rubus phoenicolasius	C	120786	SNP
Crataegus chungtienesis	A	Rubus phoenicolasius	G	120811	SNP
Crataegus chungtienesis	A	Rubus phoenicolasius	T	120837	SNP
Crataegus chungtienesis	A	Rubus phoenicolasius	C	120877	SNP
Crataegus chungtienesis	A	Rubus phoenicolasius	T	120961	SNP
Crataegus chungtienesis	G	Rubus phoenicolasius	A	121024	SNP
Crataegus chungtienesis	T	Rubus phoenicolasius	C	121051	SNP
Crataegus chungtienesis	A	Rubus phoenicolasius	G	121066	SNP
Crataegus chungtienesis	A	Rubus phoenicolasius	C	121189	SNP
Crataegus chungtienesis	G	Rubus phoenicolasius	A	121204	SNP
Crataegus chungtienesis	G	Rubus phoenicolasius	A	121219	SNP
Crataegus chungtienesis	G	Rubus phoenicolasius	A	121303	SNP
Crataegus chungtienesis	A	Rubus phoenicolasius	G	121339	SNP
Crataegus chungtienesis	A	Rubus phoenicolasius	G	121393	SNP
Crataegus chungtienesis	C	Rubus phoenicolasius	T	121506	SNP
Crataegus chungtienesis	C	Rubus phoenicolasius	A	121552	SNP
Crataegus chungtienesis	G	Rubus phoenicolasius	C	121573	SNP
Crataegus chungtienesis	T	Rubus phoenicolasius	G	121591	SNP
Crataegus chungtienesis	C	Rubus phoenicolasius	T	121637	SNP
Crataegus chungtienesis	T	Rubus phoenicolasius	G	121648	SNP
Crataegus chungtienesis	G	Rubus phoenicolasius	A	121690	SNP
Crataegus chungtienesis	G	Rubus phoenicolasius	A	121719	SNP
Crataegus chungtienesis	T	Rubus phoenicolasius	C	121795	SNP
Crataegus chungtienesis	C	Rubus phoenicolasius	T	121818	SNP
Crataegus chungtienesis	T	Rubus phoenicolasius	C	121852	SNP
Crataegus chungtienesis	C	Rubus phoenicolasius	T	121871	SNP
Crataegus chungtienesis	C	Rubus phoenicolasius	A	121920	SNP
Crataegus chungtienesis	G	Rubus phoenicolasius	A	121960	SNP
Crataegus chungtienesis	A	Rubus phoenicolasius	G	121985	SNP
Crataegus chungtienesis	C	Rubus phoenicolasius	T	122004	SNP
Crataegus chungtienesis	A	Rubus phoenicolasius	G	122073	SNP
Crataegus chungtienesis	A	Rubus phoenicolasius	G	122111	SNP
Crataegus chungtienesis	C	Rubus phoenicolasius	T	122165	SNP
Crataegus chungtienesis	T	Rubus phoenicolasius	G	122204	SNP
Crataegus chungtienesis	G	Rubus phoenicolasius	A	122255	SNP
Crataegus chungtienesis	A	Rubus phoenicolasius	T	122285	SNP
Crataegus chungtienesis	C	Rubus phoenicolasius	T	122303	SNP
Crataegus chungtienesis	C	Rubus phoenicolasius	G	122333	SNP
Crataegus chungtienesis	G	Rubus phoenicolasius	T	122345	SNP
Crataegus chungtienesis	G	Rubus phoenicolasius	A	122351	SNP
Crataegus chungtienesis	T	Rubus phoenicolasius	C	122423	SNP
Crataegus chungtienesis	G	Rubus phoenicolasius	T	122432	SNP
Crataegus chungtienesis	A	Rubus phoenicolasius	C	122459	SNP
Crataegus chungtienesis	T	Rubus phoenicolasius	C	122527	SNP
Crataegus chungtienesis	A	Rubus phoenicolasius	G	122556	SNP
Crataegus chungtienesis	T	Rubus phoenicolasius	G	122581	SNP
Crataegus chungtienesis	T	Rubus phoenicolasius	G	122613	SNP
Crataegus chungtienesis	G	Rubus phoenicolasius	A	122629	SNP
Crataegus chungtienesis	T	Rubus phoenicolasius	G	122683	SNP
Crataegus chungtienesis	T	Rubus phoenicolasius	C	122707	SNP
Crataegus chungtienesis	T	Rubus phoenicolasius	G	122743	SNP
Crataegus chungtienesis	T	Rubus phoenicolasius	C	122772	SNP
Crataegus chungtienesis	G	Rubus phoenicolasius	C	122788	SNP
Crataegus chungtienesis	C	Rubus phoenicolasius	T	122824	SNP
Crataegus chungtienesis	C	Rubus phoenicolasius	T	122878	SNP
Crataegus chungtienesis	T	Rubus phoenicolasius	C	123352	SNP
Crataegus chungtienesis	C	Rubus phoenicolasius	T	123370	SNP
Crataegus chungtienesis	C	Rubus phoenicolasius	A	123393	SNP
Crataegus chungtienesis	G	Rubus phoenicolasius	A	123496	SNP
Crataegus chungtienesis	G	Rubus phoenicolasius	A	123529	SNP
Crataegus chungtienesis	A	Rubus phoenicolasius	G	123553	SNP
Crataegus chungtienesis	A	Rubus phoenicolasius	G	123613	SNP
Crataegus chungtienesis	A	Rubus phoenicolasius	C	123665	SNP
Crataegus chungtienesis	G	Rubus phoenicolasius	A	123706	SNP
Crataegus chungtienesis	C	Rubus phoenicolasius	T	124201	SNP
Crataegus chungtienesis	C	Rubus phoenicolasius	T	124258	SNP
Crataegus chungtienesis	G	Rubus phoenicolasius	A	124276	SNP
Crataegus chungtienesis	C	Rubus phoenicolasius	T	124299	SNP
Crataegus chungtienesis	G	Rubus phoenicolasius	A	124336	SNP
Crataegus chungtienesis	A	Rubus phoenicolasius	C	124345	SNP
Crataegus chungtienesis	A	Rubus phoenicolasius	G	124390	SNP
Crataegus chungtienesis	G	Rubus phoenicolasius	A	124396	SNP
Crataegus chungtienesis	G	Rubus phoenicolasius	A	124435	SNP
Crataegus chungtienesis	G	Rubus phoenicolasius	A	124444	SNP
Crataegus chungtienesis	G	Rubus phoenicolasius	A	124513	SNP
Crataegus chungtienesis	T	Rubus phoenicolasius	C	124555	SNP
Crataegus chungtienesis	G	Rubus phoenicolasius	A	124600	SNP
Crataegus chungtienesis	G	Rubus phoenicolasius	A	124628	SNP
Crataegus chungtienesis	T	Rubus phoenicolasius	G	124653	SNP
Crataegus chungtienesis	C	Rubus phoenicolasius	A	124662	SNP
Crataegus chungtienesis	T	Rubus phoenicolasius	C	124691	SNP
Crataegus chungtienesis	T	Rubus phoenicolasius	C	124793	SNP
Crataegus chungtienesis	A	Rubus phoenicolasius	G	124866	SNP
Crataegus chungtienesis	A	Rubus phoenicolasius	G	124877	SNP
Crataegus chungtienesis	G	Rubus phoenicolasius	A	124906	SNP
Crataegus chungtienesis	T	Rubus phoenicolasius	G	124934	SNP
Crataegus chungtienesis	C	Rubus phoenicolasius	T	124982	SNP
Crataegus chungtienesis	C	Rubus phoenicolasius	T	125060	SNP
Crataegus chungtienesis	T	Rubus phoenicolasius	C	125162	SNP
Crataegus chungtienesis	A	Rubus phoenicolasius	G	125174	SNP
Crataegus chungtienesis	A	Rubus phoenicolasius	T	125195	SNP
Crataegus chungtienesis	T	Rubus phoenicolasius	C	125226	SNP
Crataegus chungtienesis	A	Rubus phoenicolasius	T	125889	SNP
Crataegus chungtienesis	A	Rubus phoenicolasius	C	125926	SNP
Crataegus chungtienesis	C	Rubus phoenicolasius	G	125934	SNP
Crataegus chungtienesis	C	Rubus phoenicolasius	T	125956	SNP
Crataegus chungtienesis	T	Rubus phoenicolasius	A	125965	SNP
Crataegus chungtienesis	T	Rubus phoenicolasius	G	125971	SNP
Crataegus chungtienesis	T	Rubus phoenicolasius	A	126002	SNP
Crataegus chungtienesis	C	Rubus phoenicolasius	T	126011	SNP
Crataegus chungtienesis	T	Rubus phoenicolasius	C	126016	SNP
Crataegus chungtienesis	C	Rubus phoenicolasius	G	126028	SNP
Crataegus chungtienesis	A	Rubus phoenicolasius	C	126038	SNP
Crataegus chungtienesis	A	Rubus phoenicolasius	G	126076	SNP
Crataegus chungtienesis	G	Rubus phoenicolasius	T	126117	SNP
Crataegus chungtienesis	G	Rubus phoenicolasius	A	126376	SNP
Crataegus chungtienesis	T	Rubus phoenicolasius	G	126403	SNP
Crataegus chungtienesis	G	Rubus phoenicolasius	A	126466	SNP
Crataegus chungtienesis	C	Rubus phoenicolasius	T	126502	SNP
Crataegus chungtienesis	G	Rubus phoenicolasius	T	126532	SNP
Crataegus chungtienesis	G	Rubus phoenicolasius	A	126559	SNP
Crataegus chungtienesis	T	Rubus phoenicolasius	C	126584	SNP
Crataegus chungtienesis	T	Rubus phoenicolasius	A	126589	SNP
Crataegus chungtienesis	A	Rubus phoenicolasius	C	126595	SNP
Crataegus chungtienesis	G	Rubus phoenicolasius	A	126605	SNP
Crataegus chungtienesis	G	Rubus phoenicolasius	A	126628	SNP
Crataegus chungtienesis	C	Rubus phoenicolasius	A	126643	SNP
Crataegus chungtienesis	C	Rubus phoenicolasius	T	126670	SNP
Crataegus chungtienesis	T	Rubus phoenicolasius	A	126700	SNP
Crataegus chungtienesis	C	Rubus phoenicolasius	A	126834	SNP
Crataegus chungtienesis	G	Rubus phoenicolasius	T	126867	SNP
Crataegus chungtienesis	A	Rubus phoenicolasius	G	126877	SNP
Crataegus chungtienesis	T	Rubus phoenicolasius	C	126895	SNP
Crataegus chungtienesis	C	Rubus phoenicolasius	T	126992	SNP
Crataegus chungtienesis	G	Rubus phoenicolasius	A	127049	SNP
Crataegus chungtienesis	T	Rubus phoenicolasius	C	127095	SNP
Crataegus chungtienesis	G	Rubus phoenicolasius	C	127106	SNP
Crataegus chungtienesis	T	Rubus phoenicolasius	C	127115	SNP
Crataegus chungtienesis	T	Rubus phoenicolasius	G	127139	SNP
Crataegus chungtienesis	A	Rubus phoenicolasius	G	127148	SNP
Crataegus chungtienesis	T	Rubus phoenicolasius	A	127202	SNP
Crataegus chungtienesis	C	Rubus phoenicolasius	T	127226	SNP
Crataegus chungtienesis	T	Rubus phoenicolasius	C	127234	SNP
Crataegus chungtienesis	T	Rubus phoenicolasius	G	127253	SNP
Crataegus chungtienesis	G	Rubus phoenicolasius	T	127271	SNP
Crataegus chungtienesis	T	Rubus phoenicolasius	C	127280	SNP
Crataegus chungtienesis	C	Rubus phoenicolasius	T	127315	SNP
Crataegus chungtienesis	T	Rubus phoenicolasius	C	127324	SNP
Crataegus chungtienesis	T	Rubus phoenicolasius	C	127409	SNP
Crataegus chungtienesis	A	Rubus phoenicolasius	C	127415	SNP
Crataegus chungtienesis	A	Rubus phoenicolasius	C	127451	SNP
Crataegus chungtienesis	T	Rubus phoenicolasius	G	127498	SNP
Crataegus chungtienesis	T	Rubus phoenicolasius	C	127514	SNP
Crataegus chungtienesis	A	Rubus phoenicolasius	G	127538	SNP
Crataegus chungtienesis	T	Rubus phoenicolasius	G	127544	SNP
Crataegus chungtienesis	T	Rubus phoenicolasius	C	127574	SNP
Crataegus chungtienesis	C	Rubus phoenicolasius	T	127591	SNP
Crataegus chungtienesis	G	Rubus phoenicolasius	A	127634	SNP
Crataegus chungtienesis	T	Rubus phoenicolasius	C	127646	SNP
Crataegus chungtienesis	A	Rubus phoenicolasius	C	127652	SNP
Crataegus chungtienesis	G	Rubus phoenicolasius	A	127739	SNP
Crataegus chungtienesis	T	Rubus phoenicolasius	C	127745	SNP
Crataegus chungtienesis	A	Rubus phoenicolasius	G	127864	SNP
Crataegus chungtienesis	G	Rubus phoenicolasius	A	127877	SNP
Crataegus chungtienesis	A	Rubus phoenicolasius	C	127883	SNP
Crataegus chungtienesis	C	Rubus phoenicolasius	A	127922	SNP
Crataegus chungtienesis	A	Rubus phoenicolasius	G	127958	SNP
Crataegus chungtienesis	T	Rubus phoenicolasius	C	127979	SNP
Crataegus chungtienesis	G	Rubus phoenicolasius	A	127985	SNP
Crataegus chungtienesis	T	Rubus phoenicolasius	G	128033	SNP
Crataegus chungtienesis	G	Rubus phoenicolasius	A	128045	SNP
Crataegus chungtienesis	G	Rubus phoenicolasius	A	128072	SNP
Crataegus chungtienesis	G	Rubus phoenicolasius	A	128081	SNP
Crataegus chungtienesis	T	Rubus phoenicolasius	C	128095	SNP
Crataegus chungtienesis	C	Rubus phoenicolasius	T	128117	SNP
Crataegus chungtienesis	G	Rubus phoenicolasius	T	128161	SNP
Crataegus chungtienesis	A	Rubus phoenicolasius	G	128176	SNP
Crataegus chungtienesis	A	Rubus phoenicolasius	C	128185	SNP
Crataegus chungtienesis	C	Rubus phoenicolasius	A	128215	SNP
Crataegus chungtienesis	T	Rubus phoenicolasius	G	128271	SNP
Crataegus chungtienesis	A	Rubus phoenicolasius	G	128355	SNP
Crataegus chungtienesis	C	Rubus phoenicolasius	A	128433	SNP
Crataegus chungtienesis	T	Rubus phoenicolasius	C	128455	SNP
Crataegus chungtienesis	T	Rubus phoenicolasius	G	128488	SNP
Crataegus chungtienesis	C	Rubus phoenicolasius	A	128515	SNP
Crataegus chungtienesis	T	Rubus phoenicolasius	G	129292	SNP
Crataegus chungtienesis	C	Rubus phoenicolasius	T	129308	SNP
Crataegus chungtienesis	T	Rubus phoenicolasius	A	129316	SNP
Crataegus chungtienesis	A	Rubus phoenicolasius	G	129322	SNP
Crataegus chungtienesis	T	Rubus phoenicolasius	G	129333	SNP
Crataegus chungtienesis	T	Rubus phoenicolasius	C	129340	SNP
Crataegus chungtienesis	T	Rubus phoenicolasius	G	129375	SNP
Crataegus chungtienesis	C	Rubus phoenicolasius	A	129393	SNP
Crataegus chungtienesis	C	Rubus phoenicolasius	A	129415	SNP
Crataegus chungtienesis	G	Rubus phoenicolasius	T	129487	SNP
Crataegus chungtienesis	A	Rubus phoenicolasius	T	129511	SNP
Crataegus chungtienesis	G	Rubus phoenicolasius	T	129553	SNP
Crataegus chungtienesis	T	Rubus phoenicolasius	G	129597	SNP
Crataegus chungtienesis	A	Rubus phoenicolasius	G	129609	SNP
Crataegus chungtienesis	G	Rubus phoenicolasius	C	129625	SNP
Crataegus chungtienesis	C	Rubus phoenicolasius	A	129633	SNP
Crataegus chungtienesis	A	Rubus phoenicolasius	T	129653	SNP
Crataegus chungtienesis	T	Rubus phoenicolasius	G	129739	SNP
Crataegus chungtienesis	A	Rubus phoenicolasius	G	131131	SNP
Crataegus chungtienesis	A	Rubus phoenicolasius	G	131300	SNP
Crataegus chungtienesis	T	Rubus phoenicolasius	G	131306	SNP
Crataegus chungtienesis	C	Rubus phoenicolasius	T	131311	SNP
Crataegus chungtienesis	T	Rubus phoenicolasius	C	131317	SNP
Crataegus chungtienesis	T	Rubus phoenicolasius	C	131335	SNP
Crataegus chungtienesis	A	Rubus phoenicolasius	T	131495	SNP
Crataegus chungtienesis	T	Rubus phoenicolasius	A	131508	SNP
Crataegus chungtienesis	A	Rubus phoenicolasius	T	131513	SNP
Crataegus chungtienesis	T	Rubus phoenicolasius	C	131519	SNP
Crataegus chungtienesis	T	Rubus phoenicolasius	C	131529	SNP
Crataegus chungtienesis	G	Rubus phoenicolasius	A	131551	SNP
Crataegus chungtienesis	A	Rubus phoenicolasius	T	131581	SNP
Crataegus chungtienesis	G	Rubus phoenicolasius	T	131613	SNP
Crataegus chungtienesis	T	Rubus phoenicolasius	A	131621	SNP
Crataegus chungtienesis	T	Rubus phoenicolasius	A	131630	SNP
Crataegus chungtienesis	C	Rubus phoenicolasius	G	131650	SNP
Crataegus chungtienesis	T	Rubus phoenicolasius	G	131670	SNP
Crataegus chungtienesis	C	Rubus phoenicolasius	T	131684	SNP
Crataegus chungtienesis	C	Rubus phoenicolasius	G	131760	SNP
Crataegus chungtienesis	A	Rubus phoenicolasius	C	131803	SNP
Crataegus chungtienesis	G	Rubus phoenicolasius	A	131827	SNP
Crataegus chungtienesis	G	Rubus phoenicolasius	A	131836	SNP
Crataegus chungtienesis	G	Rubus phoenicolasius	A	131887	SNP
Crataegus chungtienesis	A	Rubus phoenicolasius	G	131896	SNP
Crataegus chungtienesis	G	Rubus phoenicolasius	A	131932	SNP
Crataegus chungtienesis	C	Rubus phoenicolasius	G	131947	SNP
Crataegus chungtienesis	A	Rubus phoenicolasius	G	131972	SNP
Crataegus chungtienesis	G	Rubus phoenicolasius	A	131984	SNP
Crataegus chungtienesis	T	Rubus phoenicolasius	C	132001	SNP
Crataegus chungtienesis	T	Rubus phoenicolasius	C	132025	SNP
Crataegus chungtienesis	G	Rubus phoenicolasius	A	132032	SNP
Crataegus chungtienesis	T	Rubus phoenicolasius	C	132040	SNP
Crataegus chungtienesis	C	Rubus phoenicolasius	T	132052	SNP
Crataegus chungtienesis	G	Rubus phoenicolasius	C	132096	SNP
Crataegus chungtienesis	C	Rubus phoenicolasius	T	132103	SNP
Crataegus chungtienesis	T	Rubus phoenicolasius	C	132109	SNP
Crataegus chungtienesis	C	Rubus phoenicolasius	T	132391	SNP
Crataegus chungtienesis	G	Rubus phoenicolasius	T	132400	SNP
Crataegus chungtienesis	A	Rubus phoenicolasius	T	132418	SNP
Crataegus chungtienesis	T	Rubus phoenicolasius	G	132453	SNP
Crataegus chungtienesis	C	Rubus phoenicolasius	A	132499	SNP
Crataegus chungtienesis	A	Rubus phoenicolasius	C	132513	SNP
Crataegus chungtienesis	A	Rubus phoenicolasius	G	132523	SNP
Crataegus chungtienesis	G	Rubus phoenicolasius	C	132531	SNP
Crataegus chungtienesis	G	Rubus phoenicolasius	C	132548	SNP
Crataegus chungtienesis	T	Rubus phoenicolasius	C	132553	SNP
Crataegus chungtienesis	C	Rubus phoenicolasius	T	132562	SNP
Crataegus chungtienesis	T	Rubus phoenicolasius	G	133230	SNP
Crataegus chungtienesis	A	Rubus phoenicolasius	G	133241	SNP
Crataegus chungtienesis	T	Rubus phoenicolasius	C	133252	SNP
Crataegus chungtienesis	A	Rubus phoenicolasius	C	133261	SNP
Crataegus chungtienesis	T	Rubus phoenicolasius	C	133273	SNP
Crataegus chungtienesis	T	Rubus phoenicolasius	A	133282	SNP
Crataegus chungtienesis	G	Rubus phoenicolasius	T	133328	SNP
Crataegus chungtienesis	C	Rubus phoenicolasius	T	133376	SNP
Crataegus chungtienesis	T	Rubus phoenicolasius	C	133390	SNP
Crataegus chungtienesis	A	Rubus phoenicolasius	G	133395	SNP
Crataegus chungtienesis	G	Rubus phoenicolasius	A	133402	SNP
Crataegus chungtienesis	A	Rubus phoenicolasius	T	133408	SNP
Crataegus chungtienesis	C	Rubus phoenicolasius	T	133432	SNP
