# Supplementary material for: Comparative Genomic and Phylogenetic Analysis of Chloroplast Genomes of Hawthorn (Crataegus spp.) in Southwest China
Source: Front Genet. 2022 Jul 4;13:900357. doi: 10.3389/fgene.2022.900357 (PMC9289535; doi:10.3389/fgene.2022.900357)
Supplement: Supplementary file 10 [file Table5.xlsx]

## Sheet: Sheet1
Table S5 Intergenic regions of nine hawthorn chloroplast genomes. ●: present; 〇: missing.
Intergenic region	C. oresbia	C. scabrifolia	C. chungtienesis	C. marshallii	C. pinnatifida	C. cuneata	C. kansuensis	C. hupehensis	C. Pinnatifida var. major
trnH-psbA	●	●	●	●	●	●	●	●	●
pabA-trnK	●	●	●	●	●	●	●	●	●
pabA-matK	●	●	●	●	●	●	●	●	●
trnK-rps16	●	●	●	●	●	●	●	●	●
matK-rps16	●	●	●	●	●	●	●	●	●
rps16-trnQ	●	●	●	●	●	●	●	●	●
trnQ-psbK	●	●	●	●	●	●	●	●	●
psbK-psbI	●	●	●	●	●	●	●	●	●
psbI-trnG	●	●	●	●	●	●	●	●	●
trnG-trnS	●	●	●	●	●	●	●	●	●
trnG-trnR	●	●	●	●	●	●	●	●	●
trnR-atpA	●	●	●	●	●	●	●	●	●
atpA-atpF	●	●	●	●	●	●	●	●	●
atpF-atpH	●	●	●	●	●	●	●	●	●
atpH-atpI	●	●	●	●	●	●	●	●	●
atpI-rps2	●	●	●	●	●	●	●	●	●
rps2-rpoC2	●	●	●	●	●	●	●	●	●
rpoC2-rpoC1	●	●	●	●	●	●	●	●	●
rpoC1-rpoB	●	●	●	●	●	●	●	●	●
rpoB-trnC	●	●	●	●	●	●	●	●	●
trnC-petN	●	●	●	●	●	●	●	●	●
petN-psbM	●	●	●	●	●	●	●	●	●
psbM-trnD	●	●	●	●	●	●	●	●	●
trnD-trnY	●	●	●	●	●	●	●	●	●
trnY-trnE	●	●	●	●	●	●	●	●	●
trnE-trnT	●	●	●	●	●	●	●	●	●
trnT-psbD	●	●	●	●	●	●	●	●	●
psbC-trnS	●	●	●	●	●	●	●	●	●
trnS-psbZ	●	●	●	●	●	●	●	●	●
psbZ-trnG	●	●	●	●	●	●	●	●	●
trnG-trnfM	●	●	●	●	●	●	●	●	●
trnfM-rps14	●	●	●	●	●	●	●	●	●
rps14-psaB	●	●	●	●	●	●	●	●	●
psaB-psaA	●	●	●	●	●	●	●	●	●
psaA-ycf3	●	●	●	●	●	●	●	●	●
ycf3-trnS	●	●	●	●	●	●	●	●	●
trnS-rps4	●	●	●	●	●	●	●	●	●
rps4-trnT	●	●	●	●	●	●	●	●	●
trnT-trnL	●	●	●	●	●	●	●	●	●
trnL-trnF	●	●	●	●	●	●	●	●	●
trnF-ndhJ	●	●	●	●	●	●	●	●	●
ndhJ-ndhK	●	●	●	●	●	●	●	●	●
ndhK-ndhC	●	●	●	●	●	●	●	●	●
ndhC-trnV	●	●	●	●	●	●	●	●	●
trnV-trnM	●	●	●	●	●	●	●	●	●
trnM-atpE	●	●	●	●	●	●	●	●	●
atpE-atpB	●	●	●	●	●	●	●	●	●
atpB-rbcL	●	●	●	●	●	●	●	●	●
rbcL-accD	●	●	●	●	●	●	●	●	●
accD-psaI	●	●	●	●	●	●	●	●	●
psaI-ycf4	●	●	●	●	●	●	●	●	●
ycf4-cemA	●	●	●	●	●	●	●	●	●
cemA-petA	●	●	●	●	●	●	●	●	●
petA-psbJ	●	●	●	●	●	●	●	●	●
psbJ-psbL	●	●	●	●	●	●	●	●	●
psbL-psbF	●	●	●	●	●	●	●	●	●
psbF-psbE	●	●	●	●	●	●	●	●	●
psbE-petL	●	●	●	●	●	●	●	●	●
petL-petG	●	●	●	●	●	●	●	●	●
petG-trnW	●	●	●	●	●	●	●	●	●
trnW-trnP	●	●	●	●	●	●	●	●	●
trnP-psaJ	●	●	●	●	●	●	●	●	●
psaJ-rpl33	●	●	●	●	●	●	●	●	●
rpl33-rps18	●	●	●	●	●	●	●	●	●
rps18-rpl20	●	●	●	●	●	●	●	●	●
rpl20-rpl12	●	●	●	●	●	●	●	●	●
rpl20-clpP	●	●	●	●	●	●	●	●	●
clpP-psbB	●	●	●	●	●	●	●	●	●
psB-psbT	●	●	●	●	●	●	●	●	●
psbT-psbN	●	●	●	●	●	●	●	●	●
psbN-psbH	●	●	●	●	●	●	●	●	●
psbH-petB	●	●	●	●	●	●	●	●	●
petB-petD	●	●	●	●	●	●	●	●	●
petD-rpoA	●	●	●	●	●	●	●	●	●
rpoA-rps11	●	●	●	●	●	●	●	●	●
rpl36-infA	●	●	●	●	〇	〇	●	●	〇
infA-rps8	●	●	●	●	〇	〇	●	●	〇
rps8-rpl14	●	●	●	●	●	●	●	●	●
rps14-rps16	●	●	●	●	●	●	●	●	●
rps16-rps3	●	●	●	●	●	●	●	●	●
rps3-rpl22	●	●	●	●	●	●	●	●	●
rpl22-rps19	●	●	●	●	●	●	●	●	●
rps19-rpl2	●	●	●	●	●	●	●	●	●
rpl2-rpl23	●	●	●	●	●	●	●	●	●
rpl23-trnI	●	●	●	●	●	●	●	●	●
trni-ycf2	●	●	●	●	●	●	●	●	●
ycf2-trnL	●	●	●	●	●	●	●	●	●
trnL-ndhB	●	●	●	●	●	●	●	●	●
ndhB_rps7	●	●	●	●	●	●	●	●	●
rps7-rps12	●	●	●	●	●	●	●	●	●
rps12-trnV	●	●	●	●	●	●	●	●	●
trnV-rrn16	●	●	●	●	●	●	●	●	●
rrn16-trnI	●	●	●	●	●	●	●	●	●
trnI-trnA	●	●	●	●	●	●	●	●	●
trnA-rrn23	●	●	●	●	●	●	●	●	●
rrn23-rrn4.5	●	●	●	●	●	●	●	●	●
rrn4.5-rrn5	●	●	●	●	●	●	●	●	●
rrn5-trnR	●	●	●	●	●	●	●	●	●
trnR-trnN	●	●	●	●	●	●	●	●	●
trnN-ycf1	●	●	●	●	●	●	●	●	●
ycf1-nahF	●	●	●	●	●	●	●	●	●
ndhF-rpl32	●	●	●	●	●	●	●	●	●
rpl32-trnL	●	●	●	●	●	●	●	●	●
trnL-ccsA	●	●	●	●	●	●	●	●	●
ccsA-ndhD	●	●	●	●	●	●	●	●	●
ndhD-psaC	●	●	●	●	●	●	●	●	●
psaC-ndhE	●	●	●	●	●	●	●	●	●
ndhE-ndhG	●	●	●	●	●	●	●	●	●
mdhG-ndhI	●	●	●	●	●	●	●	●	●
ndhI-ndhA	●	●	●	●	●	●	●	●	●
ndhH-rps15	●	●	●	●	●	●	●	●	●
rps15-ycf1	●	●	●	●	●	●	●	●	●
ycf1-trnN	●	●	●	●	●	●	●	●	●
