# Supplementary material for: Comparative Genomic and Phylogenetic Analysis of Chloroplast Genomes of Hawthorn (Crataegus spp.) in Southwest China
Source: Front Genet. 2022 Jul 4;13:900357. doi: 10.3389/fgene.2022.900357 (PMC9289535; doi:10.3389/fgene.2022.900357)
Supplement: Supplementary file 11 [file Table7.xlsx]

## Sheet: oligonucleoti repeats and indel
Table S7 (A) Using C. chungtienesis as a reference, the co-occurrence of oligonucleotide repeats and indels.
Reference Sequence	Size	Start Position	repeat type	Polymorphism Type	Change Sequence
Crataegus chungtienesis	28	18	P	Indel	Malus micromalus,Eriobotrya salwinensis,Spiraea mongolica
Crataegus chungtienesis	29	8589	F	Indel	Crataegus scabrifoli,Malus micromalus,Eriobotrya salwinensis,Spiraea mongolica,Rubus phoenicolasius
Crataegus chungtienesis	22	10223	P	Indel	Rubus phoenicolasius
Crataegus chungtienesis	23	10283	F	Indel	Crataegus scabrifoli,Malus micromalus,Eriobotrya salwinensis,Spiraea mongolica,Rubus phoenicolasius
Crataegus chungtienesis	26	10287	F	Indel	Crataegus scabrifoli,Malus micromalus,Eriobotrya salwinensis,Spiraea mongolica,Rubus phoenicolasius
Crataegus chungtienesis	25	10590	R	Indel	Malus micromalus,Eriobotrya salwinensis,Spiraea mongolica,Rubus phoenicolasius
Crataegus chungtienesis	26	13594	F	Indel	Spiraea mongolica
Crataegus chungtienesis	31	34185	R	Indel	Crataegus scabrifoli,Eriobotrya salwinensis,Spiraea mongolica,Rubus phoenicolasius
Crataegus chungtienesis	29	38936	F	Indel	Malus micromalus,Eriobotrya salwinensis,Spiraea mongolica,Rubus phoenicolasius
Crataegus chungtienesis	22	38969	F	Indel	Crataegus scabrifoli,Malus micromalus,Eriobotrya salwinensis,Spiraea mongolica,Rubus phoenicolasius
Crataegus chungtienesis	22	39030	R	Indel	Crataegus scabrifoli,Malus micromalus,Eriobotrya salwinensis,Spiraea mongolica,Rubus phoenicolasius
Crataegus chungtienesis	35	49273	F	Indel	Malus micromalus,Eriobotrya salwinensis,Spiraea mongolica,Rubus phoenicolasius
Crataegus chungtienesis	25	49728	F	Indel	Crataegus scabrifoli,Malus micromalus,Eriobotrya salwinensis,Spiraea mongolica,Rubus phoenicolasius
Crataegus chungtienesis	30	49825	F	Indel	Crataegus scabrifoli,Malus micromalus,Eriobotrya salwinensis,Spiraea mongolica,Rubus phoenicolasius
Crataegus chungtienesis	24	49843	P	Indel	Crataegus scabrifoli,Malus micromalus,Eriobotrya salwinensis,Spiraea mongolica,Rubus phoenicolasius
Crataegus chungtienesis	33	54528	R	Indel	Crataegus scabrifoli,Malus micromalus,Eriobotrya salwinensis,Spiraea mongolica,Rubus phoenicolasius
Crataegus chungtienesis	22	54528	F	Indel	Crataegus scabrifoli,Malus micromalus,Eriobotrya salwinensis,Spiraea mongolica,Rubus phoenicolasius
Crataegus chungtienesis	23	54539	R	Indel	Crataegus scabrifoli,Malus micromalus,Eriobotrya salwinensis,Spiraea mongolica,Rubus phoenicolasius
Crataegus chungtienesis	31	55677	P	Indel	Spiraea mongolica,Rubus phoenicolasius
Crataegus chungtienesis	42	57968	F	Indel	Crataegus scabrifoli,Malus micromalus,Eriobotrya salwinensis,Spiraea mongolica,Rubus phoenicolasius
Crataegus chungtienesis	23	61998	F	Indel	Crataegus scabrifoli,Malus micromalus,Eriobotrya salwinensis,Spiraea mongolica,Rubus phoenicolasius
Crataegus chungtienesis	23	62506	F	Indel	Spiraea mongolica,Rubus phoenicolasius
Crataegus chungtienesis	44	77788	P	Indel	Spiraea mongolica,Rubus phoenicolasius
Crataegus chungtienesis	23	85972	F	Indel	Malus micromalus,Eriobotrya salwinensis,Spiraea mongolica,Rubus phoenicolasius
Crataegus chungtienesis	22	86021	R	Indel	Crataegus scabrifoli,Malus micromalus,Eriobotrya salwinensis,Spiraea mongolica,Rubus phoenicolasius
Crataegus chungtienesis	35	98183	P	Indel	Crataegus scabrifoli,Malus micromalus,Eriobotrya salwinensis,Spiraea mongolica,Rubus phoenicolasius
Crataegus chungtienesis	35	98204	P	Indel	Malus micromalus,Eriobotrya salwinensis,Spiraea mongolica,Rubus phoenicolasius
Crataegus chungtienesis	27	116461	R	Indel	Crataegus scabrifoli,Malus micromalus,Eriobotrya salwinensis,Spiraea mongolica,Rubus phoenicolasius
Crataegus chungtienesis	24	116462	R	Indel	Crataegus scabrifoli,Malus micromalus,Eriobotrya salwinensis,Spiraea mongolica,Rubus phoenicolasius
Crataegus chungtienesis	24	116462	F	Indel	Crataegus scabrifoli,Malus micromalus,Eriobotrya salwinensis,Spiraea mongolica,Rubus phoenicolasius
Crataegus chungtienesis	23	116462	R	Indel	Crataegus scabrifoli,Malus micromalus,Eriobotrya salwinensis,Spiraea mongolica,Rubus phoenicolasius
Crataegus chungtienesis	23	116462	F	Indel	Crataegus scabrifoli,Malus micromalus,Eriobotrya salwinensis,Spiraea mongolica,Rubus phoenicolasius
Crataegus chungtienesis	24	116463	R	Indel	Crataegus scabrifoli,Malus micromalus,Eriobotrya salwinensis,Spiraea mongolica,Rubus phoenicolasius
Crataegus chungtienesis	23	116464	R	Indel	Crataegus scabrifoli,Malus micromalus,Eriobotrya salwinensis,Spiraea mongolica,Rubus phoenicolasius
Crataegus chungtienesis	23	117830	F	Indel	Crataegus scabrifoli,Malus micromalus,Eriobotrya salwinensis,Spiraea mongolica,Rubus phoenicolasius
Crataegus chungtienesis	24	126202	F	Indel	Crataegus scabrifoli,Malus micromalus,Eriobotrya salwinensis,Spiraea mongolica,Rubus phoenicolasius
Crataegus chungtienesis	35	149419	F	Indel	Malus micromalus,Eriobotrya salwinensis,Spiraea mongolica,Rubus phoenicolasius
Crataegus chungtienesis	24	54402	F	Indel	Eriobotrya salwinensis,Spiraea mongolica

## Sheet: oligonucleotid repeats and SNPs
Table S7 (B) Using C. chungtienesis as a reference, the co-occurrence of oligonucleotide repeats and SNPs.
Reference Sequence	Size	Start Position	repeat type	Polymorphism Type	Change Sequence
Crataegus chungtienesis	28	18	P	SNP	Crataegus scabrifoli,Malus micromalus,Eriobotrya salwinensis,Spiraea mongolica
Crataegus chungtienesis	29	8589	F	SNP	Spiraea mongolica,Rubus phoenicolasius
Crataegus chungtienesis	22	10223	P	SNP	Spiraea mongolica,Rubus phoenicolasius
Crataegus chungtienesis	23	10283	F	SNP	Crataegus scabrifoli,Spiraea mongolica,Rubus phoenicolasius
Crataegus chungtienesis	26	10287	F	SNP	Crataegus scabrifoli,Spiraea mongolica
Crataegus chungtienesis	25	10590	R	SNP	Crataegus scabrifoli,Malus micromalus,Spiraea mongolica,Rubus phoenicolasius
Crataegus chungtienesis	26	13594	F	SNP	Spiraea mongolica,Rubus phoenicolasius
Crataegus chungtienesis	31	34185	R	SNP	Crataegus scabrifoli,Malus micromalus,Eriobotrya salwinensis,Spiraea mongolica
Crataegus chungtienesis	29	38936	F	SNP	Spiraea mongolica,Rubus phoenicolasius
Crataegus chungtienesis	22	38969	F	SNP	Crataegus scabrifoli,Eriobotrya salwinensis
Crataegus chungtienesis	22	39030	R	SNP	Spiraea mongolica,Rubus phoenicolasius
Crataegus chungtienesis	35	49273	F	SNP	Rubus phoenicolasius
Crataegus chungtienesis	25	49728	F	SNP	Malus micromalus,Eriobotrya salwinensis,Rubus phoenicolasius
Crataegus chungtienesis	24	54402	F	SNP	Crataegus scabrifoli,Malus micromalus,Spiraea mongolica,Rubus phoenicolasius
Crataegus chungtienesis	33	54528	R	SNP	Crataegus scabrifoli,Malus micromalus,Eriobotrya salwinensis,Spiraea mongolica,Rubus phoenicolasius
Crataegus chungtienesis	22	54528	F	SNP	Crataegus scabrifoli,Malus micromalus,Eriobotrya salwinensis,Spiraea mongolica,Rubus phoenicolasius
Crataegus chungtienesis	23	54539	R	SNP	Crataegus scabrifoli,Malus micromalus,Rubus phoenicolasius
Crataegus chungtienesis	31	55677	P	SNP	Rubus phoenicolasius
Crataegus chungtienesis	42	57968	F	SNP	Spiraea mongolica,Rubus phoenicolasius
Crataegus chungtienesis	23	61998	F	SNP	Malus micromalus
Crataegus chungtienesis	44	77788	P	SNP	Eriobotrya salwinensis,Spiraea mongolica,Rubus phoenicolasius
Crataegus chungtienesis	23	85972	F	SNP	Crataegus scabrifoli
Crataegus chungtienesis	22	86021	R	SNP	Malus micromalus,Spiraea mongolica,Rubus phoenicolasius
Crataegus chungtienesis	35	98183	F	SNP	Malus micromalus,Spiraea mongolica,Rubus phoenicolasius
Crataegus chungtienesis	23	111465	F	SNP	Rubus phoenicolasius
Crataegus chungtienesis	23	111465	P	SNP	Rubus phoenicolasius
Crataegus chungtienesis	24	113735	P	SNP	Crataegus scabrifoli,Malus micromalus,Eriobotrya salwinensis,Spiraea mongolica,Rubus phoenicolasius
Crataegus chungtienesis	24	113735	F	SNP	Crataegus scabrifoli,Malus micromalus,Eriobotrya salwinensis,Spiraea mongolica,Rubus phoenicolasius
Crataegus chungtienesis	27	116461	R	SNP	Crataegus scabrifoli,Malus micromalus,Eriobotrya salwinensis,Spiraea mongolica,Rubus phoenicolasius
Crataegus chungtienesis	24	116462	R	SNP	Crataegus scabrifoli,Malus micromalus,Eriobotrya salwinensis,Spiraea mongolica,Rubus phoenicolasius
Crataegus chungtienesis	24	116462	F	SNP	Crataegus scabrifoli,Malus micromalus,Eriobotrya salwinensis,Spiraea mongolica,Rubus phoenicolasius
Crataegus chungtienesis	23	116462	R	SNP	Crataegus scabrifoli,Malus micromalus,Eriobotrya salwinensis,Spiraea mongolica,Rubus phoenicolasius
Crataegus chungtienesis	23	116462	F	SNP	Crataegus scabrifoli,Malus micromalus,Eriobotrya salwinensis,Spiraea mongolica,Rubus phoenicolasius
Crataegus chungtienesis	24	116463	R	SNP	Crataegus scabrifoli,Malus micromalus,Eriobotrya salwinensis,Spiraea mongolica,Rubus phoenicolasius
Crataegus chungtienesis	23	116464	R	SNP	Crataegus scabrifoli,Malus micromalus,Eriobotrya salwinensis,Spiraea mongolica,Rubus phoenicolasius
Crataegus chungtienesis	23	117830	F	SNP	Crataegus scabrifoli,Rubus phoenicolasius
Crataegus chungtienesis	24	126202	F	SNP	Rubus phoenicolasius
Crataegus chungtienesis	24	133899	P	SNP	Rubus phoenicolasius
Crataegus chungtienesis	23	136139	F	SNP	Spiraea mongolica,Rubus phoenicolasius
Crataegus chungtienesis	35	149419	F	SNP	Rubus phoenicolasius
